# Supplementary material for: Crystal structure of bromido-fac-tricarbon­yl[5-phenyl-3-(pyridin-2-yl)-1H-1,2,4-triazole-κ2 N,N′]rhenium(I)
Source: Acta Crystallogr Sect E Struct Rep Online. 2014 Nov 29;70(Pt 12):587–9. doi: 10.1107/S1600536814025604 (PMC4257395; doi:10.1107/S1600536814025604)
Supplement: Supplementary file 1 [file e-70-00587-sup1.cif]

##############################################################################
#                                                                            #
# This CIF contains the data in a paper accepted for publication in          #
# Acta Crystallographica Section E. It conforms to the requirements of       #
# Notes for Authors for Acta Crystallographica Section E, and has been       #
# peer reviewed under the auspices of the IUCr Commission on Journals.       #
#                                                                            #
# Full details of the Crystallographic Information File format               #
# are given in the paper "The Crystallographic Information File (CIF):       #
# a New Standard Archive File for Crystallography" by S. R. Hall, F. H.      #
# Allen and I. D. Brown [Acta Cryst. (1991), A47, 655-685].                  #
#                                                                            #
# The current version of the core CIF dictionary is obtainable from          #
# ftp://ftp.iucr.org/pub/cif_core.dic.                                       #
#                                                                            #
# Software is freely available for graphical display of the structure(s)     #
# in this CIF. For information consult the CIF software page                 #
# http://www.iucr.org/resources/cif/software.                                #
#                                                                            #
# This file may be used for bona fide research purposes within the           #
# scientific community so long as proper attribution is given to the journal # 
# article from which it was obtained.                                        #
#                                                                            #
##############################################################################
data_I
_audit_creation_method     'SHELXL-2014/7'
_journal_date_recd_electronic     2014-11-04
_journal_date_accepted     2014-11-23
_journal_name_full     'Acta Crystallographica, Section E'
_journal_year     2014
_journal_volume     70
_journal_issue     12
_journal_page_first     587
_journal_page_last     589
_journal_paper_category     GM
_journal_paper_doi     10.1107/S1600536814025604
_journal_coeditor_code     WM5089
_publ_contact_author_name     'Kseniia Piletska'
_publ_contact_author_address
;
Department of Inorganic Chemistry,
Ukrainian State University of Chemical Technology, Gagarin Ave. 8,
Dnipropetrovsk 49005,
Ukraine
;
_publ_contact_author_email     'ksenijapiletska@gmail.com'
_publ_contact_author_fax     ?
_publ_contact_author_phone     ?
_publ_section_title
;\
Crystal structure of
bromido-<i>fac</i>-tricarbonyl[5-phenyl-3-(pyridin-2-yl)-1<i>H</i>-1,2,4-\
triazole-\k^2^<i>N</i>,<i>N</i>']rhenium(I)
;
loop_
    _publ_author_name
    _publ_author_footnote
    _publ_author_address
    'Piletska, Kseniia' .
;
Department of Inorganic Chemistry,
Ukrainian State University of Chemical Technology, Gagarin Ave. 8,
Dnipropetrovsk 49005,
Ukraine
;
    'Domasevitch, Konstantin V.' .
;
Inorganic Chemistry Department, National Taras Shevchenko University of Kyiv,
Volodymyrska Street 64/13, Kyiv 01601,
Ukraine
;
    'Shtemenko, Alexander V.' .
;
Department of Inorganic Chemistry,
Ukrainian State University of Chemical Technology, Gagarin Ave. 8,
Dnipropetrovsk 49005,
Ukraine
;
_publ_section_synopsis
;
In this rhenium carbonyl complex of
5-phenyl-3-(pyridin-2-yl)-1<i>H</i>-1,2,4-triazole, the Re^I^ atom has a
distorted octahedral coordination environment. Mutual N---H...Br hydrogen
bonds arrange the molecules into centrosymmetric dimers. Additional
stabilization within the crystal structure is provided by C---H...O and
C---H...Br hydrogen bonds, as well as by slipped \p--\p stacking interactions.
;
_chemical_name_systematic
;\
Bromido-<i>fac</i>-tricarbonyl[5-phenyl-3-(pyridin-2-yl)-1<i>H</i>-\
1,2,4-triazole-\k^2^<i>N</i>,<i>N</i>']rhenium(I)
;
_chemical_name_common     ?
_chemical_formula_moiety     'C16 H10 Br N4 O3 Re'
_chemical_formula_sum     'C16 H10 Br N4 O3 Re'
_chemical_formula_iupac     '[Re Br (C13 H10 N4) (C O)3]'
_chemical_formula_weight     572.39
_chemical_melting_point     ?
_shelx_space_group_comment
;
The symmetry employed for this shelxl refinement is uniquely defined
by the following loop, which should always be used as a source of
symmetry information in preference to the above space-group names.
They are only intended as comments.
;
_space_group_crystal_system     monoclinic
_space_group_name_H-M_alt     'C 2/c'
_space_group_name_Hall     '-C 2yc'
loop_
    _space_group_symop_operation_xyz
    'x, y, z'
    '-x, y, -z+1/2'
    'x+1/2, y+1/2, z'
    '-x+1/2, y+1/2, -z+1/2'
    '-x, -y, -z'
    'x, -y, z-1/2'
    '-x+1/2, -y+1/2, -z'
    'x+1/2, -y+1/2, z-1/2'
_cell_length_a     20.8082(15)
_cell_length_b     7.2521(4)
_cell_length_c     24.386(2)
_cell_angle_alpha     90
_cell_angle_beta     111.599(7)
_cell_angle_gamma     90
_cell_volume     3421.5(4)
_cell_formula_units_Z     8
_cell_measurement_reflns_used     8000
_cell_measurement_theta_min     3.00
_cell_measurement_theta_max     28.03
_cell_measurement_temperature     213(2)
_exptl_crystal_description     prism
_exptl_crystal_colour     yellow
_exptl_crystal_size_max     0.14
_exptl_crystal_size_mid     0.12
_exptl_crystal_size_min     0.11
_exptl_crystal_density_diffrn     2.222
_exptl_crystal_density_meas     ?
_exptl_crystal_F_000     2144
_exptl_absorpt_coefficient_mu     9.462
_exptl_absorpt_correction_type     numerical
_exptl_absorpt_process_details
;
(<i>X-RED</i> and <i>X-SHAPE</i>; Stoe & Cie, 2001)
;
_shelx_estimated_absorpt_T_min     0.351
_shelx_estimated_absorpt_T_max     0.423
_exptl_absorpt_correction_T_min     0.3193
_exptl_absorpt_correction_T_max     0.3845
_diffrn_ambient_temperature     213(2)
_diffrn_radiation_type     MoK\a
_diffrn_radiation_wavelength     0.71073
_diffrn_measurement_device_type     'Stoe Imaging plate diffraction system'
_diffrn_measurement_method     '\f oscillation scans'
_diffrn_reflns_number     14578
_diffrn_reflns_av_R_equivalents     0.0566
_diffrn_reflns_theta_min     3.000
_diffrn_reflns_theta_max     28.026
_diffrn_reflns_theta_full     25.242
_diffrn_measured_fraction_theta_max     0.984
_diffrn_measured_fraction_theta_full     0.996
_diffrn_reflns_limit_h_min     -27
_diffrn_reflns_limit_h_max     27
_diffrn_reflns_limit_k_min     -9
_diffrn_reflns_limit_k_max     8
_diffrn_reflns_limit_l_min     -32
_diffrn_reflns_limit_l_max     32
_reflns_number_total     4092
_reflns_number_gt     2844
_reflns_threshold_expression     I>2\s(I)
_refine_ls_structure_factor_coef     Fsqd
_refine_ls_matrix_type     full
_refine_ls_R_factor_all     0.0374
_refine_ls_R_factor_gt     0.0234
_refine_ls_wR_factor_gt     0.0481
_refine_ls_wR_factor_ref     0.0496
_refine_ls_goodness_of_fit_ref     0.837
_refine_ls_restrained_S_all     0.837
_refine_ls_number_reflns     4092
_refine_ls_number_parameters     226
_refine_ls_number_restraints     0
_refine_ls_hydrogen_treatment     constr
_refine_ls_weighting_scheme     calc
_refine_ls_weighting_details
                      'w=1/[\s^2^(Fo^2^)+(0.0225P)^2^] where P=(Fo^2^+2Fc^2^)/3'
_atom_sites_solution_hydrogens     geom
_atom_sites_solution_primary     direct
_atom_sites_solution_secondary     difmap
_refine_ls_shift/su_max     0.001
_refine_ls_shift/su_mean     0.000
_refine_diff_density_max     1.034
_refine_diff_density_min     -1.144
_refine_ls_extinction_method     none
_refine_ls_extinction_coef     .
loop_
    _atom_type_symbol
    _atom_type_description
    _atom_type_scat_dispersion_real
    _atom_type_scat_dispersion_imag
    _atom_type_scat_source
    'C' 'C' 0.0033 0.0016
                         'International Tables Vol C Tables 4.2.6.8 and 6.1.1.4'
    'H' 'H' 0.0000 0.0000
                         'International Tables Vol C Tables 4.2.6.8 and 6.1.1.4'
    'N' 'N' 0.0061 0.0033
                         'International Tables Vol C Tables 4.2.6.8 and 6.1.1.4'
    'O' 'O' 0.0106 0.0060
                         'International Tables Vol C Tables 4.2.6.8 and 6.1.1.4'
    'Br' 'Br' -0.2901 2.4595
                         'International Tables Vol C Tables 4.2.6.8 and 6.1.1.4'
    'Re' 'Re' -1.0185 7.2310
                         'International Tables Vol C Tables 4.2.6.8 and 6.1.1.4'
_computing_data_collection
;
IPDS (Stoe & Cie, 2001)
;
_computing_cell_refinement
;
IPDS (Stoe & Cie, 2001)
;
_computing_data_reduction
;
IPDS (Stoe & Cie, 2001)
;
_computing_structure_solution
;
SHELXS97 (Sheldrick, 2008)
;
_computing_structure_refinement
;
SHELXL2014 (Sheldrick, 2008)
;
_computing_molecular_graphics
;
DIAMOND  (Brandenburg, 1999)
;
_computing_publication_material
;
WinGX (Farrugia, 2012)
;
loop_
    _atom_site_type_symbol
    _atom_site_label
    _atom_site_fract_x
    _atom_site_fract_y
    _atom_site_fract_z
    _atom_site_U_iso_or_equiv
    _atom_site_adp_type
    _atom_site_calc_flag
    _atom_site_occupancy
    _atom_site_disorder_assembly
    _atom_site_disorder_group
    Re Re1 0.38382(2) 0.25265(3) 0.10559(2) 0.02798(5) Uani d 1 . .
    Br Br1 0.32731(2) 0.54427(7) 0.04146(2) 0.03557(11) Uani d 1 . .
    O O1 0.40827(17) 0.4654(6) 0.21974(13) 0.0594(10) Uani d 1 . .
    O O2 0.24980(15) 0.1146(5) 0.11477(13) 0.0516(10) Uani d 1 . .
    O O3 0.4540(2) -0.0838(7) 0.17525(18) 0.0796(14) Uani d 1 . .
    N N1 0.48045(14) 0.3439(5) 0.09681(13) 0.0264(7) Uani d 1 . .
    N N2 0.38108(14) 0.1420(5) 0.02237(12) 0.0244(7) Uani d 1 . .
    N N3 0.33622(14) 0.0546(5) -0.02600(12) 0.0258(7) Uani d 1 . .
    H H3 0.2960 0.0108 -0.0295 0.031 Uiso calc 1 . .
    N N4 0.42685(15) 0.1255(5) -0.04749(13) 0.0255(7) Uani d 1 . .
    C C1 0.3988(2) 0.3830(7) 0.17704(17) 0.0372(12) Uani d 1 . .
    C C2 0.2983(2) 0.1674(7) 0.10904(15) 0.0361(11) Uani d 1 . .
    C C3 0.4289(2) 0.0391(9) 0.14970(19) 0.0463(13) Uani d 1 . .
    C C4 0.49040(18) 0.2879(5) 0.04763(16) 0.0246(9) Uani d 1 . .
    C C5 0.54965(18) 0.3314(7) 0.03688(17) 0.0297(9) Uani d 1 . .
    H H5 0.5554 0.2910 0.0024 0.036 Uiso calc 1 . .
    C C6 0.59958(19) 0.4352(7) 0.07811(18) 0.0341(10) Uani d 1 . .
    H H6 0.6407 0.4653 0.0725 0.041 Uiso calc 1 . .
    C C7 0.58898(19) 0.4942(6) 0.12745(18) 0.0347(10) Uani d 1 . .
    H H7 0.6225 0.5668 0.1557 0.042 Uiso calc 1 . .
    C C8 0.5289(2) 0.4467(7) 0.13551(17) 0.0340(10) Uani d 1 . .
    H H8 0.5220 0.4883 0.1694 0.041 Uiso calc 1 . .
    C C9 0.43441(18) 0.1817(6) 0.00714(16) 0.0258(8) Uani d 1 . .
    C C10 0.36475(18) 0.0474(6) -0.06765(15) 0.0246(8) Uani d 1 . .
    C C11 0.33235(18) -0.0329(6) -0.12595(15) 0.0268(9) Uani d 1 . .
    C C12 0.3677(2) -0.0228(7) -0.16469(17) 0.0337(10) Uani d 1 . .
    H H12 0.4104 0.0389 -0.1534 0.040 Uiso calc 1 . .
    C C13 0.3397(3) -0.1037(7) -0.21942(18) 0.0426(12) Uani d 1 . .
    H H13 0.3636 -0.0967 -0.2454 0.051 Uiso calc 1 . .
    C C14 0.2775(3) -0.1946(7) -0.23681(19) 0.0448(12) Uani d 1 . .
    H H14 0.2592 -0.2506 -0.2741 0.054 Uiso calc 1 . .
    C C15 0.2425(2) -0.2025(7) -0.19894(19) 0.0403(12) Uani d 1 . .
    H H15 0.1998 -0.2636 -0.2106 0.048 Uiso calc 1 . .
    C C16 0.2693(2) -0.1219(7) -0.14401(18) 0.0369(11) Uani d 1 . .
    H H16 0.2446 -0.1276 -0.1187 0.044 Uiso calc 1 . .
loop_
    _atom_site_aniso_label
    _atom_site_aniso_U_11
    _atom_site_aniso_U_22
    _atom_site_aniso_U_33
    _atom_site_aniso_U_12
    _atom_site_aniso_U_13
    _atom_site_aniso_U_23
    Re1 0.02700(7) 0.03224(11) 0.02386(7) -0.00874(8) 0.00836(5) 0.00069(8)
    Br1 0.03230(18) 0.0375(3) 0.03867(19) -0.0024(2) 0.01516(15) 0.0035(2)
    O1 0.068(2) 0.075(3) 0.0338(16) -0.021(2) 0.0179(15) -0.0196(19)
    O2 0.0364(15) 0.077(3) 0.0440(17) -0.0237(18) 0.0178(13) -0.0038(18)
    O3 0.081(3) 0.071(4) 0.079(3) 0.009(3) 0.020(2) 0.034(3)
    N1 0.0216(14) 0.022(2) 0.0309(15) -0.0032(15) 0.0036(12) 0.0023(15)
    N2 0.0224(14) 0.019(2) 0.0291(15) -0.0061(14) 0.0071(12) 0.0002(14)
    N3 0.0250(14) 0.023(2) 0.0270(14) -0.0053(15) 0.0074(11) -0.0012(15)
    N4 0.0240(14) 0.018(2) 0.0350(16) -0.0011(14) 0.0116(12) 0.0018(15)
    C1 0.032(2) 0.049(4) 0.0275(19) -0.009(2) 0.0074(15) 0.004(2)
    C2 0.036(2) 0.047(3) 0.0221(17) -0.013(2) 0.0068(15) -0.0053(19)
    C3 0.041(2) 0.053(4) 0.043(2) -0.007(3) 0.0144(19) 0.017(3)
    C4 0.0250(16) 0.015(3) 0.0322(17) 0.0002(15) 0.0084(13) 0.0071(15)
    C5 0.0245(17) 0.023(3) 0.042(2) 0.0009(18) 0.0128(16) 0.009(2)
    C6 0.0243(18) 0.021(3) 0.052(2) -0.0034(19) 0.0086(17) 0.014(2)
    C7 0.0268(18) 0.018(3) 0.047(2) -0.0065(18) -0.0005(16) 0.009(2)
    C8 0.038(2) 0.024(3) 0.0353(19) -0.007(2) 0.0078(16) -0.003(2)
    C9 0.0266(17) 0.016(2) 0.0354(19) 0.0016(17) 0.0123(15) 0.0062(17)
    C10 0.0298(18) 0.013(2) 0.0293(17) 0.0031(17) 0.0089(14) 0.0020(17)
    C11 0.0324(19) 0.018(3) 0.0287(17) 0.0041(18) 0.0099(15) -0.0024(17)
    C12 0.044(2) 0.022(3) 0.037(2) 0.005(2) 0.0161(17) 0.0047(19)
    C13 0.065(3) 0.030(3) 0.039(2) 0.012(2) 0.025(2) 0.002(2)
    C14 0.066(3) 0.030(3) 0.033(2) 0.002(2) 0.012(2) -0.008(2)
    C15 0.048(2) 0.027(4) 0.041(2) -0.006(2) 0.0107(19) -0.013(2)
    C16 0.037(2) 0.033(3) 0.042(2) 0.001(2) 0.0155(18) -0.008(2)
_geom_special_details
;
All e.s.d.'s (except the e.s.d. in the dihedral angle between two l.s. planes)
are estimated using the full covariance matrix. The cell e.s.d.'s are taken
into account individually in the estimation of e.s.d.'s in distances, angles
and torsion angles; correlations between e.s.d.'s in cell parameters are only
used when they are defined by crystal symmetry. An approximate (isotropic)
treatment of cell e.s.d.'s is used for estimating e.s.d.'s involving l.s.
planes.
;
loop_
    _geom_bond_atom_site_label_1
    _geom_bond_atom_site_label_2
    _geom_bond_site_symmetry_2
    _geom_bond_distance
    _geom_bond_publ_flag
    Re1 C1 . 1.905(4) ?
    Re1 C2 . 1.915(4) ?
    Re1 C3 . 1.922(6) ?
    Re1 N2 . 2.164(3) ?
    Re1 N1 . 2.201(3) ?
    Re1 Br1 . 2.6357(5) ?
    O1 C1 . 1.153(5) ?
    O2 C2 . 1.135(4) ?
    O3 C3 . 1.103(6) ?
    N1 C8 . 1.327(5) ?
    N1 C4 . 1.352(5) ?
    N2 C9 . 1.325(4) ?
    N2 N3 . 1.361(4) ?
    N3 C10 . 1.353(4) ?
    N3 H3 . 0.8700 ?
    N4 C10 . 1.328(5) ?
    N4 C9 . 1.346(5) ?
    C4 C5 . 1.388(5) ?
    C4 C9 . 1.442(5) ?
    C5 C6 . 1.374(6) ?
    C5 H5 . 0.9400 ?
    C6 C7 . 1.369(6) ?
    C6 H6 . 0.9400 ?
    C7 C8 . 1.380(5) ?
    C7 H7 . 0.9400 ?
    C8 H8 . 0.9400 ?
    C10 C11 . 1.453(5) ?
    C11 C16 . 1.380(6) ?
    C11 C12 . 1.397(5) ?
    C12 C13 . 1.376(6) ?
    C12 H12 . 0.9400 ?
    C13 C14 . 1.373(7) ?
    C13 H13 . 0.9400 ?
    C14 C15 . 1.371(6) ?
    C14 H14 . 0.9400 ?
    C15 C16 . 1.377(6) ?
    C15 H15 . 0.9400 ?
    C16 H16 . 0.9400 ?
loop_
    _geom_angle_atom_site_label_1
    _geom_angle_atom_site_label_2
    _geom_angle_atom_site_label_3
    _geom_angle_site_symmetry_1
    _geom_angle_site_symmetry_3
    _geom_angle
    _geom_angle_publ_flag
    C1 Re1 C2 . . 87.78(17) ?
    C1 Re1 C3 . . 90.4(2) ?
    C2 Re1 C3 . . 89.18(19) ?
    C1 Re1 N2 . . 168.91(15) ?
    C2 Re1 N2 . . 102.56(14) ?
    C3 Re1 N2 . . 93.71(18) ?
    C1 Re1 N1 . . 95.31(14) ?
    C2 Re1 N1 . . 176.88(13) ?
    C3 Re1 N1 . . 91.22(15) ?
    N2 Re1 N1 . . 74.33(11) ?
    C1 Re1 Br1 . . 91.81(14) ?
    C2 Re1 Br1 . . 93.80(15) ?
    C3 Re1 Br1 . . 176.38(12) ?
    N2 Re1 Br1 . . 83.63(9) ?
    N1 Re1 Br1 . . 85.69(9) ?
    C8 N1 C4 . . 118.4(3) ?
    C8 N1 Re1 . . 125.5(3) ?
    C4 N1 Re1 . . 116.1(2) ?
    C9 N2 N3 . . 103.7(3) ?
    C9 N2 Re1 . . 116.5(3) ?
    N3 N2 Re1 . . 139.3(2) ?
    C10 N3 N2 . . 108.5(3) ?
    C10 N3 H3 . . 125.7 ?
    N2 N3 H3 . . 125.7 ?
    C10 N4 C9 . . 103.8(3) ?
    O1 C1 Re1 . . 178.4(4) ?
    O2 C2 Re1 . . 175.6(3) ?
    O3 C3 Re1 . . 179.0(4) ?
    N1 C4 C5 . . 122.4(4) ?
    N1 C4 C9 . . 114.8(3) ?
    C5 C4 C9 . . 122.8(3) ?
    C6 C5 C4 . . 118.1(4) ?
    C6 C5 H5 . . 120.9 ?
    C4 C5 H5 . . 120.9 ?
    C7 C6 C5 . . 119.4(3) ?
    C7 C6 H6 . . 120.3 ?
    C5 C6 H6 . . 120.3 ?
    C6 C7 C8 . . 119.7(4) ?
    C6 C7 H7 . . 120.2 ?
    C8 C7 H7 . . 120.2 ?
    N1 C8 C7 . . 122.0(4) ?
    N1 C8 H8 . . 119.0 ?
    C7 C8 H8 . . 119.0 ?
    N2 C9 N4 . . 114.0(3) ?
    N2 C9 C4 . . 118.2(3) ?
    N4 C9 C4 . . 127.6(3) ?
    N4 C10 N3 . . 110.0(3) ?
    N4 C10 C11 . . 124.8(3) ?
    N3 C10 C11 . . 125.2(3) ?
    C16 C11 C12 . . 118.9(4) ?
    C16 C11 C10 . . 122.9(3) ?
    C12 C11 C10 . . 118.1(3) ?
    C13 C12 C11 . . 119.6(4) ?
    C13 C12 H12 . . 120.2 ?
    C11 C12 H12 . . 120.2 ?
    C14 C13 C12 . . 121.3(4) ?
    C14 C13 H13 . . 119.4 ?
    C12 C13 H13 . . 119.4 ?
    C15 C14 C13 . . 119.0(4) ?
    C15 C14 H14 . . 120.5 ?
    C13 C14 H14 . . 120.5 ?
    C14 C15 C16 . . 120.8(4) ?
    C14 C15 H15 . . 119.6 ?
    C16 C15 H15 . . 119.6 ?
    C15 C16 C11 . . 120.4(4) ?
    C15 C16 H16 . . 119.8 ?
    C11 C16 H16 . . 119.8 ?
loop_
    _geom_torsion_atom_site_label_1
    _geom_torsion_atom_site_label_2
    _geom_torsion_atom_site_label_3
    _geom_torsion_atom_site_label_4
    _geom_torsion_site_symmetry_1
    _geom_torsion_site_symmetry_2
    _geom_torsion_site_symmetry_3
    _geom_torsion_site_symmetry_4
    _geom_torsion
    _geom_torsion_publ_flag
    C9 N2 N3 C10 . . . . -0.3(4) ?
    Re1 N2 N3 C10 . . . . 170.7(3) ?
    C8 N1 C4 C5 . . . . 1.1(6) ?
    Re1 N1 C4 C5 . . . . -178.5(3) ?
    C8 N1 C4 C9 . . . . -178.2(4) ?
    Re1 N1 C4 C9 . . . . 2.2(4) ?
    N1 C4 C5 C6 . . . . 0.0(6) ?
    C9 C4 C5 C6 . . . . 179.3(4) ?
    C4 C5 C6 C7 . . . . -1.0(6) ?
    C5 C6 C7 C8 . . . . 0.9(7) ?
    C4 N1 C8 C7 . . . . -1.3(6) ?
    Re1 N1 C8 C7 . . . . 178.3(3) ?
    C6 C7 C8 N1 . . . . 0.3(7) ?
    N3 N2 C9 N4 . . . . -0.1(5) ?
    Re1 N2 C9 N4 . . . . -173.6(3) ?
    N3 N2 C9 C4 . . . . 175.8(3) ?
    Re1 N2 C9 C4 . . . . 2.3(5) ?
    C10 N4 C9 N2 . . . . 0.5(5) ?
    C10 N4 C9 C4 . . . . -174.9(4) ?
    N1 C4 C9 N2 . . . . -3.0(5) ?
    C5 C4 C9 N2 . . . . 177.7(4) ?
    N1 C4 C9 N4 . . . . 172.3(4) ?
    C5 C4 C9 N4 . . . . -7.0(7) ?
    C9 N4 C10 N3 . . . . -0.7(5) ?
    C9 N4 C10 C11 . . . . 179.0(4) ?
    N2 N3 C10 N4 . . . . 0.7(5) ?
    N2 N3 C10 C11 . . . . -179.1(4) ?
    N4 C10 C11 C16 . . . . 176.3(4) ?
    N3 C10 C11 C16 . . . . -4.0(7) ?
    N4 C10 C11 C12 . . . . -2.2(6) ?
    N3 C10 C11 C12 . . . . 177.5(4) ?
    C16 C11 C12 C13 . . . . -1.0(7) ?
    C10 C11 C12 C13 . . . . 177.5(4) ?
    C11 C12 C13 C14 . . . . 0.0(7) ?
    C12 C13 C14 C15 . . . . 0.8(7) ?
    C13 C14 C15 C16 . . . . -0.5(7) ?
    C14 C15 C16 C11 . . . . -0.5(7) ?
    C12 C11 C16 C15 . . . . 1.2(7) ?
    C10 C11 C16 C15 . . . . -177.1(4) ?
loop_
    _geom_hbond_atom_site_label_D
    _geom_hbond_atom_site_label_H
    _geom_hbond_atom_site_label_A
    _geom_hbond_site_symmetry_A
    _geom_hbond_distance_DH
    _geom_hbond_distance_HA
    _geom_hbond_distance_DA
    _geom_hbond_angle_DHA
    _geom_hbond_publ_flag
    N3 H3 Br1 7_555 0.87 2.51 3.360(3) 168 yes
    C16 H16 Br1 7_555 0.94 2.87 3.784(4) 165 yes
    C6 H6 O2 3_555 0.94 2.38 3.194(5) 145 yes
    C8 H8 O1 2_655 0.94 2.56 3.285(5) 134 yes
_shelx_hkl_file
;
 -19  -1 -13    8205     891   1
 -18   0 -13     463     795   1
 -17  -5 -10      13     776   1
 -16  -6  -8    8207     914   1
 -16   0 -13     214     696   1
 -15  -3 -12     526     698   1
 -15  -1 -13    9898     765   1
 -14  -4 -11       5     707   1
 -12   6  -2     304     856   1
 -11  -7  -3    1186    1173   1
  -9   7  10     368    1217   1
  -9   7  15    3974    1083   1
  -9   7  16       0    1012   1
  -7  -3  -9   84024    1197   1
  -6  -2  -9     237     507   1
  -6   2  31       0     663   1
  -6   6  10      19     926   1
  -6   6  11       0     927   1
  -6   6  12   26139    1094   1
  -6   6  13    2343     874   1
  -6   6  14    6480     880   1
  -5  -7  15    2673    1980   1
  -5  -1  31   13101     851   1
  -4  -2  -7   16105     750   1
  -4   0  29     218     677   1
  -4   2  27     773     587   1
  -2   2  22   38448     813   1
  -2   4   9    9882     686   1
  -2   4  10    7743     640   1
  -2   4  11    5416     597   1
  -1   3  14     729     636   1
   0   2   5     129     591   1
   0   2  13     834     501   1
 -19   3 -11     826    1444   1
 -18  -2 -13     353    1209   1
 -18   2 -12    8668    1237   1
 -17   1 -13   10212    1207   1
 -17   3 -11   16289    1323   1
 -16  -2 -13     247    1142   1
 -16   2 -12   24714    1140   1
 -15  -5 -10     315    1114   1
 -14   0 -13       0     837   1
 -14   8   9    3476    2656   1
 -13  -3 -12       0     979   1
 -13  -1 -13   29794     990   1
 -12  -8   0    9491    2297   1
 -12  -6  -7     816    1272   1
 -10  -6  -6   24578    1368   1
  -9   1 -11   32713     941   1
  -9   7  11   20983    1822   1
  -9   7  12       0    1644   1
  -9   7  13    7421    1627   1
  -9   7  14       0    1526   1
  -8  -6  -4   39719    1739   1
  -8   6  22     310    1259   1
  -7  -5  -6    1544    1146   1
  -7   3  -7    7766     765   1
  -7   5  25     698    1079   1
  -6  -4  -7    3628    1099   1
  -5   1  30    1734     874   1
  -5   3  27    3491    1020   1
  -5   5   3   37543    1670   1
  -5   5  19    1443     948   1
  -4  -6   3    7064    1759   1
  -4   4  21    1491     884   1
  -3   1  26    3112     867   1
  -3   3  22    2195     871   1
  -2  -2  24    5788     990   1
  -2   0  24     882     804   1
  -1   3   6    7442     886   1
  -1   3  12    8967     796   1
  -1   3  13     616     689   1
   0  -2  17     468     981   1
   0   0  18   75009    1189   1
   0   2   6  130792    1857   1
   0   2  12    8476     769   1
 -19   1 -13    9319     966   1
 -14  -6  -8       0     899   1
 -14  -2 -13    1271     730   1
 -13  -7  -5       0    1093   1
 -10  -4 -10   23823     869   1
 -10   0 -12   76587     969   1
  -8   0 -11       0     528   1
  -6   4  26   12874     796   1
  -5   1  -8   43034     914   1
  -3  -3  -5   83921    1444   1
  -3  -3  25     214     881   1
  -2  -4  20   10340    1042   1
  -2   2  21    2274     639   1
  -1  -3  19   28827     994   1
  -1  -1  -3  300192    3446   1
  -1   1  20    6755     556   1
  -1   3   7   40848    1037   1
  -1   3  11   64610    1068   1
   0   2   7      65     655   1
   0   2  10  290445    2108   1
   0   2  11    5099     646   1
   1  -1  12   21475     832   1
 -15   5  -7    4231    1427   1
  -8  -8   7    2814    3495   1
  -5  -7   9     408    2789   1
 -17  -3 -13    3999    1221   1
 -16  -4 -12    6471    1060   1
 -15   1 -13   10815    1044   1
 -15   3 -11    2185    1063   1
 -14   2 -12   24943    1068   1
 -14   4  -9       0    1095   1
 -14   8  10    3024    2601   1
 -13  -5 -10     157    1069   1
 -12  -4 -11       0     910   1
 -12   0 -13       0     839   1
 -11  -7  -4    2116    1608   1
 -11  -5  -9   22702    1152   1
 -11   1 -12     981     718   1
 -10  -2 -12   28742     953   1
  -9  -7  -2     679    1933   1
  -9  -5  -8       0    1163   1
  -8  -4  -9    1130     960   1
  -8  -2 -11    4542     879   1
  -8   6  21       0    1313   1
  -7  -7   1     714    1947   1
  -7   1 -10    4223     639   1
  -7   3  30    2163    1029   1
  -7   5  24    2038    1137   1
  -6  -6  -2   55980    1854   1
  -6   2  -8   40156    1020   1
  -6   2  30    5556     935   1
  -5  -5  -4    1583    1319   1
  -5  -5  25   43408    2081   1
  -5  -3  29    7953    1507   1
  -5  -1  -9   66335    1140   1
  -5  -1  30    1261    1017   1
  -5   3  26    3142     903   1
  -5   5  18     890     993   1
  -4  -4  -5   20590    1161   1
  -4  -2  28   34897    1343   1
  -4   0  28   15355     910   1
  -4   2  26     547     868   1
  -4   4  20   47441    1133   1
  -3  -5   0     840    1155   1
  -3  -1  26    3387     999   1
  -3   1  25       0     743   1
  -3   3  21    5358     892   1
  -2  -4  -1   26529    1444   1
  -1  -3  -1   24229    1428   1
  -1  -1  21   37484    1006   1
  -1   3   8    8270     839   1
  -1   3   9   11688     854   1
  -1   3  10    9212     827   1
   0   0  17       0     834   1
   0   2   8   95019    1472   1
   0   2   9   17854     954   1
   1  -1   5  149334    2669   1
   1  -1  11    7930     880   1
 -17  -1 -14    1348     777   1
 -15  -3 -13   15523     893   1
 -12  -2 -13     142     649   1
 -11  -3 -12    4876     699   1
 -11   7  21    1219    1113   1
  -9  -3 -11   22009     756   1
  -9  -1 -12    5586     599   1
  -8   4  29       0     755   1
  -6   4  25    1130     659   1
  -5   1  29   19127     734   1
  -5   5  17   32592     957   1
  -4  -4  25    2299     986   1
  -2  -2  23       0     696   1
  -2   0  -5     124     474   1
  -2   0  23     150     578   1
  -2   2  20   35171     752   1
  -1   1  19   46331     824   1
   0  -2  16    4378     738   1
   1  -1  10    5777     741   1
  -5  -7   8       0    3239   1
  -8  -8   6    6092    3454   1
  -6  -6  24     636    2904   1
  -5   3  -5     302     868   1
  -4  -6   2   19521    2214   1
  -4  -6  18   17041    2763   1
 -18   0 -14   19235    1317   1
 -18   4 -10   15108    1530   1
 -16  -2 -14   13522    1160   1
 -16   0 -14    9064    1161   1
 -15  -5 -11    7348    1108   1
 -15  -1 -14    2306     978   1
 -14  -4 -12    4523    1002   1
 -14   8  11     880    2493   1
 -13   1 -13   26804     973   1
 -13   3 -11    7105     916   1
 -12  -6  -8   16222    1336   1
 -12   2 -12   43973    1096   1
 -11  -1 -13   24792    1002   1
 -11   3 -10     907     825   1
 -11   7  20     473    1639   1
 -10   2 -11     679     737   1
  -9   3  -9   33312    1058   1
  -8  -6  -5   11101    1514   1
  -8   6  20   16914    1259   1
  -7  -3 -10       0     944   1
  -7  -1 -11   46544     945   1
  -7   5  23    9163    1044   1
  -6  -2 -10   15947     843   1
  -6  -2  31       0    1240   1
  -6   0 -10  162893    1519   1
  -6   0  31     319    1019   1
  -5  -3  -8   15492     958   1
  -5   5  16     861    1058   1
  -4   0  -8  131779    1557   1
  -4   2  25    2039     901   1
  -4   4  19      69     955   1
  -3  -5  19   16439    1693   1
  -3  -3  24     422    1281   1
  -3  -1  -7  149769    1780   1
  -3   3  20    2204     841   1
  -2  -4  19     874    1364   1
  -1  -3  18    1541    1068   1
  -1  -1  20    6560     859   1
   0   0  16   49852     988   1
   1  -1   6   35453    1365   1
   1  -1   7  210549    2639   1
   1  -1   8   19810    1234   1
   1  -1   9  190747    2213   1
 -18   2 -13     434     947   1
 -16   4 -10    1138     905   1
 -14  -6  -9     444     869   1
 -14   0 -14   21283     810   1
 -13  -7  -6    1366    1087   1
 -13  -3 -13   10175     788   1
 -10  -6  -7    1117    1049   1
 -10  -4 -11    5467     748   1
  -9   5  27     638     820   1
  -8   2 -10   18520     715   1
  -8   6  19     360     855   1
  -7  -5  -7   22519     980   1
  -7   3  29    6169     697   1
  -6  -4  -8   41063    1074   1
  -6   2  29    1936     643   1
  -6   4  24    3294     684   1
  -5   3  25   16477     740   1
  -4  -2  -8   67462    1138   1
  -4  -2  27     524     745   1
  -4   0  27     190     616   1
  -3  -1  25     445     585   1
  -3   1  24    6609     583   1
  -2  -2  -5    3196     683   1
  -1   1  18    7123     597   1
 -11   7   5    8334    2744   1
  -8   6   3    2373    1726   1
  -5  -7   7   53944    4000   1
  -8   4  -6    1951    1099   1
  -5   5   4    5333    1423   1
 -17  -3 -14     698    1202   1
 -17   1 -14    1694    1143   1
 -17   3 -12     237    1232   1
 -17   5  -8     972    1329   1
 -16  -4 -13     405    1163   1
 -16   2 -13     413    1179   1
 -14  -2 -14    2954    1012   1
 -13  -5 -11   20484    1155   1
 -13  -1 -14     602     847   1
 -12  -4 -12    5420    1112   1
 -12   4  -9    5301     978   1
 -11  -7  -5   23268    1693   1
 -11  -5 -10    1880    1231   1
 -11   7  19    5157    1605   1
 -10   0 -13     186     711   1
 -10   6  24     496    1336   1
  -9  -7  -3   27315    2038   1
  -9  -5  -9    1330    1143   1
  -8  -8   5     105    2741   1
  -8  -4 -10   37837    1148   1
  -8   4  28    6156    1126   1
  -7  -7   0    1563    1915   1
  -7   5  22       0    1037   1
  -6  -6  -3    4806    1427   1
  -5  -5  24       0    1850   1
  -5  -3  28     700    1325   1
  -5  -1  29   22213    1127   1
  -5   1  28    1005     808   1
  -5   5  15   24342    1058   1
  -4  -4  24   34879    1606   1
  -4   2  -6   59001    1412   1
  -4   4  18   29853     972   1
  -3  -5  -1   78421    2036   1
  -3   1  -6     797     747   1
  -3   3  19   64745    1095   1
  -2  -2  22   49146    1261   1
  -2   0  22   46728    1047   1
  -2   2  19    1226     767   1
   0  -2  15       0     795   1
   0   0  15       0     695   1
 -15  -3 -14     464     801   1
 -15   1 -14    1093     712   1
 -14   2 -13     843     728   1
 -11   1 -13   23277     753   1
 -10  -2 -13    1111     659   1
  -9  -3 -12     220     585   1
  -9   1 -12    5914     569   1
  -9   5  26     243     847   1
  -8  -2 -12   67423    1036   1
  -8   0 -12    5742     566   1
  -8   6  18    6296     916   1
  -5  -5  -5   40980    1254   1
  -5   3  24       0     568   1
  -5   5  14     186     642   1
  -4   2  24   48777     831   1
  -3  -3  -6   20557     869   1
  -1  -3  17   52692    1216   1
  -1  -1  19   51370     945   1
  -1   1  17   19341     693   1
 -17   7  -1   11002    3188   1
 -16   6  -5      26    1802   1
 -14   6  -4    1956    1700   1
 -13   5  -7   21169    1642   1
  -7  -7  21    2953    3492   1
  -4  -6  17    3338    2640   1
 -17  -1 -15    3505    1217   1
 -15  -5 -12     510    1221   1
 -15  -1 -15   17024    1176   1
 -15   3 -12     532    1041   1
 -14  -4 -13       0    1135   1
 -14   4 -10   14599    1176   1
 -13  -7  -7   12143    1732   1
 -12  -6  -9     602    1343   1
 -12  -2 -14   47275    1097   1
 -12   0 -14   17761     914   1
 -11  -3 -13    5541     966   1
 -11  -1 -14       0     864   1
 -11   7  17       0    1607   1
 -11   7  18      17    1538   1
 -10  -6  -8    4661    1472   1
 -10   4  -8   12269     953   1
 -10   6  23     168    1222   1
  -9  -1 -13   60739    1065   1
  -8  -6  -6    2033    1429   1
  -8   4  27     200    1004   1
  -8   6  17    1526    1299   1
  -7  -7  -1   20893    2022   1
  -7   1  31    3799     984   1
  -7   3  28     284     980   1
  -7   5  21     262    1080   1
  -6  -6  23     822    2118   1
  -6  -4  28    5109    1699   1
  -6  -2  30    7256    1225   1
  -6   0  30   11469     968   1
  -6   2  28   11363     910   1
  -6   4  23     699    1000   1
  -5  -3  -9   78481    1309   1
  -5  -1 -10   34318     923   1
  -5   1  -9   63066    1140   1
  -5   5   5   16936    1322   1
  -5   5  13   15206    1062   1
  -4  -6   1    7198    1719   1
  -4  -4  -6   24219    1164   1
  -4  -2  26    1157    1067   1
  -4   0  26    8027     927   1
  -4   4  17    3093     823   1
  -3  -5  18     820    1527   1
  -3  -3  23   42704    1333   1
  -3  -1  24    6920     890   1
  -3   1  23   49233    1013   1
  -3   3  18       0     808   1
  -2  -4  -2  105376    2152   1
  -2  -4  18   69210    1882   1
  -2   2  18    9856     821   1
   0  -2  14  102740    1570   1
   0   0  14  273082    1967   1
 -16  -2 -15       0     769   1
 -16   0 -15       0     775   1
 -14  -6 -10    6351    1011   1
 -13  -3 -14     512     735   1
 -13   1 -14     951     582   1
  -9  -7  -4      62    1323   1
  -8   2  31     973     674   1
  -7  -3 -11   91137    1214   1
  -7  -1 -12     473     549   1
  -7   1 -11   43240     815   1
  -5  -3  27    5383     980   1
  -5  -1  28    1344     653   1
  -5   1  27    7255     625   1
  -5   5  12    1214     724   1
  -2  -2  21    3167     738   1
  -2   0  21     348     497   1
  -8  -8  17     649    6248   1
  -9   5  -4      94    1437   1
  -5  -7   6     483    3225   1
 -15   5  -8      69    1432   1
 -11   5  -6     205    1336   1
 -11   7   6       0    2338   1
  -8  -8   4    3472    3341   1
  -8   6   4   19922    1793   1
   0  -2   0   26950    1896   1
 -18   4 -11     514    1437   1
 -16   2 -14   13755    1216   1
 -14  -2 -15    1415     993   1
 -14   0 -15     115     974   1
 -13  -5 -12     760    1240   1
 -13  -1 -15   10776    1034   1
 -13   3 -12     395     865   1
 -12  -8  -3       0    2252   1
 -12  -4 -13     403    1070   1
 -12   2 -13     241     857   1
 -11  -7  -6       0    1816   1
 -11  -5 -11    8036    1236   1
 -11   3 -11   18212    1017   1
 -11   7  16     341    1668   1
 -10  -4 -12   16837    1078   1
 -10   2 -12   25355     902   1
 -10   6  22   13584    1325   1
  -9  -5 -10     581    1139   1
  -9   5  25    9213    1122   1
  -8   6  16   10884    1166   1
  -7  -5  -8    4655    1095   1
  -7   3  -8    1730     859   1
  -7   3  27   13077     986   1
  -7   5  20    3106     936   1
  -6  -6  -4     229    1351   1
  -6  -4  -9    3673    1064   1
  -6  -2 -11     287     804   1
  -6   0 -11       0     627   1
  -6   2  -9     347     635   1
  -6   2  27    1949     858   1
  -6   4  22   42766    1068   1
  -5  -5  23    3751    1636   1
  -5   3  23    1598     835   1
  -5   5   6       0    1101   1
  -5   5   7   41667    1482   1
  -5   5  10       0    1070   1
  -5   5  11  122158    1788   1
  -4  -4  23    1638    1453   1
  -4  -2  -9   10298     866   1
  -4   0  -9     150     671   1
  -4   2  23       0     839   1
  -4   4  16   18319     956   1
  -3   1  22    4603     841   1
  -3   3  17   79415    1222   1
  -2   2  17     869     785   1
  -1  -3  -2   12205    1211   1
  -1  -3  16    3122    1126   1
  -1  -1  -4   13175    1027   1
  -1  -1  18    8774     883   1
  -1   1  16    3381     657   1
   0  -2  13    1586     820   1
   0   0  13       0     726   1
 -17   1 -15    3792     919   1
 -10  -2 -14   18303     766   1
  -8  -4 -11    3179     664   1
  -8   4  26    5463     770   1
  -8   6  15     199     816   1
  -7  -1  31    4089     807   1
  -7   1  30    1090     618   1
  -6  -2  29    1859     817   1
  -6   0  29       0     680   1
  -5   5   9   16907     933   1
  -3  -3  22    4088     810   1
  -3  -1  -8    1852     551   1
  -2  -2  -6  319497    2640   1
 -11   7   7    9785    2377   1
  -8  -8   3     929    3239   1
  -5  -7   5   32053    3147   1
  -4  -6  16   19022    2437   1
  -1   1  -2   42519    2373   1
 -17   3 -13    3485    1390   1
 -17   5  -9    1428    1501   1
 -16   4 -11     192    1249   1
 -15  -5 -13    3176    1204   1
 -15  -3 -15   12479    1169   1
 -15   1 -15   16917    1190   1
 -14  -6 -11     326    1355   1
 -14  -4 -14    7245    1143   1
 -14   2 -14    3092    1013   1
 -13  -7  -8      79    1668   1
 -12  -6 -10    4336    1431   1
 -12  -2 -15     531    1037   1
 -12   0 -15     254     816   1
 -11  -3 -14     713     930   1
 -11   1 -14       0     838   1
 -11   7  13    2057    1589   1
 -11   7  14       3    1537   1
 -11   7  15   10647    1766   1
 -10  -6  -9     268    1406   1
 -10   0 -14    4449     874   1
 -10   6  21    1095    1306   1
  -9  -7  -5    2522    1814   1
  -9  -3 -13   26618    1127   1
  -9   1 -13   56678    1045   1
  -9   3 -10     192     778   1
  -9   3  30     628    1035   1
  -9   5  24     114    1131   1
  -8  -6  -7       0    1405   1
  -8  -2 -13    1139     829   1
  -8   0 -13     298     732   1
  -8   2 -11    4727     780   1
  -8   2  30   18163     940   1
  -8   6  14   17237    1318   1
  -7  -7  -2       0    1842   1
  -7  -5  27   21769    1982   1
  -7  -3  30    2713    1416   1
  -7   5  19   30939    1128   1
  -6  -6  22   33159    2365   1
  -6  -4  27     730    1492   1
  -5  -5  -6    3630    1253   1
  -5   1  26    1507     867   1
  -5   3  22      61     852   1
  -5   5   8       0    1057   1
  -4  -6   0   72546    2341   1
  -4  -4  -7    1811     936   1
  -4  -2  25    2600    1017   1
  -4   0  25       0     770   1
  -4   4  15   17609     987   1
  -3  -5  -2     454    1423   1
  -3  -5  17   15556    1680   1
  -3  -3  -7   27518    1110   1
  -3  -1  23   57092    1156   1
  -3   3  16     134     839   1
  -2  -4  -3   19433    1293   1
  -2  -4  17       0    1171   1
  -2  -2  20   41998    1114   1
  -2   0  -6   21384     947   1
  -2   0  20   14035     807   1
  -2   2  16   22250     945   1
  -1   1  15   93688    1199   1
   0   0  12   84665    1310   1
 -16  -2 -16     478     859   1
 -15  -1 -16     627     764   1
 -13  -3 -15    4244     747   1
 -11  -7  -7    2550    1267   1
 -11  -1 -15   43094     841   1
 -10   4  29       0     757   1
  -9  -1 -14    8172     590   1
  -6   4  21     903     622   1
  -5  -3 -10    8492     643   1
  -5  -3  26    4194     858   1
  -5  -1  27    8479     720   1
  -4   2  22    7726     638   1
  -4   4  14   69175    1104   1
  -1  -1  17   20772     775   1
   0  -2  12    9493     719   1
  -6   4  -4     108    1132   1
 -11   7   8    1987    2295   1
  -8   6   5     484    1524   1
  -7  -7  20     605    3037   1
  -5  -7   4    2132    2750   1
 -16   0 -16    9821    1185   1
 -15   3 -13   17290    1268   1
 -14  -2 -16   23149    1209   1
 -14   4 -11       0    1096   1
 -13  -5 -13   15453    1268   1
 -13   1 -15   10464    1016   1
 -13   7  20     949    1632   1
 -12  -4 -14   11839    1093   1
 -12   4 -10   13371    1048   1
 -11  -5 -12       0    1177   1
 -11   5  27    5699    1194   1
 -11   7   9   43185    2129   1
 -11   7  10    2781    1787   1
 -11   7  11    9830    1755   1
 -11   7  12     740    1622   1
 -10  -8  -2   19709    2554   1
 -10  -4 -13    2708     989   1
 -10   6  20     386    1279   1
  -8  -8   2   13799    2716   1
  -8   4  -7    6010    1009   1
  -8   4  25       0     930   1
  -8   6  12    3632    1269   1
  -8   6  13       0    1212   1
  -7  -5  -9   16011    1263   1
  -7  -3 -12     397     888   1
  -7  -1 -13   22695     908   1
  -7  -1  30     302    1001   1
  -7   1  29   14119     951   1
  -7   3  26     583     895   1
  -7   5  18     557     995   1
  -6  -6  -5    2239    1664   1
  -6  -4 -10   51957    1328   1
  -6   0  28   10180     877   1
  -6   2  26   43656    1064   1
  -5  -1 -11   27604     869   1
  -5   3  -6    4617     824   1
  -4  -4  22     200    1213   1
  -4   2  -7   13525     898   1
  -3  -3  21    6183    1149   1
  -3   1  -7  134307    1830   1
  -3   1  21    7987     723   1
  -3   3  15    4164     850   1
  -1  -3  15  185552    2206   1
  -1   1  14       0     664   1
   0   0  11      25     721   1
 -14   0 -16   16282     754   1
 -13  -1 -16    1610     683   1
  -9  -5 -11   25363     951   1
  -9   3  29    2319     682   1
  -9   5  23      82     709   1
  -8  -4 -12    6092     788   1
  -7   1 -12     187     529   1
  -6  -2 -12   32413     852   1
  -6  -2  28   12513     892   1
  -6   0 -12  141321    1291   1
  -6   4  20    8881     699   1
  -5   1 -10   30989     785   1
  -5   1  25   43618     754   1
  -5   3  21   80140    1025   1
  -4   0  24   29497     728   1
  -4   4  13    9238     719   1
  -3  -1  22    5263     674   1
  -2   0  19     109     527   1
  -2   2  15    3466     504   1
 -12   6  -3    4673    2184   1
  -4   4   1   36237    2004   1
  -8   6   6   46059    1979   1
  -5  -5  22    1086    1946   1
  -2  -4  16   91710    2131   1
 -16   2 -15       0    1129   1
 -16   6  -6     276    1524   1
 -15  -3 -16    1584    1245   1
 -15   5  -9   30549    1558   1
 -14  -4 -15    1122    1179   1
 -13   3 -13    9370    1078   1
 -13   5  -8       0    1254   1
 -13   7  19       0    1691   1
 -12  -6 -11    1067    1382   1
 -12   2 -14   43198    1066   1
 -12   6  24    7661    1377   1
 -11  -7  -8     532    1723   1
 -11  -3 -15   15753    1156   1
 -11   3 -12    4020     913   1
 -10  -6 -10   10236    1423   1
 -10  -2 -15    3054     915   1
 -10   2 -13    1162     860   1
 -10   4  -9    9825    1111   1
 -10   4  28   11623    1144   1
 -10   6  19     365    1208   1
  -9  -7  -6     371    1779   1
  -9  -3 -14    2108     991   1
  -8  -6  -8   31719    1563   1
  -8  -2  31    1460    1223   1
  -8   0  31      79     952   1
  -8   2  29     265     920   1
  -8   6   7    4341    1233   1
  -8   6   9    8492    1436   1
  -8   6  10   48323    1692   1
  -8   6  11   11543    1385   1
  -7  -7  -3     638    1802   1
  -7  -5  26       0    1805   1
  -7  -3  29    8839    1298   1
  -7   3  -9   74852    1451   1
  -7   3  25    5429     941   1
  -7   5  17   10185    1066   1
  -6  -4  26   20852    1618   1
  -5  -7   3   13853    2360   1
  -5  -5  -7   34588    1460   1
  -5  -1  26    1356     972   1
  -4  -6  -1    7898    1677   1
  -4  -2 -10  100625    1403   1
  -4  -2  24   58871    1233   1
  -4   0 -10   97655    1299   1
  -4   2  21       0     715   1
  -4   4  12      69     912   1
  -3  -5  -3    1221    1413   1
  -3  -5  16     960    1548   1
  -3   1  20   13411     780   1
  -2  -2  19    1372     874   1
  -1  -3  -3  218421    2829   1
  -1  -3  14     542    1117   1
  -1  -1  16    3836     712   1
   0  -2  11    7242     934   1
   0   0  10   58314    1235   1
 -15   1 -16     122     779   1
 -12  -2 -16       0     706   1
 -11   5  26     206     860   1
 -10   0 -15     132     584   1
  -8  -2 -14   62600     927   1
  -8   4  24   22707     795   1
  -6   2 -10   13158     624   1
  -6   2  25    1723     557   1
  -5  -3  25   20458     969   1
  -4  -4  -8   84793    1405   1
  -3  -3  -8    4579     661   1
  -3  -1  -9   47086     966   1
  -3   3  14    1239     487   1
  -2  -2  -7    1228     628   1
  -2   2  14   43005     845   1
  -1   1  13    3381     510   1
 -14   6  -5     696    1783   1
  -8  -8   1     922    3155   1
  -8   6   8    1003    1695   1
  -6  -6  21    2462    2618   1
  -4  -6  15    8907    2308   1
 -17   3 -14     147    1324   1
 -16   0 -17       0    1200   1
 -16   4 -12    8558    1280   1
 -15  -1 -17    1534    1129   1
 -14   2 -15    1059     976   1
 -13  -5 -14       0    1247   1
 -13  -3 -16    1400    1182   1
 -13   7  18       0    1754   1
 -12   0 -16   16228    1025   1
 -12   6  23     281    1395   1
 -11  -5 -13   10853    1194   1
 -11  -1 -16     365     825   1
 -11   1 -15   43223    1033   1
 -10  -8  -3    1006    2367   1
 -10  -4 -14    3912    1163   1
 -10   6  18   14248    1317   1
  -9  -1 -15    4513     886   1
  -9   1 -14    7919     749   1
  -9   1  31   18253    1023   1
  -9   3 -11   18880     940   1
  -9   3  28       0     978   1
  -9   5  22    1505    1042   1
  -8  -6  25      87    2160   1
  -8  -4  29       0    1593   1
  -8   0 -14   49883     993   1
  -8   2 -12   58901    1136   1
  -7  -5 -10       0    1248   1
  -7  -3 -13     633     876   1
  -7  -1  29   15381    1090   1
  -7   1  28     321     817   1
  -6  -6  -6   63883    1981   1
  -6   0  27     445     859   1
  -6   4  19    5463     962   1
  -5  -3 -11   47377    1242   1
  -5   1  24    1271     763   1
  -5   3  20    1232     770   1
  -4  -6  -2       0    1528   1
  -4  -4  21    1769    1232   1
  -4   0  23       0     797   1
  -4   2  20   22943     853   1
  -4   4  11    2798     773   1
  -3  -3  20    2443    1053   1
  -2  -4  -4   18018    1239   1
  -2   0  18  106301    1270   1
  -1  -1  -5  146536    2184   1
   0  -2  10  349639    3075   1
 -15   3 -14     558     832   1
 -14  -2 -17     730     757   1
 -13   1 -16    1195     682   1
 -12  -4 -15     448     853   1
 -10   2  31     529     686   1
 -10   4  27    1011     720   1
  -9  -5 -12    1548     777   1
  -9  -1  32     274     750   1
  -8  -6  -9       0     960   1
  -8   0  30    7386     690   1
  -8   2  28   23921     712   1
  -7   3  24    1234     575   1
  -7   5  16       0     727   1
  -6  -4 -11    6574     765   1
  -6  -2 -13       0     603   1
  -6  -2  27    2609     741   1
  -5  -1 -12    4731     502   1
  -4  -2  23    1129     666   1
  -3  -1  21    7749     588   1
  -3   1  19   27800     693   1
  -3   3  13   92864    1190   1
  -2  -2  18   10130     707   1
  -2   0  -7     220     558   1
  -1  -1  15   94726    1215   1
  -1   1  12    3538     531   1
   0   0   9     195     540   1
  -8  -8  16   17572    6772   1
 -17   5 -10      55    1811   1
 -11   5  -7     556    1403   1
  -7  -7  19   18559    3161   1
  -5  -7   2    2637    2664   1
  -2  -4  15     626    1427   1
   0  -2  -1    1778    1063   1
 -14  -4 -16   10880    1243   1
 -14   0 -17       0    1067   1
 -14   4 -12    4722    1102   1
 -13  -1 -17   22039    1097   1
 -13   7  17   11246    1649   1
 -12  -6 -12    5887    1351   1
 -12   4 -11      45     933   1
 -12   6  22    1185    1276   1
 -11  -7  -9    7489    1694   1
 -11   5  25    1299    1093   1
 -10  -8  -4    1173    2274   1
 -10  -6 -11     117    1352   1
 -10  -2 -16   53631    1128   1
  -9  -7  -7   33731    1906   1
  -9   5  21   14660    1140   1
  -8  -8   0   24541    2711   1
  -8  -4 -13    9504    1118   1
  -8  -2  30   22226    1184   1
  -8   4  23    2556    1011   1
  -7  -5  25       0    1716   1
  -7  -3  28     987    1284   1
  -7  -1 -14    5652     796   1
  -7   1 -13   20262     875   1
  -6  -4  25    1948    1323   1
  -6   0 -13       0     758   1
  -6   2  24    3276     795   1
  -6   4  18   32029     982   1
  -5  -5  -8    5944    1236   1
  -5  -5  21   17003    1711   1
  -5  -1  25   47708    1035   1
  -4  -2 -11     279     734   1
  -4   4  10   77816    1376   1
  -3  -5  -4      49    1401   1
  -2   2  13    1012     745   1
  -1  -3  13     623     843   1
 -16   2 -16     910     887   1
 -12  -2 -17       0     696   1
 -11  -3 -16     352     753   1
 -10   2 -14   16371     724   1
 -10   6  17     183     907   1
  -9  -3 -15     980     679   1
  -9   3  27   12275     679   1
  -8  -2 -15    1220     657   1
  -7   1  27   28049     715   1
  -7   5  15   23388     927   1
  -6  -6  -7     926    1108   1
  -5  -3  24       0     713   1
  -5   1 -11   25054     715   1
  -5   3  19   36651     778   1
  -4  -4  -9    8096     879   1
  -4   2  19    1200     522   1
  -4   4   9    1087     563   1
  -3   1  -8    1375     532   1
  -3   3  12   13054     647   1
  -2   0  17     294     436   1
  -1  -3  -4   56918    1428   1
   0   0   8   58224    1216   1
  -4   4   2   20122    1594   1
  -9   5  -5   14865    1586   1
  -5  -7   1   51793    3091   1
  -3  -5  15   28970    1884   1
 -15  -1 -18    1104    1159   1
 -15   1 -17    1208    1150   1
 -13  -5 -15     187    1288   1
 -13  -3 -17   21150    1224   1
 -13   3 -14     642    1007   1
 -13   7  16       0    1644   1
 -12   0 -17     655     950   1
 -12   2 -15     100     987   1
 -11  -5 -14       0    1342   1
 -11   3 -13    6014     921   1
 -11   3  30    1065    1031   1
 -11   5  24     759    1130   1
 -10  -4 -15       0    1136   1
 -10   0 -16   24793     942   1
 -10   0  32    7284    1001   1
 -10   2  30   10640     943   1
 -10   4 -10   22102    1215   1
 -10   4  26   16638    1116   1
 -10   6  16    9217    1363   1
  -9  -5 -13   28243    1396   1
  -9  -1 -16    4223     868   1
  -9  -1  31   20223    1172   1
  -9   1  30     166     883   1
  -9   5  20     524    1101   1
  -8  -4  28    7703    1654   1
  -8   0 -15     354     705   1
  -8   2  27       0     870   1
  -8   4  22     562     849   1
  -7  -5 -11    8569    1256   1
  -7  -3 -14    1927     866   1
  -7  -1  28     142     916   1
  -7   3  23   63384    1116   1
  -6  -6  20    6207    1868   1
  -6   0  26   26004     871   1
  -5  -3 -12     445     953   1
  -5   1  23    4536     791   1
  -4  -6  -3    6884    1583   1
  -4   0 -11     223     651   1
  -4   0  22     695     664   1
  -4   2  -8   58808    1331   1
  -4   4   8   13322     946   1
  -3  -3  -9  114305    1599   1
  -3  -3  19   79566    1459   1
  -3  -1 -10    8672     784   1
  -3  -1  20   15559     844   1
  -3   1  18       0     732   1
  -2  -4  -5    2834    1023   1
  -2  -2  -8  194227    2027   1
  -2   2  12  221617    1845   1
  -1  -1  14       0     688   1
  -1   1  11  285196    2135   1
   0  -2   9   21233    1146   1
 -14  -2 -18       0     848   1
 -14   2 -16   21973     906   1
 -12  -6 -13     512    1046   1
 -12  -4 -16    2718     845   1
 -12   6  21     777     929   1
 -11  -1 -17     367     686   1
 -11   1 -16       0     573   1
  -9  -7  -8       0    1214   1
  -9   1 -15    4292     624   1
  -8  -6 -10   12122    1180   1
  -8  -4 -14   34327     942   1
  -8   0  29       0     673   1
  -7   5  14     726     657   1
  -6  -4 -12   70523    1140   1
  -6  -2  26   47230     991   1
  -6   2 -11     216     456   1
  -6   2  23       0     572   1
  -6   4  17   11646     677   1
  -5  -5  -9   43193    1168   1
  -4  -4  20   58174    1334   1
  -4  -2  22    8621     735   1
  -3   3  11     150     511   1
  -2  -2  17     617     615   1
   0   0   7     371     482   1
  -4  -6  14   41982    3028   1
 -15   5 -10     175    1679   1
 -13   5  -9     282    1554   1
  -8   4  -8   47629    1620   1
  -4   4   3   16824    1363   1
 -16   4 -13     295    1386   1
 -15   3 -15   13306    1214   1
 -14   0 -18    1348    1052   1
 -13  -1 -18    1963    1075   1
 -13   1 -17   21865    1038   1
 -13   7  14     835    1773   1
 -13   7  15    5552    1708   1
 -11  -7 -10     787    1852   1
 -10  -6 -12   13975    1594   1
 -10   6  15    8338    1194   1
  -9  -3  30     600    1372   1
  -9   3 -12     263     784   1
  -9   3  26     754     925   1
  -8  -6  24   16428    2257   1
  -8  -2  29     451    1125   1
  -8   2 -13     487     771   1
  -7  -3  27   14682    1209   1
  -7  -1 -15   83296    1154   1
  -7   1  26    1123     784   1
  -7   3 -10     486     883   1
  -6  -6  -8   21379    1638   1
  -6  -4  24    4376    1367   1
  -6  -2 -14   15908     932   1
  -5  -7   0       0    2109   1
  -5  -5  20       0    1353   1
  -5  -1 -13   95572    1301   1
  -5  -1  24    1218     842   1
  -5   3  -7  105044    1902   1
  -5   3  18    1033     777   1
  -4   2  18   13699     835   1
  -4   4   4  118906    2165   1
  -4   4   5    5541     999   1
  -4   4   6  101068    1796   1
  -4   4   7     851     847   1
  -3  -5  -5  178789    2527   1
  -2  -4  14       0    1151   1
  -2   0  16  175742    1505   1
  -2   2  11   17677     882   1
  -1  -3  12   11953    1008   1
  -1  -1  -6   36471    1188   1
  -1   1  10   17064     904   1
   0  -2   8  110861    2042   1
 -12   4  28    4679     811   1
 -12   6  20   17060    1049   1
 -11  -3 -17    2634     760   1
 -11   3  29   15965     746   1
 -11   5  23    6516     870   1
 -10  -2 -17     200     722   1
 -10   4  25    1748     667   1
  -9  -3 -16     861     666   1
  -9   1  29   10997     692   1
  -9   5  19     379     669   1
  -8   4  21    7594     679   1
  -7  -5 -12     637     842   1
  -7   5  13   79612    1257   1
  -6   0  25     313     535   1
  -6   4  16   35353     836   1
  -5  -3  23    2585     741   1
  -5   1  22     180     466   1
  -4  -4 -10   62075    1227   1
  -4  -2 -12    2782     547   1
  -4   0  21     187     485   1
  -3   3  10    3364     557   1
  -2   0  -8   84579    1338   1
  -1  -3  -5  117482    1840   1
   0   0   6   80278    1587   1
 -13   7   3   11337    3331   1
 -16   6  -7     512    2221   1
  -7  -7  18    2435    3007   1
  -6   4  -5    7742    1235   1
  -2   2  -3  148339    3803   1
 -15   1 -18     355    1180   1
 -14   4 -13     586    1242   1
 -13  -3 -18     475    1264   1
 -13   5  26    1037    1214   1
 -13   7  13   18478    1925   1
 -12  -6 -14    4237    1448   1
 -12  -4 -17      74    1143   1
 -12  -2 -18   17304    1173   1
 -12   2 -16     446     964   1
 -12   4 -12    6206    1173   1
 -11  -5 -15   21655    1374   1
 -10  -4 -16   16584    1167   1
 -10   0 -17     252     795   1
 -10   0  31     248     946   1
 -10   2 -15    2541     866   1
 -10   2  29     963     942   1
 -10   6  14   14595    1260   1
  -9  -7  -9   13766    1992   1
  -9  -5 -14     885    1240   1
  -9  -1  30      53     994   1
  -8  -6 -11       0    1531   1
  -8  -4  27     165    1448   1
  -8  -2 -16     616     895   1
  -8   2  26    1430     900   1
  -7  -7  -6    1713    2030   1
  -7  -5  24    2282    1728   1
  -7  -3 -15   38333    1211   1
  -7  -1  27   32822    1061   1
  -7   1 -14    5326     780   1
  -7   3  22    1788     863   1
  -6  -4 -13     599     944   1
  -6   0 -14    4198     768   1
  -6   2  22   31356     980   1
  -5  -7  -1     500    2034   1
  -5  -3 -13  100683    1441   1
  -5   1 -12    4237     675   1
  -5   3  17   20692     902   1
  -4  -6  -4   46341    1875   1
  -3  -5  -6       0    1406   1
  -3  -5  14     235    1292   1
  -3  -3 -10    7660     902   1
  -3  -3  18       0     963   1
  -3  -1  19   32265     955   1
  -3   1  17   42549     918   1
  -2  -4  -6   38190    1348   1
  -2  -2  -9    1251     817   1
  -2  -2  16   26063    1055   1
  -1  -1  13    3592     727   1
  -1   1  -3  254687    4299   1
   0  -2  -2    1415     862   1
 -14  -2 -19       0     820   1
 -14   6  23      65     984   1
 -12   0 -18   35354     839   1
 -11  -7 -11    6549    1296   1
 -11  -1 -18     400     663   1
 -10  -6 -13     366    1053   1
  -9  -1 -17   45528     849   1
  -8  -4 -15    2719     723   1
  -8   0 -16       0     596   1
  -8   0  28    4148     618   1
  -7   5  12     348     685   1
  -6  -2  25    2194     628   1
  -5  -5 -10    1417     811   1
  -4  -2  21     518     554   1
  -4   0 -12   14492     620   1
  -4   2  17    1026     542   1
  -3  -1 -11  101813    1226   1
  -3   1  -9   44683    1019   1
  -3   3   9   93266    1329   1
  -2   2  10   14544     692   1
  -1   1   9   69969    1203   1
   0   0   5      83     546   1
 -14   6  -6   14731    2355   1
 -11   5  -8     422    1457   1
 -16   4 -14    6637    1387   1
 -15   7  18       0    1729   1
 -14   2 -17     377    1092   1
 -13  -1 -19       0    1035   1
 -13   3 -15    5211    1030   1
 -13   7  11   19286    1797   1
 -13   7  12      65    1753   1
 -12   4  27    1711    1024   1
 -12   6  19    1451    1206   1
 -11   1 -17     206     943   1
 -11   1  31    2451     966   1
 -11   3 -14     540     891   1
 -11   3  28    1291     982   1
 -11   5  22     433    1035   1
 -10  -2  31     308    1204   1
 -10   4  24    1677     958   1
 -10   6  13    8364    1257   1
  -9  -5  27     373    1815   1
  -9  -3  29    3066    1249   1
  -9   1 -16    3896     849   1
  -9   3  25   38387    1077   1
  -9   5  18      58     981   1
  -8  -8  -3       0    2723   1
  -8  -6  23    1006    1918   1
  -8  -2  28   28771    1114   1
  -8   2 -14   56336    1108   1
  -8   4  20   50455    1159   1
  -7  -7  -7    1523    1979   1
  -7  -3  26     374    1134   1
  -7  -1 -16    3909     746   1
  -7   1  25    5598     749   1
  -7   5  11    2737    1000   1
  -6  -6  -9     590    1481   1
  -6  -6  19     741    1788   1
  -6  -2 -15     677     820   1
  -6   4  15    7254     878   1
  -5  -7  -2    1663    2000   1
  -5  -1 -14     448     784   1
  -5  -1  23    5207     866   1
  -4  -6  -5    3760    1484   1
  -4  -4  19     598    1250   1
  -2  -4  13    3026    1173   1
  -2   0  15       0     619   1
  -1  -3  11   80680    1718   1
  -1  -1  -7  199072    2203   1
   0  -2   7     665     884   1
 -14   0 -19       0     820   1
 -13   1 -18    1482     758   1
 -13   5  25    2876     794   1
 -12   2  31     832     696   1
 -11  -5 -16     180     877   1
 -11  -3 -18     457     843   1
 -10  -8  -7       0    1689   1
 -10  -2 -18    4349     717   1
  -9  -3 -17   24937     910   1
  -9   1  28     183     561   1
  -8   2  25      66     542   1
  -7  -5 -13   13905     922   1
  -7   3  21    5324     649   1
  -6  -4  23    1181     957   1
  -6   0  24   10411     610   1
  -6   2 -12   28636     831   1
  -5   1  21   43258     751   1
  -5   3  16     870     580   1
  -4  -4 -11    9851     831   1
  -4  -2 -13    7030     691   1
  -4   0  20   80363     959   1
  -4   2  -9    8465     644   1
  -3   1  16   11436     547   1
  -3   3   8    1958     576   1
  -2  -4  -7     689     683   1
  -2   2   9   19569     769   1
  -1  -3  -6   16519     891   1
  -1  -1  12    3624     552   1
   0   0   4  203989    3008   1
  -8  -8  15     408    5720   1
 -12   6  -4   31193    3189   1
 -13   7   4     498    2810   1
 -10   4 -11    5338    1302   1
  -4  -6  13   15204    2333   1
 -15   3 -16    1032    1283   1
 -15   5 -11    7856    1427   1
 -15   7  17    1143    1788   1
 -14   6  22    8709    1472   1
 -13   5 -10     275    1290   1
 -13   7   9       0    1753   1
 -13   7  10     754    1688   1
 -12  -4 -18   19154    1331   1
 -12  -2 -19    1216    1052   1
 -12   6  18    1019    1234   1
 -10  -4 -17       0    1249   1
 -10   0  30     614     908   1
 -10   2  28    6499     864   1
 -10   6  12   23338    1393   1
  -9  -7 -10     678    1866   1
  -9  -5 -15    3503    1227   1
  -9  -1  29   12074    1046   1
  -9   3 -13   22424    1106   1
  -9   5  17   50091    1279   1
  -8  -8  -4   15695    2723   1
  -8  -6 -12    6492    1505   1
  -8  -2 -17    2168     893   1
  -8   0  27      72     846   1
  -8   4  -9     910     981   1
  -7  -5  23   13010    1551   1
  -7  -3 -16    3483    1006   1
  -7  -1  26     423     864   1
  -7   1 -15   77108    1154   1
  -7   3 -11   82791    1503   1
  -7   5  10    2950    1012   1
  -6  -4 -14      23    1107   1
  -6   0 -15     183     725   1
  -6   2  21    2948     714   1
  -6   4  14    3652     867   1
  -5  -7  -3   21814    2157   1
  -5  -5 -11    2214    1207   1
  -5  -5  19    1338    1335   1
  -5  -3 -14      99     912   1
  -5  -3  22      27    1035   1
  -5   3  -8   13721     995   1
  -4   2  16   47213     947   1
  -3  -5  -7  111913    2046   1
  -3  -3 -11  137775    1619   1
  -3  -1  18     121     758   1
  -2   0  -9     248     730   1
  -1   1   8   35370    1121   1
   0  -2  -3     654     801   1
 -13   3  30     869     726   1
 -11  -1 -19   19067     751   1
 -11   5  21    3508     786   1
 -10  -6 -14    1360    1022   1
 -10   0 -18    1885     669   1
 -10   4  23    1662     705   1
  -9  -1 -18     337     574   1
  -9   3  24    1018     573   1
  -8  -4 -16      51     836   1
  -8   4  19    9349     710   1
  -6  -6 -10   14564    1118   1
  -6  -2  24    3125     642   1
  -5  -1  22     569     488   1
  -5   1 -13   84135    1134   1
  -4  -6  -6   21714    1222   1
  -4  -2  20   23989     763   1
  -3  -1 -12   11264     592   1
  -2  -2 -10    3201     598   1
  -2  -2  15    3824     534   1
  -2   0  14     403     443   1
   0   0   3     114     575   1
 -13   7   5    1036    2748   1
 -13   7   6    1369    2329   1
 -13   7   7   20771    2422   1
 -13   7   8    7568    2242   1
  -3  -5  13   94274    2556   1
 -15   7  16    1366    1837   1
 -14   4 -14    8201    1271   1
 -14   6  21    1142    1303   1
 -13   5  24     216    1137   1
 -12   0 -19      22    1031   1
 -12   2 -17      75     949   1
 -12   2  30   11092    1004   1
 -12   4 -13     335    1136   1
 -12   4  26    9103    1073   1
 -12   6  17    2073    1268   1
 -11   1 -18     201     926   1
 -11   1  30     150     868   1
 -11   3  27   15017    1003   1
 -10  -4  29       0    1538   1
 -10  -2  30   12732    1122   1
 -10   2 -16   49145    1110   1
 -10   6  11    1842    1283   1
  -9  -7 -11    3803    1817   1
  -9  -5  26     138    1721   1
  -8  -8  -5      31    2568   1
  -8  -4  26    8154    1477   1
  -8  -2  27       0     998   1
  -8   0 -17     112     812   1
  -8   2  24   30120     928   1
  -7  -7  -8    2796    1934   1
  -7  -5 -14    1240    1146   1
  -7  -3  25    6021    1185   1
  -7   1  24     864     746   1
  -7   3  20    2420     734   1
  -7   5   9   47271    1399   1
  -6  -2 -16   77557    1172   1
  -5  -1 -15       0     759   1
  -5   1  20    1565     682   1
  -5   3  15   78383    1251   1
  -4  -4 -12    8600    1081   1
  -4  -4  18   37106    1326   1
  -4   0 -13     148     631   1
  -4   0  19     445     712   1
  -3  -3  17   90348    1536   1
  -3   1 -10    8196     787   1
  -3   1  15   28664     823   1
  -3   3   7   11784     904   1
  -2  -4  -8   36604    1255   1
  -2   2   8  174406    1912   1
  -1   1   7  126132    1804   1
 -14   2 -18     499     841   1
 -13  -1 -20    1145     802   1
 -13   3 -16    1046     823   1
 -11  -5 -17     687     948   1
 -11  -3 -19   29326     964   1
 -11  -1  31    3120     763   1
 -11   3 -15   13610     827   1
 -10  -2 -19     891     673   1
 -10   2  27    2163     609   1
  -9  -3 -18     350     755   1
  -9  -3  28     222     895   1
  -9   1 -17   44105     839   1
  -9   1  27   11600     640   1
  -9   5  16    3575     765   1
  -8  -6 -13     437    1027   1
  -7  -1 -17    1077     603   1
  -6   0  23       0     549   1
  -6   2  20    4312     534   1
  -6   4  13     304     625   1
  -4  -2 -14   53175     991   1
  -3  -5  -8     893     903   1
  -1  -3  -7   22941     915   1
  -1  -1  -8   19709     844   1
  -1  -1  11  286378    2238   1
  -9   5  -6     843    1586   1
 -16   6  -8   13109    2382   1
  -7  -7  17   16521    3039   1
  -6  -6  18   24491    2388   1
   0  -2   6  148486    2765   1
 -15   7  15   19070    1758   1
 -14   4  28   14713    1148   1
 -13   1 -19     312    1015   1
 -13   3  29    3858    1067   1
 -12  -2 -20     352    1168   1
 -11   5  -9   24314    1488   1
 -11   5  20    1093    1108   1
 -10  -6 -15    3570    1583   1
 -10  -4 -18     479    1204   1
 -10   0  29       0     924   1
 -10   4  22   34447     999   1
 -10   6  10    1073    1281   1
  -9  -7  21   20820    2564   1
  -9  -5 -16       0    1384   1
  -9  -1  28       0     877   1
  -9   3  23    2966     816   1
  -8  -6  22       0    1903   1
  -8  -2 -18   43762    1053   1
  -8   0  26   35934     892   1
  -8   2 -15    1190     882   1
  -8   4  18   19987     972   1
  -7  -7  -9   28564    1987   1
  -7  -3 -17    2021     967   1
  -7  -1  25    5308     817   1
  -7   5   8     541    1039   1
  -6  -6 -11      52    1405   1
  -6  -4 -15     855    1083   1
  -6  -4  22   52773    1468   1
  -6   2 -13     199     795   1
  -5  -7  -4     970    1916   1
  -5  -5 -12       0    1298   1
  -5  -5  18     963    1345   1
  -5  -3 -15    3775     891   1
  -5  -3  21   96623    1550   1
  -4  -6  -7   11722    1745   1
  -4   2 -10   90968    1467   1
  -4   2  15    2670     661   1
  -3  -3 -12    4379    1021   1
  -3  -1  17   45552     978   1
  -3   3   6    2242     881   1
  -2  -4  12   75211    1895   1
  -2   0 -10   72862    1273   1
  -2   2   7     453     792   1
  -1  -3  10   11717    1024   1
  -1   1  -4   11402    1066   1
   0  -2  -4  138844    2279   1
 -13   5  23   10296     879   1
 -12   4  25    2927     668   1
 -12   6  16   10974     975   1
 -11   3  26    2672     633   1
 -10   0 -19       0     643   1
  -9  -1 -19    3173     679   1
  -9   3 -14    1882     679   1
  -8  -8  -6    1115    1765   1
  -8  -4 -17       0     822   1
  -7   1 -16    3109     529   1
  -7   3  19   50591     852   1
  -6   0 -16   26244     698   1
  -5   3  14    8565     554   1
  -3  -1 -13     130     465   1
  -2  -2 -11    1777     561   1
  -2  -2  14   44377     944   1
  -2   0  13      42     440   1
  -1   1   6  167758    2107   1
 -14   6  -7    1111    2309   1
  -6  -8   3    2517    3356   1
  -6   4  -6  112025    2686   1
  -2   2  -4   43383    1940   1
 -15   5 -12       5    1560   1
 -15   7  14    1883    1722   1
 -14   6  20    1221    1332   1
 -13   5 -11   22271    1479   1
 -12   0 -20     827    1000   1
 -12   0  31     270     980   1
 -12   2 -18   17303    1136   1
 -12   2  29    1629     930   1
 -11  -3  30     706    1329   1
 -11  -1 -20     892    1026   1
 -11   1  29   15494     944   1
 -10  -4  28   14297    1637   1
 -10  -2  29    1584    1083   1
 -10   2 -17       0     981   1
 -10   4 -12   17244    1184   1
 -10   6   9       0    1300   1
  -9  -7 -12    1136    1866   1
  -9   1  26    1795     781   1
  -9   5  15   38991    1276   1
  -8  -6 -14   15334    1686   1
  -8  -4  25     349    1261   1
  -8   0 -18   20706     894   1
  -8   2  23     244     792   1
  -8   4 -10   34973    1341   1
  -7  -5 -15   36589    1484   1
  -7  -5  22     129    1475   1
  -7   1  23   39638     919   1
  -7   3 -12     237     865   1
  -7   5   7    8677    1129   1
  -6  -8   2    9405    2791   1
  -6  -2 -17    4030     922   1
  -6  -2  23     717     884   1
  -6   4  12   49209    1213   1
  -5  -7  -5     600    1849   1
  -5  -1  21   46820     960   1
  -5   1 -14     470     769   1
  -5   1  19   11249     755   1
  -5   3  -9   67533    1501   1
  -4  -6  -8   17336    1748   1
  -4  -4 -13    4722    1049   1
  -4  -2  19    1463     784   1
  -4   0 -14  179699    1527   1
  -4   0  18  121079    1276   1
  -3  -5  -9    3228    1229   1
  -3  -3  16     769     920   1
  -3   1  14   16724     764   1
  -3   3   5  198282    2415   1
  -2  -4  -9    1447     938   1
  -1  -3  -8   19643    1076   1
 -14   4  27    1310     807   1
 -11  -3 -20    1629     881   1
 -11  -1  30     166     678   1
 -11   1 -19   19109     745   1
 -11   5  19   49510     981   1
 -10  -2 -20   14341     825   1
 -10   2  26   19746     716   1
 -10   4  21     373     607   1
  -9  -5 -17   30492    1103   1
  -9  -3 -19     188     734   1
  -9   1 -18     446     566   1
  -8  -2  26    1431     707   1
  -8   4  17     236     552   1
  -7  -7 -10       0    1281   1
  -7  -3  24    1437     691   1
  -7  -1 -18    2391     597   1
  -6   0  22   94162     969   1
  -6   2  19     215     509   1
  -5  -5 -13   21379    1020   1
  -5  -1 -16     758     526   1
  -4  -2 -15    5023     649   1
  -4   2  14  125741    1252   1
  -3  -3 -13    5043     714   1
  -3   1 -11   94109    1305   1
  -1  -1  -9  162390    1752   1
  -1  -1  10   15574     734   1
   0  -2  -5     118     661   1
  -6  -8   4   17855    4022   1
  -4  -6  12    2737    2395   1
  -6  -8   1       0    3279   1
  -6  -8   5    4514    3371   1
 -16   6  22    2418    1436   1
 -15   5  25   10270    1287   1
 -15   7  13    9248    1796   1
 -14   4 -15    1498    1310   1
 -14   6  19    3548    1390   1
 -13   1 -20    1400    1136   1
 -13   1  31   15375     992   1
 -13   3 -17   20100    1220   1
 -13   3  28    1444     951   1
 -13   5  22    1010    1043   1
 -12   4 -14   12229    1213   1
 -12   4  24   28407    1069   1
 -12   6  15    8941    1377   1
 -11   3 -16      40    1022   1
 -11   3  25    5889     930   1
 -10  -6 -16   11078    1557   1
 -10  -4 -19     248    1166   1
 -10   0  28   28692     928   1
 -10   6   8   29722    1578   1
  -9  -7 -13    6108    1931   1
  -9  -5  25   11349    1675   1
  -9  -3  27   15615    1156   1
  -9  -1  27   12992     944   1
  -9   3  22     415     825   1
  -9   5  14    1336     891   1
  -8  -4 -18   29611    1238   1
  -8  -2 -19    1538     985   1
  -8   0  25     470     741   1
  -8   2 -16      77     877   1
  -7  -3 -18    4164     959   1
  -7  -1  24    1070     794   1
  -7   3  18       0     760   1
  -7   5   6    1663    1063   1
  -6  -8   0    9856    2719   1
  -6  -6 -12   33279    1765   1
  -6  -4 -16   37536    1234   1
  -6  -4  21     736    1132   1
  -6   4  11     664     899   1
  -5  -7  -6     287    1810   1
  -5  -3 -16     849     944   1
  -5  -3  20    1971     875   1
  -5   3  13     487     658   1
  -4  -4  17    2267    1020   1
  -3  -1  16   11563     700   1
  -3   3   4    1773     965   1
  -2  -2 -12   83560    1298   1
  -2   2   6  238758    2446   1
 -12  -2  31     692     812   1
 -10   0 -20   29997     802   1
  -7  -5 -16     160     895   1
  -7   1  22    7474     502   1
  -6   0 -17       0     495   1
  -6   2 -14   13608     685   1
  -4  -4 -14   53793    1067   1
  -3  -5 -10    2609     860   1
  -3  -1 -14    8759     551   1
  -2  -4 -10   35386    1100   1
  -2   0 -11       0     511   1
  -2   0  12  138991    1416   1
  -1  -3  -9   45669    1089   1
  -1   1   5  210242    2530   1
 -10   6   0   11215    3554   1
 -10   6   7      85    1667   1
  -9   5  -7    9742    1807   1
  -7  -7  16     501    2400   1
  -7   5   5   28644    1620   1
  -6  -8  -1     958    3195   1
  -3  -5  12    1170    1499   1
  -3   3   3  262629    3278   1
   0  -2   5     259    1070   1
 -15   7  12     136    1789   1
 -12   0 -21       0    1105   1
 -12   0  30   30543     995   1
 -12   2  28   10085     999   1
 -12   6  14   10655    1410   1
 -11  -3 -21    1279    1204   1
 -11  -1 -21    2454     994   1
 -11   1  28    1954     787   1
 -11   5  18       0     984   1
 -10   2  25    2270     767   1
 -10   4 -13    3232    1059   1
 -10   4  20    1133     898   1
  -9  -5 -18       0    1278   1
  -9  -3 -20     499    1179   1
  -9  -1 -20     249     903   1
  -9   1  25   31389     851   1
  -9   3 -15     656     926   1
  -8  -6 -15    3019    1551   1
  -8  -6  21       0    1898   1
  -8   0 -19     513     771   1
  -8   2  22    1419     809   1
  -8   4  16   15841     904   1
  -7  -7 -11   31493    2172   1
  -7  -5  21     649    1462   1
  -7   1 -17    2047     841   1
  -7   3 -13    1100     858   1
  -6  -8  -2   40058    2845   1
  -6  -6 -13     788    1551   1
  -6  -6  17    3515    1791   1
  -6  -2 -18    6681     905   1
  -6  -2  22   34066    1073   1
  -6   2  18   44742     982   1
  -5  -7  -7   48294    2083   1
  -5  -5 -14     313    1210   1
  -5  -5  17   42671    1679   1
  -5  -1 -17   41892     965   1
  -5  -1  20    1401     711   1
  -5   1 -15     642     749   1
  -5   1  18    3306     720   1
  -4  -6  -9   13512    1666   1
  -4  -2  18   13589     880   1
  -4   0 -15       0     775   1
  -4   0  17      29     561   1
  -4   2 -11       0     703   1
  -3   1  13  140471    1431   1
  -2  -4  11    7983    1017   1
  -2  -2  13    2892     730   1
  -2   2   5    1436     828   1
  -1  -3   9   13499    1050   1
  -1   1  -5  122359    2312   1
   0  -2  -6  137405    2025   1
 -15   5  24     874     799   1
 -14   2  30    2914     722   1
 -14   4  26    9491     778   1
 -14   6  18   23101    1136   1
 -13   3  27   17950     801   1
 -12   2 -19      58     742   1
 -11  -3  29   19391     949   1
 -11   1 -20     335     725   1
 -10  -4 -20   15138     974   1
 -10  -4  27     495     979   1
 -10  -2 -21    1878     742   1
 -10  -2  28    7107     727   1
 -10   2 -18    4018     704   1
  -8  -4  24   29457    1098   1
  -7  -1 -19   27695     733   1
  -6  -4 -17    1850     729   1
  -6   0  21       0     464   1
  -4  -2 -16    1577     603   1
  -4   2  13    5262     527   1
  -3  -3 -14   12692     771   1
  -1  -1 -10    5481     601   1
  -8  -8  14   14941    4851   1
 -12   6  -5    2911    2960   1
  -6  -8   6    3085    3760   1
 -11   5 -10     721    1830   1
 -10   6   5    1944    1749   1
 -10   6   6    3035    1705   1
  -9  -7  20    1579    2951   1
  -7   5   3   18155    1617   1
  -7   5   4       0    1351   1
  -6   4  -7    3213    1406   1
  -3   3   2    1933    1164   1
  -2   2  -5    3868    1118   1
 -16   6  21    5175    1478   1
 -15   5 -13    3782    1568   1
 -15   7  11    4569    1846   1
 -14   4 -16   11974    1409   1
 -13   1  30     631     850   1
 -13   3 -18     283    1253   1
 -13   5 -12     809    1532   1
 -13   5  21   34573    1208   1
 -12   4  23    1757     984   1
 -11  -5  27    8886    1765   1
 -11  -1  29   17112    1046   1
 -11   3 -17    2096    1018   1
 -11   3  24    1396     937   1
 -10  -6  24     668    2032   1
 -10   0  27       0     831   1
  -9  -5  24    1094    1616   1
  -9  -3  26    2720    1109   1
  -9   1 -19    4500     932   1
  -9   3  21   66854    1140   1
  -9   5  13    4714     920   1
  -8  -8  -9     824    2512   1
  -8  -6 -16    1722    1479   1
  -8  -4 -19       0    1259   1
  -8  -2 -20   12077    1004   1
  -8  -2  25     106     841   1
  -8   0  24   70658    1043   1
  -8   4 -11    2672     998   1
  -7  -7 -12     765    1927   1
  -7  -5 -17     591    1217   1
  -7  -3 -19   21052    1169   1
  -7  -3  23   73002    1349   1
  -7  -1  23   40440     995   1
  -7   3  17   24906     911   1
  -6  -8  -3     119    2521   1
  -6   4  10    8358     801   1
  -5  -7  -8       0    2079   1
  -5  -3 -17   30904    1157   1
  -5   3 -10    7123     877   1
  -5   3  12    2552     679   1
  -4  -6 -10   28276    1702   1
  -4  -4 -15    1100    1144   1
  -3  -5 -11   28798    1342   1
  -3  -3  15    4773     950   1
  -3  -1  15   27233     837   1
  -3   1 -12   10738     783   1
  -2  -4 -11    4598    1136   1
  -2  -2 -13    7004     793   1
  -1  -5  -1   11314    1289   1
  -1  -3 -10    1885     855   1
  -1  -1   9   67515    1352   1
   0  -2  -7     571     889   1
 -15   3  29   16721     809   1
 -12  -2  30   12789     795   1
 -11   5  17   26688     882   1
  -9  -1  26    1455     548   1
  -8   2 -17    1262     621   1
  -6   0 -18     984     593   1
  -3  -1 -15   70740    1027   1
  -2   0 -12  293123    2028   1
  -1   1   4   14320     877   1
 -10   6   1    8761    2783   1
  -7   5   0    1726    2173   1
 -10   6   2   12119    2284   1
  -7   5   1   54239    2522   1
 -14   6  -8     647    2386   1
 -12   4 -15     694    1593   1
 -10   6   3    3215    1839   1
 -10   6   4   19632    1970   1
  -7   5   2      52    1402   1
  -3   3   1   15119    1418   1
  -1  -5  -2    3673    1390   1
  -1  -5   0    4505    1397   1
 -17   7  15    1988    1845   1
 -16   6  20   12137    1473   1
 -15   5  23   13692    1208   1
 -15   7  10    1997    1893   1
 -14   4  25     130    1063   1
 -14   6  17    1335    1242   1
 -13  -1  31   16674    1093   1
 -12   2  27     873     843   1
 -12   6  13    1739    1146   1
 -11  -1 -22    1367    1091   1
 -11   1  27   15270     855   1
 -10   0 -21       0     998   1
 -10   2  24    4267     786   1
 -10   4  19     376     880   1
  -9  -5 -19    3422    1386   1
  -9  -3 -21   19120    1202   1
  -9  -1 -21   15745    1015   1
  -9   1  24    1702     729   1
  -9   5  12    2110     932   1
  -8   0 -20     489     909   1
  -8   2  21    1306     683   1
  -8   4  15     599     817   1
  -7   1 -18    2179     843   1
  -7   1  21    3545     665   1
  -6  -8  -5     141    2737   1
  -6  -8  -4    1623    2432   1
  -6  -6 -14    1453    1492   1
  -6  -4 -18    2881    1184   1
  -6  -4  20   11266    1191   1
  -6  -2 -19    3121     862   1
  -6  -2  21    3622     762   1
  -6   2 -15     960     804   1
  -6   2  17    3621     781   1
  -6   4   9     628     742   1
  -5  -7  -9   14111    2065   1
  -5  -5 -15    3744    1201   1
  -5  -3  19   42603    1153   1
  -5  -1 -18     675     714   1
  -5  -1  19   12361     785   1
  -5   1 -16     475     749   1
  -5   1  17   50933     888   1
  -4  -6 -11    3695    1495   1
  -4  -4  16   20631    1183   1
  -4  -2 -17       0     788   1
  -4   0 -16   25548     913   1
  -4   2 -12    2319     723   1
  -3  -5 -12      99    1117   1
  -3  -3 -15   81553    1345   1
  -3   1  12    9758     741   1
  -2   0  11       0     644   1
  -2   2   4   17424     989   1
  -1  -5  -4     107    1243   1
  -1  -5  -3   92406    2104   1
  -1  -1 -11    5949     787   1
  -1   1  -6   31042    1203   1
   0   0  -3     323     781   1
 -14   2  29       0     641   1
 -13   3  26      74     619   1
 -13   5  20    1003     769   1
 -12   0  29       0     643   1
 -12   4  22      36     693   1
 -10  -2 -22    2968     803   1
 -10  -2  27    1868     681   1
  -9   3 -16     937     652   1
  -9   3  20    3666     520   1
  -8  -8 -10    4235    1754   1
  -8  -2 -21      89     653   1
  -7  -3 -20    2181     760   1
  -7  -1 -20     467     547   1
  -6   0  20   10674     550   1
  -5  -3 -18    1462     701   1
  -4  -2  17    1033     560   1
  -4   0  16   13660     538   1
  -4   2  12    8810     565   1
  -2  -4 -12   54830    1159   1
  -2  -2 -14     939     522   1
  -1  -3 -11   34502     929   1
   0  -2  -8   94530    1479   1
  -3   3   0   17597    1849   1
  -1  -5   1   37699    2159   1
  -2  -6  -2   53093    2364   1
  -2  -6  -1    9151    1915   1
  -2  -6   0     296    1818   1
 -16   4  27     661    1123   1
 -15   3  28     582     943   1
 -15   7   9   20326    2043   1
 -14   0  31       0     955   1
 -13   1  29    3416     889   1
 -12   2 -20     698    1162   1
 -12   6  12    8211    1231   1
 -11  -3  28    1238    1217   1
 -11  -1  28    2114     853   1
 -11   1 -21    2362     992   1
 -11   3  23   49094    1024   1
 -11   5 -11    8206    1556   1
 -11   5  16       0    1003   1
 -10  -4  26   20758    1492   1
 -10   2 -19     614     943   1
 -10   4 -14    4793    1276   1
  -9   1 -20       0     901   1
  -8  -6 -17    1937    1631   1
  -8  -6  20   21924    1788   1
  -8  -4 -20    2578    1213   1
  -8  -4  23    3282    1282   1
  -8  -2  24   33377    1021   1
  -7  -7 -13     286    1861   1
  -7  -5 -18       0    1406   1
  -7  -5  20    3784    1237   1
  -7   3 -14    1477     864   1
  -7   3  16    1953     766   1
  -6  -8  -6    9356    2743   1
  -6  -6 -15     523    1452   1
  -5  -5 -16       0    1399   1
  -5   3  11   56702    1098   1
  -4  -4 -16    3346    1117   1
  -3   1 -13     746     677   1
  -2  -6  -4    3404    1517   1
  -2  -6  -3    6019    1551   1
  -2  -2  12  225997    2071   1
  -2   0 -13       0     681   1
  -2   2  -6  266082    3253   1
  -1  -5  -5    6695    1396   1
   0   0  -4  188700    2939   1
 -15   1  31     978     648   1
 -14   6  16    3909     926   1
 -12   2  26    6069     642   1
 -10   0  26   23909     635   1
  -9  -3  25   43664    1028   1
  -9  -1 -22       0     703   1
  -8   0  23     302     535   1
  -7  -3  22    1888     703   1
  -7  -1  22    7972     536   1
  -6  -2 -20   26332     748   1
  -6   0 -19      43     559   1
  -5  -7 -10    2440    1367   1
  -5   3 -11   43925    1155   1
  -4  -6 -12    4282    1046   1
  -3  -3 -16    7789     695   1
  -3  -3  14     943     530   1
  -3  -1 -16     625     544   1
  -1  -1 -12   19664     711   1
  -1   1  -7  178611    2239   1
  -5  -7  10     361    3641   1
  -4  -6  11   15682    2493   1
  -2  -6   1    3316    2169   1
  -9   5  -8     292    1714   1
  -6  -6  16   19307    1959   1
  -5  -5  16     581    1624   1
  -3  -5  11     600    1433   1
  -2  -4  10    9674    1210   1
  -1  -3   8    9637    1133   1
 -16   6  19    1185    1360   1
 -15   5  22      76    1186   1
 -15   7   8     657    1945   1
 -14   4  24    4137     940   1
 -13  -3  30      67    1274   1
 -13  -1  30     747     927   1
 -13   5 -13   19257    1691   1
 -13   5  19       0    1108   1
 -12  -2  29    1358    1047   1
 -12   4 -16    3262    1297   1
 -12   6  11    1076    1208   1
 -11  -5  26     445    1720   1
 -11   1  26    2422     832   1
 -11   3 -18     660    1169   1
 -10  -6  23       0    1794   1
 -10   0 -22    7395     991   1
 -10   2  23    1247     790   1
 -10   4  18   28169    1057   1
  -9  -7  19    7394    2125   1
  -9  -5  23     618    1392   1
  -9  -3 -22    1950    1225   1
  -9  -1  25   33414     930   1
  -9   5  11   49089    1293   1
  -8   0 -21       0     895   1
  -8   2 -18   39864    1076   1
  -8   2  20   55727     983   1
  -8   4 -12    6845    1238   1
  -8   4  14   33706    1037   1
  -7  -7 -14    1469    1914   1
  -7   1 -19   28575     953   1
  -7   1  20   24554     792   1
  -6  -8  -7       0    2613   1
  -6  -4 -19      93    1149   1
  -6   2 -16   75223    1228   1
  -6   2  16   57049     969   1
  -6   4  -8   38759    1626   1
  -6   4   8  167951    1953   1
  -5  -3 -19    9146    1002   1
  -5  -1 -19    3794     857   1
  -5   1 -17   43412     998   1
  -5   1  16   18788     716   1
  -4  -2 -18   63703    1157   1
  -4   0 -17     216     744   1
  -4   2 -13    7005     928   1
  -3  -5 -13     718    1311   1
  -3  -1  14   17480     759   1
  -3   1  11    1118     671   1
  -2  -6  -5   11105    1551   1
  -2  -4 -13    9580    1113   1
  -2  -2 -15    5802     919   1
  -2   0  10   22457     869   1
  -2   2   3   12951     965   1
  -1  -5  -6     341    1318   1
  -1  -3 -12       0     825   1
  -1  -1   8   33879    1122   1
  -1   1   3  110848    2345   1
   0  -4  -4   90874    1954   1
   0  -4  -3   17849    1268   1
   0  -4  -2   12821    1204   1
   0  -2  -9   19559    1051   1
   0   0  -5       5     794   1
 -16   4  26   11806     872   1
 -14  -2  31     123     776   1
 -14   2  28    8083     698   1
 -13   3  25   33654     805   1
 -12  -4  28    6032    1084   1
 -12   0  28    8798     605   1
 -12   4  21     966     608   1
  -9   1  23    1825     528   1
  -9   3  19   17707     645   1
  -8  -6 -18   10347    1147   1
  -8  -4 -21     329     928   1
  -8  -2 -22    6370     762   1
  -7  -5 -19   22800    1058   1
  -7  -3 -21    3975     739   1
  -7  -1 -21    7562     684   1
  -6  -6 -16   19841    1254   1
  -5  -3  18     996     602   1
  -5  -1  18    3193     529   1
  -4  -4 -17     118     768   1
  -4   2  11     515     478   1
  -1  -5   2     319    1617   1
 -12   6  -6     356    2665   1
  -2  -6   2   87930    3314   1
 -15   7   7     828    2448   1
  -7  -7  15    4620    2365   1
   0  -4  -1       0    1240   1
   0  -2   4  137804    3403   1
 -17   5  24       0    1260   1
 -16   2  30    4309     994   1
 -15   3  27   10951    1001   1
 -14   0  30       0     856   1
 -14   6  15       0    1288   1
 -13   1  28    3594     786   1
 -11  -3  27   18664    1282   1
 -11  -1  27   15159     919   1
 -11   1 -22    1779    1091   1
 -11   3  22     166     805   1
 -11   5  15   13530    1088   1
 -10  -2  26   22224    1069   1
 -10   2 -20   14043    1135   1
 -10   4 -15     869    1232   1
  -9   1 -21   16718    1024   1
  -9   3 -17   23973    1216   1
  -9   5  10     116     938   1
  -7   3 -15   35788    1257   1
  -7   3  15   16834     875   1
  -6  -8  -8    6901    2540   1
  -6  -4  19    6664    1167   1
  -6  -2  20    4006     763   1
  -6   0  19      97     668   1
  -5  -7 -11    7265    1907   1
  -5  -5 -17   56696    1569   1
  -5   3  10    2387     686   1
  -4  -6 -13    1824    1398   1
  -4  -4  15   20026    1167   1
  -4  -2  16   50140    1015   1
  -4   0  15     102     566   1
  -3  -5 -14       0    1294   1
  -3  -3 -17   13248     938   1
  -3  -1 -17    4769     781   1
  -3   1 -14    8732     759   1
  -2  -6  -7     567    1413   1
  -2  -6  -6   43299    1763   1
  -2  -4 -14     903    1024   1
  -2   0 -14    4649     693   1
  -2   2  -7     808     850   1
  -1  -5  -7   78989    1891   1
  -1  -1 -13  158154    1565   1
  -1   1  -8   18614    1032   1
   0  -4  -6   55649    1501   1
   0  -4  -5    6445    1067   1
   0  -2 -10  315670    2384   1
   0   0  -6   71968    1593   1
 -16   6  18     345     974   1
 -15   1  30     337     663   1
 -10  -4  25    2095     856   1
 -10   0  25     366     495   1
  -9  -1 -23    8417     721   1
  -8  -2  23     667     599   1
  -8   4  13     550     586   1
  -7  -7 -15   10815    1416   1
  -6  -4 -20   17464     864   1
  -6  -2 -21    2898     689   1
  -6   0 -20   16197     658   1
  -4  -2 -19    1009     634   1
  -1  -5  -8     526     940   1
  -1  -3 -13  131784    1468   1
 -14   6  -9     732    2791   1
 -15   7   6     178    2480   1
   0  -4   0  162231    3439   1
 -17   7  12    1791    1966   1
 -15   5  21    4341    1145   1
 -14   4  23    2638     963   1
 -14   6  14   19346    1416   1
 -13  -3  29    3541    1292   1
 -13  -1  29    3619     951   1
 -13   5  18       0    1039   1
 -12  -2  28   10597    1094   1
 -12   2  25     661     877   1
 -12   4 -17     521    1257   1
 -12   4  20   36920    1044   1
 -12   6  10   32429    1462   1
 -11  -5  25    2366    1533   1
 -11   1  25   10463     747   1
 -11   3 -19   31691    1281   1
 -11   5 -12     269    1497   1
 -10   0 -23       0    1066   1
 -10   2  22   38329     976   1
 -10   4  17    9488     810   1
  -9  -3  24    2208     928   1
  -9  -1  24    1748     765   1
  -8  -6  19     990    1621   1
  -8  -4 -22   11577    1313   1
  -8  -4  22       0    1067   1
  -8   0 -22   27325    1031   1
  -8   0  22    8916     677   1
  -8   2 -19     712    1000   1
  -8   2  19       0     702   1
  -8   4 -13   10824    1264   1
  -7  -5 -20     236    1374   1
  -7  -5  19   39098    1518   1
  -7  -3 -22     789    1146   1
  -7  -3  21    6550    1011   1
  -7  -1 -22     503     871   1
  -7  -1  21    3714     688   1
  -7   1 -20       0     790   1
  -7   1  19   69729    1021   1
  -6  -8  -9    2530    2443   1
  -6  -6 -17       0    1571   1
  -6   2 -17    3642     958   1
  -6   4   7    7733     869   1
  -5  -7 -12    2190    1836   1
  -5  -5 -18       0    1287   1
  -5  -3 -20    2672    1128   1
  -5  -1 -20    6500     833   1
  -5   1 -18     543     719   1
  -5   3 -12       0     993   1
  -4  -6 -14   29175    1754   1
  -4  -4 -18   29969    1186   1
  -4   0 -18   18675     831   1
  -4   2 -14   52755    1233   1
  -3  -7  -4     419    1883   1
  -3  -7  -3    8352    1961   1
  -3  -7  -2      89    1957   1
  -3  -7  -1   51297    2437   1
  -2  -6  -8   22771    1539   1
  -2  -2 -16   54117    1171   1
  -2  -2  11   17632     889   1
  -1  -5  -9   94479    1895   1
   0  -4  -7    7658    1032   1
   0   0  -7       0     695   1
 -18   6  20     619    1051   1
 -17   5  23    7995     955   1
 -16   4  25    3655     759   1
 -15  -1  31     691     705   1
 -14   2  27     882     579   1
 -13   3  24     664     646   1
 -12   0  27       0     574   1
 -11   5  14      57     743   1
  -9   1  22    6902     487   1
  -9   3  18    8856     585   1
  -8  -2 -23      90     708   1
  -6   2  15    5891     496   1
  -5   1  15   66744     921   1
  -3  -5 -15   28736    1080   1
  -3  -1  13  139065    1399   1
  -3   1 -15   71794    1097   1
  -2  -4 -15    4599     734   1
  -2   0 -15      48     455   1
  -1  -3 -14     121     696   1
   0  -2 -11    6609     634   1
 -15   7   0    1294    5148   1
  -8  -8  13     420    3873   1
 -15   7   4       0    2599   1
 -15   7   5    7435    2585   1
 -13   5 -14     548    1932   1
  -9   5  -9    2211    1732   1
  -6   4  -9    3758    1381   1
  -3  -7   0    2462    2376   1
 -17   3  28       0    1050   1
 -17   7  11   10412    2070   1
 -16   2  29       0     955   1
 -16   6  17    1977    1415   1
 -15   3  26       0     986   1
 -14  -2  30    3785    1121   1
 -14   0  29       0     882   1
 -13   1  27   14498     844   1
 -12  -4  27    2170    1327   1
 -12   6   9     786    1238   1
 -11   3  21     565     815   1
 -10  -6  22   19697    1905   1
 -10   2 -21    2231    1041   1
  -9  -5  22    1885    1389   1
  -9   1 -22     607     991   1
  -9   3 -18     472    1058   1
  -9   5   9      39     950   1
  -7  -9  -2       0    3476   1
  -7  -9  -1   17905    3640   1
  -7  -9   0    1082    3572   1
  -7   3 -16    3038    1017   1
  -7   3  14    4973     817   1
  -6  -8 -10     348    2512   1
  -6  -4 -21     968    1254   1
  -6  -2 -22   15528     985   1
  -6   0 -21     413     855   1
  -6   0  18   59941     989   1
  -5  -7 -13   26657    2156   1
  -5  -5  15   29364    1387   1
  -5  -1  17   52439     924   1
  -5   3   9     539     695   1
  -4  -2 -20   29302    1008   1
  -4   2  10  270246    2055   1
  -3  -7  -6     106    1824   1
  -3  -7  -5   10403    1931   1
  -3  -3 -18     858    1020   1
  -3  -3  13  104634    1574   1
  -3  -1 -18     150     749   1
  -3   1  10   18800     847   1
  -2  -6  -9    1818    1613   1
  -2  -2 -17    9466     893   1
  -2   0   9     167     669   1
  -2   2  -8  176088    2328   1
  -2   2   2   68374    1964   1
  -1  -5 -10       0    1247   1
  -1  -1 -14    4834     715   1
  -1  -1   7  126079    1891   1
  -1   1  -9  166859    2011   1
   0  -4  -8   27494    1195   1
   0   0  -8   55507    1326   1
 -16   0  31       0     649   1
 -15   1  29   13759     670   1
 -15   5  20    1369     767   1
 -11  -1  26    2441     634   1
 -10  -2  25    3143     594   1
 -10   4  16    7744     601   1
  -9  -1 -24     990     744   1
  -8   4  12   11769     717   1
  -7  -5 -21   10202    1027   1
  -6  -6 -18    2065    1071   1
  -6  -2  19     412     526   1
  -5  -3 -21   17854     850   1
  -5  -3  17   23290     815   1
  -5  -1 -21   19911     683   1
  -4  -6 -15       0    1104   1
  -4  -4 -19    1174     857   1
  -4   0  14   32594     712   1
  -1   1   2    9752     921   1
   0  -4  -9    8377     763   1
   0  -2 -12    8653     639   1
  -6  -8   7    1694    5173   1
 -15   7   1   25997    3957   1
 -15   7   2     765    3165   1
 -15   7   3       0    3066   1
  -7  -9   1    6192    4441   1
  -6  -6  15    4817    1776   1
  -3  -7   1     813    2319   1
 -18   6  19     575    1523   1
 -17   5  22    1104    1173   1
 -14   4  22   16170    1058   1
 -14   6  13    1478    1358   1
 -13   5  17   26339    1111   1
 -12   2  24   17145     835   1
 -12   4  19    2399     892   1
 -12   6   8      14    1255   1
 -11  -7  21    1211    2218   1
 -11  -3  26    3269    1059   1
 -11   3 -20    1254    1256   1
 -11   5  13   52190    1381   1
 -10  -4  24    3301    1220   1
 -10   0  24   10227     772   1
 -10   4 -16   19110    1346   1
  -9  -7  18       0    2043   1
  -8  -2 -24    6194    1103   1
  -8  -2  22    1635     856   1
  -8   0 -23     112     976   1
  -8   0  21       0     635   1
  -8   2 -20   13800    1035   1
  -8   2  18    2164     721   1
  -7  -3 -23   16201    1168   1
  -7  -1 -23    6036    1023   1
  -7   1 -21    7495     957   1
  -6  -8 -11    2546    2563   1
  -6  -4  18   38215    1224   1
  -6   2 -18    6038     942   1
  -6   4   6   29232    1115   1
  -5  -7 -14       0    1963   1
  -5  -5 -19    9118    1379   1
  -5   1 -19    3751     874   1
  -5   3 -13  100819    1693   1
  -4  -4  14   81285    1636   1
  -4  -2  15    3241     659   1
  -4   0 -19     257     773   1
  -4   2 -15    6055     898   1
  -3  -7  -8     403    1752   1
  -3  -7  -7     552    1805   1
  -3  -5 -16     669    1217   1
  -3  -3 -19   12608    1054   1
  -3   1 -16     342     803   1
  -2  -6 -10    7417    1614   1
  -2  -4 -16   54325    1348   1
  -2  -4   9   16528    1158   1
  -2   0 -16  136657    1456   1
  -2   2  -9    1379     810   1
  -1  -5 -11    1196    1175   1
  -1  -3 -15    1090     945   1
  -1  -3   7   44664    1564   1
  -1  -1 -15   10117     733   1
  -1   1 -10    5580     824   1
   0  -4 -10   59243    1364   1
   0   0  -9       0     788   1
 -18   4  26    5041     817   1
 -16   4  24   14958     818   1
 -16   6  16   19234    1133   1
 -15  -1  30     320     712   1
 -14   2  26    5779     627   1
 -13  -3  28       0     807   1
 -13  -1  28    3319     594   1
 -13   3  23     285     552   1
 -12  -2  27     827     644   1
 -11   1  24    3504     533   1
 -10   2  21    4061     505   1
  -9  -1  23    2053     555   1
  -9   3  17   30930     745   1
  -7  -1  20   23724     660   1
  -7   1  18    8225     549   1
  -6   2  14   79300    1009   1
  -4  -6 -16     240    1071   1
  -3  -1 -19   58193     872   1
  -2  -6   3    3152    2263   1
  -7  -9   2     983    5050   1
 -14   6 -10   11086    2917   1
  -7  -7  14     626    2271   1
  -3  -5  10     602    1401   1
 -17   3  27   12826     989   1
 -16   2  28      69     913   1
 -15   3  25    7710     891   1
 -15   5  19   49706    1330   1
 -14  -2  29     139     986   1
 -13   1  26     491     808   1
 -13   5 -15     516    1715   1
 -12  -6  24   11248    1952   1
 -12   0  26   32270     954   1
 -12   4 -18   20263    1520   1
 -11  -5  24       0    1533   1
 -11   3  20       3     828   1
 -11   5 -13   14975    1627   1
 -10   2 -22    3235    1159   1
  -9  -3  23    3999     944   1
  -9   1 -23    8409    1063   1
  -9   1  21   53194     898   1
  -9   3 -19       5    1043   1
  -9   5   8    2848     990   1
  -8  -4  21    9656    1124   1
  -8   4 -14   37629    1470   1
  -7  -3  20    2875     818   1
  -7   3 -17    1861     995   1
  -7   3  13   24949     826   1
  -6  -8 -12    4043    2484   1
  -6  -6 -19    1449    1633   1
  -6  -4 -22    6615    1206   1
  -6  -2 -23    1081    1044   1
  -6   0 -22    7937     929   1
  -6   4 -10   53337    1697   1
  -5  -5 -20       0    1389   1
  -5  -3 -22     301    1037   1
  -5   1  14   21349     775   1
  -5   3   8    7907     802   1
  -4  -4 -20    7525    1198   1
  -4  -2 -21    1309     834   1
  -4   2   9      50     693   1
  -3  -7  -9   15022    2006   1
  -3  -5 -17      43    1161   1
  -2  -6 -11    1392    1540   1
  -2  -4 -17     665    1151   1
  -2  -2 -18    1024     806   1
  -2  -2  10   15452     869   1
  -1  -5 -12     773    1150   1
   0  -4 -11     554    1123   1
   0  -2 -13    1010     774   1
   0   0 -10   54313    1216   1
 -17   1  30     314     642   1
 -16   0  30   26820     777   1
 -15   1  28       0     619   1
 -14   0  28   32699     700   1
 -14   4  21    2870     716   1
 -13   5  16     943     700   1
 -12  -4  26   11108     987   1
 -10   4  15    4950     597   1
  -8   4  11    2056     637   1
  -7  -3 -24     361     827   1
  -5  -7 -15     390    1322   1
  -5  -1 -22    4473     673   1
  -4   0 -20     303     586   1
  -3  -1  12   10194     564   1
  -3   1   9  230857    1955   1
  -1  -3 -16     703     710   1
  -1  -1 -16   12250     686   1
  -1   1 -11    6730     623   1
 -12   6  -7    1181    3034   1
  -3   3  -4   20158    1951   1
  -4  -6  10   58297    2681   1
   0  -4   1       5    1278   1
  -9   5 -10     957    1748   1
  -3   3  -5   67064    2342   1
 -17   5  21   28543    1306   1
 -16   4  23    1730    1012   1
 -16   6  15    9040    1411   1
 -14  -4  28   18894    1470   1
 -13  -5  26     860    1628   1
 -12   2  23       0     762   1
 -12   4  18    8384     915   1
 -12   6   7     683    1255   1
 -11  -3  25    7553    1085   1
 -11  -1  25   10893     789   1
 -11   5  12      99     875   1
 -10  -6  21     444    1760   1
 -10  -2  24    5170     848   1
 -10   0  23      77     733   1
 -10   4 -17     109    1397   1
  -9  -5  21   20107    1523   1
  -9   5   7   30322    1257   1
  -8  -6  18    8399    1659   1
  -8   0 -24   19828    1063   1
  -8   2 -21     652     936   1
  -7  -5  18    1148    1204   1
  -7  -1 -24     491     948   1
  -7   1 -22       0     898   1
  -6  -2  18   49450    1048   1
  -6   0  17       0     538   1
  -6   2 -19    1976     903   1
  -6   4   5   31590    1171   1
  -5  -1  16   18978     724   1
  -5   1 -20    5792     870   1
  -5   3 -14     923     951   1
  -4  -6 -17       0    1575   1
  -4   0  13      12     581   1
  -4   2 -16    1673     848   1
  -3  -7 -10     455    2011   1
  -3  -3 -20     838     955   1
  -3  -3  12   14946     904   1
  -3  -1 -20     712     865   1
  -3   1 -17    4885     817   1
  -2  -6 -12   37106    1705   1
  -2  -2 -19    1491     786   1
  -2   0 -17     329     796   1
  -2   0   8   70936    1271   1
  -2   2 -10    3410     808   1
  -1  -5 -13   12180    1197   1
   0  -4 -12    8993    1142   1
   0  -2 -14   86665    1283   1
   0   0 -11       0     752   1
   1  -3  -7   44695    1292   1
   1  -3  -6    7499     988   1
   1  -3  -5   50972    1441   1
   1  -3  -4    2570     918   1
 -18   2  29       0     686   1
 -18   4  25     441     805   1
 -14   2  25     294     602   1
 -13  -1  27   16730     662   1
 -13   3  22    1201     567   1
 -11   1  23   41147     744   1
 -11   3 -21    1678     871   1
 -10   2  20     898     480   1
  -8  -2  21    1369     508   1
  -8   0  20  103069     994   1
  -8   2  17    1004     529   1
  -6  -8   7      20    1554   1
  -6  -4 -23     848     909   1
  -6  -2 -24    3177     719   1
  -5  -7 -16    2049    1430   1
  -5  -5 -21   10307     976   1
  -5  -3 -23   10342     873   1
  -5  -3  16     984     606   1
  -4  -4 -21    1023     787   1
  -4  -2 -22   11638     743   1
  -3  -5 -18       0     982   1
  -2  -6 -13    1477    1049   1
  -2  -4 -18   24992     929   1
  -1  -3 -17   63925    1041   1
  -1   1 -12   20112     758   1
   1  -3  -8    8981     722   1
  -7  -9   3    2596    4859   1
  -3  -7   2      62    2590   1
 -17   7   8    1014    2254   1
 -10  -8  16    8019    3144   1
  -3   3  -6   17283    1445   1
 -17   3  26       0     961   1
 -16   2  27      52     921   1
 -15  -3  29   19154    1284   1
 -15  -1  29   15270     946   1
 -15   3  24       0     888   1
 -15   5  18       0    1129   1
 -13  -3  27   22811    1262   1
 -13   5  15   15190    1089   1
 -12  -2  26    6196     939   1
 -12   0  25     809     688   1
 -11   3  19   18357     804   1
 -10  -4  23    2120    1213   1
  -9  -1  22    7584     686   1
  -9   1 -24    1604    1045   1
  -9   1  20   12638     724   1
  -9   3 -20     471    1203   1
  -9   3  16       0     743   1
  -8   4 -15    2067    1166   1
  -7  -1  19   71855    1050   1
  -7   1  17   57118     908   1
  -7   3 -18    4327     985   1
  -7   3  12    1899     644   1
  -6  -4  17   13906    1034   1
  -6   0 -23     309     858   1
  -6   2  13   15224     752   1
  -6   4 -11    8066    1202   1
  -5  -5  14      86    1040   1
  -5  -1 -23   22172     973   1
  -4  -8  -6    5437    2338   1
  -4  -8  -5     154    2357   1
  -4  -8  -4   23610    2545   1
  -4  -8  -3       0    2377   1
  -4  -6 -18   15395    1666   1
  -4  -2  14  135125    1481   1
  -4   0 -21     765     808   1
  -3  -7 -11   26538    2096   1
  -3  -3 -21   12080     971   1
  -3   3  -7   24199    1290   1
  -2   2 -11    1934     791   1
  -1  -5 -14    1453    1309   1
  -1  -1 -17   82772    1222   1
   0  -4 -13     920    1070   1
   0  -2 -15     513     721   1
   1  -3  -9   13138     972   1
   1  -3  -3   94470    1978   1
   1  -1  -7  120145    1812   1
   1  -1  -6  166970    2209   1
   1  -1  -5  208691    2594   1
 -17   1  29     292     585   1
 -16  -2  30    5822     754   1
 -16   0  29     505     590   1
 -14  -2  28    8070     744   1
 -14   4  20    2557     607   1
 -13   1  25   19073     588   1
 -10   4  14   17007     719   1
  -9  -3  22     390     674   1
  -8   4  10   67688    1152   1
  -7  -1 -25   10447     775   1
  -5   1  13   26136     691   1
  -5   3   7  277192    2274   1
  -4   2 -17     282     576   1
  -3  -7 -12     539    1335   1
  -3  -5 -19   36426    1119   1
  -3  -1 -21   35940     793   1
  -3   1 -18     104     549   1
  -2  -6 -14     744     989   1
  -2  -2 -20   54091     936   1
  -2   0 -18   44887     833   1
   0   0 -12   76290    1134   1
   1  -3 -10   10569     711   1
   1  -1  -8   31686    1023   1
 -14   6 -11     364    2795   1
 -12   6   6   31052    1832   1
 -11  -7  20       0    2677   1
 -11   5 -14     909    2134   1
  -9  -7  17    5062    2476   1
  -9   5 -11   31567    2042   1
  -6  -6  14   10899    1783   1
  -4  -8  -7     445    3080   1
  -4  -8  -2    1264    2924   1
  -2   2   1     760     827   1
 -19   5  22     549    1275   1
 -18   4  24    5653    1049   1
 -17   5  20      98    1211   1
 -17   7   7    7496    1905   1
 -16   4  22    4168     955   1
 -16   6  14    9404    1317   1
 -15   1  27    3628     778   1
 -14   0  27       0     782   1
 -12  -6  23     266    1894   1
 -12  -4  25    3712    1272   1
 -12   2  22   12413     827   1
 -12   4  17    3366     916   1
 -11  -5  23    9657    1460   1
 -11   5  11      24     885   1
 -10   4 -18     763    1362   1
  -9   5   6    1311     990   1
  -8  -4  20   61658    1430   1
  -8   0 -25     258    1008   1
  -8   2 -22    6224    1082   1
  -7  -3  19   59352    1173   1
  -7   1 -23    7007    1026   1
  -6  -2 -25    1208    1066   1
  -6   2 -20   28156    1021   1
  -6   4   4   59545    1487   1
  -5  -7 -17    6069    1957   1
  -5  -5 -22       0    1423   1
  -5  -3 -24       0    1101   1
  -5   1 -21   21475     913   1
  -5   3 -15    4187     946   1
  -4  -8  -9       0    2526   1
  -4  -8  -8    8006    2604   1
  -4  -8  -1       0    2371   1
  -4  -4 -22   12434    1297   1
  -4  -4  13   10526    1049   1
  -4  -2 -23      29     928   1
  -4   2   8  118558    1542   1
  -3  -7 -13    2173    1825   1
  -3   3  -8    3903     910   1
  -2  -4 -19     272    1044   1
  -2   2 -12   89026    1469   1
  -1  -5 -15     165    1271   1
  -1  -3 -18    1320     886   1
  -1  -1   6  169811    2303   1
  -1   1 -13  161700    1701   1
   0  -4 -14   70964    1438   1
   0  -2 -16    4616     904   1
   1  -3 -11   71869    1328   1
   1  -1  -9   67653    1352   1
   1  -1  -4   14781    1017   1
 -18   2  28   17675     780   1
 -13   3  21   24108     709   1
 -11  -1  24    4020     549   1
 -10  -2  23     916     593   1
 -10   0  22   64470     800   1
  -8   2  16  109328    1097   1
  -6   0 -24   12451     732   1
  -6   0  16   92441     988   1
  -5  -1 -24     923     602   1
  -4  -6 -19     755    1100   1
  -4   0 -22   22579     690   1
  -3  -3 -22    1712     763   1
  -3  -1  11    1061     444   1
  -3   1   8   95357    1347   1
  -2  -6 -15    1890    1158   1
  -1  -1 -18    8646     621   1
   0   0 -13       0     520   1
   1  -1 -10   14470     749   1
  -1  -5   3     388    1884   1
 -12   6  -8   21417    2993   1
 -19   3  27    3834    1039   1
 -18   6  16     595    1403   1
 -17  -1  30       0     945   1
 -17   3  25    9923    1017   1
 -16   2  26   24586     916   1
 -15  -1  28       0     912   1
 -15   3  23   22425     988   1
 -15   5  17   13667    1190   1
 -14  -4  27    1360    1320   1
 -14   2  24   23279     898   1
 -14   6  10    7091    1423   1
 -13  -5  25    4908    1427   1
 -13  -1  26     319     833   1
 -13   5  14    2049     997   1
 -12   6   5     841    1315   1
 -11  -3  24    1612    1066   1
 -11   1  22       0     736   1
 -11   3  18     415     701   1
 -10  -6  20     569    1502   1
 -10   2  19    4603     714   1
  -9  -5  20       0    1373   1
  -9   3 -21   22783    1255   1
  -9   3  15   28136     919   1
  -8   0  19     194     649   1
  -8   4 -16     176    1347   1
  -7  -5  17   11682    1291   1
  -7   3 -19   22640    1252   1
  -6  -2  17    4235     777   1
  -6   4 -12   77316    1785   1
  -5  -1  15   69378    1015   1
  -5   3 -16       0     900   1
  -4  -8 -10   11172    2498   1
  -4   0  12    1764     585   1
  -4   2 -18   69098    1223   1
  -3  -7 -14    2272    1917   1
  -3  -5 -20       0    1255   1
  -3  -1 -22    3818     820   1
  -3   1 -19   64021    1105   1
  -3   3  -9  111807    2007   1
  -2  -4 -20   11770    1166   1
  -2  -2 -21       0     872   1
  -2  -2   9   20360     927   1
  -2   0 -19      36     739   1
  -1  -5 -16    3206    1238   1
  -1  -3 -19   41873    1210   1
  -1   1 -14    5022     766   1
   0  -4 -15    7683    1062   1
   1  -3 -12   10094     896   1
   1  -3  -2     968     879   1
   1  -1 -11  275519    2151   1
 -18   0  30     919     632   1
 -14   4  19     149     608   1
 -12  -2  25     164     656   1
 -12   0  24   66893     822   1
  -9  -1  21   53536     791   1
  -9   1  19    3285     493   1
  -8  -2  20   59944     891   1
  -7   1 -24       0     687   1
  -7   1  16    3738     446   1
  -6   2 -21    3226     735   1
  -6   2  12  221373    1623   1
  -5   1 -22    4009     695   1
  -4  -6 -20    6769    1210   1
  -4  -4 -23     821     854   1
  -4  -2 -24   27285     775   1
  -2  -6 -16   29425    1299   1
  -2   2 -13    7462     629   1
  -1  -1 -19   26552     727   1
   0  -2 -17     457     625   1
   0   0 -14  249859    1821   1
   1  -3 -13     291     559   1
   1  -1 -12    2146     619   1
  -5  -7   9    1344    2760   1
  -8  -8  12     781    3612   1
  -8  -6  17    1210    1944   1
  -4  -8   0   22703    3048   1
  -2  -4   8  135054    2576   1
 -19   5  21     636    1309   1
 -18   4  23       0    1050   1
 -17   1  28    2457     853   1
 -17   5  19     591    1141   1
 -16  -2  29      86     996   1
 -16   0  28    7225     877   1
 -16   4  21       0     979   1
 -16   6  13    1729    1292   1
 -15  -3  28     706    1060   1
 -15   1  26     178     782   1
 -14  -2  27    1017     862   1
 -14   0  26   33217     916   1
 -13  -3  26     380     992   1
 -13   1  24     623     697   1
 -12   4  16   34317    1035   1
 -11   5 -15   30557    1911   1
 -11   5  10    3889     925   1
 -10  -4  22   44119    1263   1
 -10   4 -19       0    1332   1
 -10   4  13    6234     877   1
  -9  -3  21   79902    1322   1
  -9   5 -12    1336    1414   1
  -8   2 -23     779    1019   1
  -8   4   9    7973     774   1
  -7  -1  18    8844     742   1
  -7   3  11   30470     887   1
  -6   0 -25    1081     930   1
  -6   4 -13     878    1057   1
  -5  -3 -25    4812    1220   1
  -5  -3  15   89489    1414   1
  -5  -1 -25    1715     960   1
  -5   3   6   12738     901   1
  -4  -8 -12    1236    2596   1
  -4  -8 -11    1387    2359   1
  -4   0 -23      28     917   1
  -3  -7 -15   25081    2107   1
  -3  -5 -21   16343    1459   1
  -3  -3 -23    9824    1051   1
  -3  -3  11     426     675   1
  -3   3 -10    6007     961   1
  -2   0 -20   15370     816   1
  -2   0   7    1206     577   1
  -1  -5 -17   22462    1322   1
  -1   1 -15   10636     772   1
   0  -4 -16    9973    1046   1
   1  -3 -14     577    1003   1
   1  -1  -3  115965    2316   1
 -13   3  20    2515     591   1
 -12   2  21     252     555   1
  -6  -4  16   41129    1023   1
  -5   1  12    2503     466   1
  -4  -4 -24   11129     968   1
  -3  -1 -23    8233     704   1
  -3   1 -20       0     633   1
  -2  -6 -17    1473    1082   1
  -2  -4 -21       0     831   1
  -2  -2 -22   38207     804   1
  -1  -3 -20     216     696   1
   0  -2 -18   52709     941   1
   0   0 -15     125     489   1
   1  -1 -13    3476     535   1
  -3  -7   3   63825    3711   1
   0  -2   3     913     928   1
  -9   5   5     358    1190   1
  -7  -7  13    9237    2255   1
  -3  -5   9  145260    2956   1
  -1  -3   6    8373    1083   1
 -19   1  29   15878     974   1
 -19   3  26     796    1056   1
 -18   2  27     145     893   1
 -18   6  15       0    1431   1
 -17  -1  29     506     900   1
 -16   2  25     341     844   1
 -16   6  12   11058    1382   1
 -15   3  22    2243     857   1
 -15   5  16       0    1130   1
 -14   2  23      98     755   1
 -14   6   9       0    1182   1
 -13   5  13    3235    1035   1
 -12  -6  22    1910    1654   1
 -12  -4  24   38278    1325   1
 -12   6   4   11329    1432   1
 -11  -7  19    6814    2071   1
 -11  -5  22      42    1300   1
 -11  -1  23   42705     937   1
 -10   0  21       0     615   1
  -9   3 -22     899    1286   1
  -8  -4  19   10381    1128   1
  -8   2  15     495     602   1
  -8   4 -17     326    1347   1
  -7  -3  18       0     800   1
  -7   1 -25   10877    1103   1
  -7   3 -20    2171    1129   1
  -6   2 -22   16812    1056   1
  -6   4   3    6397     896   1
  -5  -5  13   17772    1230   1
  -5   1 -23   24459    1015   1
  -5   3 -17   33870    1289   1
  -4  -8 -13    1584    2508   1
  -4  -2 -25     302     990   1
  -4  -2  13    6171     671   1
  -4   2 -19     477     982   1
  -4   2   7    1761     711   1
  -3  -7 -16       0    1920   1
  -3   3 -11  142047    2017   1
  -2   2 -14     804     732   1
  -1  -5 -18     206    1160   1
  -1  -1 -20    2556     740   1
   0  -4 -17   18584    1157   1
   1  -3 -15  158133    1695   1
   1  -1 -14       0     702   1
 -18   0  29       0     636   1
 -17   3  24     920     603   1
 -15  -1  27    4237     573   1
 -14  -4  26   13070     944   1
 -13  -1  25   20233     616   1
 -11   1  21    1199     456   1
 -11   3  17    2673     520   1
 -10  -2  22   40700     816   1
 -10   2  18  148709    1220   1
  -9   3  14    5115     568   1
  -8   2 -24    5953     822   1
  -6   0  15     240     380   1
  -3  -5 -22     164     943   1
  -3  -3 -24    1461     816   1
  -2  -6 -18    5663    1068   1
  -2  -4 -22   14714     868   1
  -2   0 -21     114     594   1
  -1  -3 -21    7026     710   1
  -1   1 -16   13384     731   1
   0  -2 -19     729     589   1
   0   0 -16   42946     838   1
 -12   6  -9    1492    2924   1
  -4  -8   1    4403    3197   1
 -17   7   4     312    2705   1
 -10  -8  15     123    2993   1
 -20   4  24    2714    1129   1
 -19   5  20     334    1177   1
 -18   4  22   12081    1112   1
 -17   1  27   17345     938   1
 -17   5  18     968    1063   1
 -16  -2  28     309     935   1
 -16   4  20   23861    1085   1
 -14   4  18   25602    1000   1
 -13  -5  24       0    1418   1
 -13   1  23    5927     749   1
 -12   0  23     407     705   1
 -11  -3  23   59905    1177   1
 -11   5 -16     419    1671   1
 -11   5   9   19427    1067   1
 -10   4 -20   18411    1564   1
 -10   4  12   69161    1249   1
  -9  -7  16      71    1826   1
  -9   1  18     309     669   1
  -9   5 -13   34209    1949   1
  -8   0  18   53906     931   1
  -8   4   8     721     706   1
  -7   1  15   59120     943   1
  -6   0 -26   21389    1093   1
  -6   4 -14      68    1250   1
  -5  -9  -6     894    3138   1
  -5  -1 -26     246     974   1
  -5  -1  14   21229     731   1
  -4  -4 -25       0    1242   1
  -4  -4  12     262     920   1
  -4   0 -24   22146     970   1
  -3  -7 -17    6016    1976   1
  -3  -1 -24    1979     911   1
  -3   1 -21   37806    1064   1
  -3   1   7  121355    1620   1
  -3   3 -12    3991    1100   1
  -2  -2 -23     836     952   1
  -2   2 -15    5239     949   1
  -1  -5 -19    5678    1364   1
  -1  -1 -21   28651     997   1
   0  -6 -10   30981    1722   1
   0  -6  -9    2351    1273   1
   0  -6  -8    6788    1330   1
   0  -6  -7   12735    1412   1
   0  -4 -18   25971    1249   1
   1  -3 -16    3158     976   1
   1  -1 -15   88758    1217   1
 -16   0  27      91     514   1
 -15  -3  27   12892     809   1
 -15   1  25   18298     669   1
 -14  -2  26    5915     647   1
 -14   0  25     223     458   1
 -13  -3  25   39319     907   1
 -12  -2  24   16219     656   1
 -12   4  15    3854     582   1
  -9  -1  20   11869     551   1
  -8  -2  19     235     504   1
  -7   3  10   10488     592   1
  -6  -2  16   58100     893   1
  -6   2  11    4517     494   1
  -4  -2 -26     686     660   1
  -4   0  11      73     405   1
  -4   2 -20   32717     883   1
  -3  -5 -23    3145    1019   1
  -3  -1  10   17725     666   1
  -2  -6 -19    1198    1160   1
   0   0 -17      82     580   1
 -17   7   3   16276    2856   1
 -14   6   8   29792    1671   1
 -12   6   3    8520    1690   1
  -6  -6  13    2686    1667   1
  -5  -9  -5    1873    3888   1
 -20   6  16   11428    1610   1
 -19   3  25    5828     971   1
 -18   2  26    2514     918   1
 -16   6  11     875    1345   1
 -15   5  15   10106    1024   1
 -13   3  19     482     811   1
 -13   5  12     379    1018   1
 -12   2  20   57926     946   1
 -10  -6  19       0    1484   1
 -10  -4  21       0    1002   1
  -9  -5  19     303    1121   1
  -9   5   4    2457    1038   1
  -8   4 -18   34691    1533   1
  -7  -5  16     142    1171   1
  -7  -1  17   56558     888   1
  -7   3 -21    4643    1189   1
  -6   2 -23    1030    1100   1
  -5  -9  -4    1132    3193   1
  -5   1 -24    1160     966   1
  -5   3 -18     659    1075   1
  -3  -7 -18     584    1985   1
  -3  -3 -25   16913    1164   1
  -3   3 -13    4917    1036   1
  -2  -4 -23       0    1266   1
  -2  -2 -24    1226     919   1
  -2   0 -22   34469     989   1
  -2   2 -16   57497    1270   1
  -1  -7  -9   11778    1731   1
  -1  -7  -8       0    1656   1
  -1  -5 -20       0    1304   1
  -1  -3 -22    1298     919   1
  -1   1 -17   84022    1305   1
   0  -6 -12    1316    1441   1
   0  -6 -11       0    1479   1
   0  -6  -6   28304    1551   1
   0  -6  -5    4432    1348   1
   0  -4 -19    7481    1135   1
   0  -2 -20   41351    1006   1
   1  -5 -12    6730    1176   1
   1  -5 -11   75808    1648   1
   1  -5 -10     563    1169   1
   1  -5  -9   18954    1310   1
   1  -5  -8       0    1178   1
   1  -5  -7   83570    1851   1
   1  -3 -17   44461    1161   1
   1  -3  -1  245279    3576   1
   1  -1 -16    3592     689   1
   2  -2 -10   14172     886   1
   2  -2  -9   18489     998   1
 -19   1  28    1658     677   1
 -17  -1  28    3058     626   1
 -17   3  23    6017     641   1
 -16   2  24   18729     690   1
 -15   3  21    3777     568   1
 -14   2  22   63904     865   1
 -11  -1  22      66     526   1
  -9  -3  20    3663     582   1
  -5  -1 -27   12379     755   1
  -5   1  11  226128    1723   1
  -4   0 -25       0     701   1
  -3  -1 -25   27918     753   1
  -3   1 -22    3867     629   1
  -2  -6 -20    5529    1135   1
  -1  -1 -22     643     595   1
  -1  -1   5  218395    2709   1
   0  -6 -13     208    1015   1
   2  -2 -12  212841    1809   1
   2  -2 -11   16345     736   1
   2  -2  -8  173845    1858   1
 -12   6 -10    7192    3151   1
  -4  -6   9     673    1619   1
  -9   5 -14      87    1999   1
  -8  -6  16   13483    1688   1
  -6   4 -15     462    1545   1
  -5  -9  -3   11242    3979   1
 -20   2  27     314     981   1
 -20   4  23       0    1161   1
 -19   5  19   12957    1250   1
 -18  -2  29       0     988   1
 -18   0  28   15166     868   1
 -17   5  17   12701    1149   1
 -16  -4  27    2619    1280   1
 -15  -1  26     453     791   1
 -14   4  17      13     885   1
 -13  -1  24     883     713   1
 -12  -4  23    2347    1155   1
 -11   1  20    3900     669   1
 -11   3  16    9572     770   1
 -11   5 -17       0    1886   1
 -10  -2  21    4381     703   1
 -10   0  20   15864     702   1
 -10   2  17      45     731   1
  -9   3  13   31402     963   1
  -8  -4  18   25497    1061   1
  -8   2  14  182566    1465   1
  -8   4 -19     507    1488   1
  -7  -3  17   28864    1000   1
  -6  -4  15    7844     965   1
  -5  -3  14    8915     749   1
  -5   1 -25    2696    1004   1
  -5   3 -19   10963    1092   1
  -5   3   5  145186    1916   1
  -4  -2 -27     506    1027   1
  -4   2 -21     530     911   1
  -3  -3 -26      13    1198   1
  -2  -4 -24    2379    1229   1
  -2  -2   8  186032    2136   1
  -2   2 -17    9766     951   1
  -1  -7 -12       0    1906   1
  -1  -7 -11   10104    1975   1
  -1  -7 -10     580    1623   1
  -1  -7  -7    8182    1728   1
  -1  -7  -6       0    1673   1
  -1  -5 -21   16396    1315   1
  -1  -3 -23   11572    1108   1
  -1   1 -18    9455     889   1
   0  -6 -14   31769    1611   1
   0  -6  -4   48161    1799   1
   0  -4 -20   23517    1175   1
   0  -2 -21     500     912   1
   0   0 -18   67805    1170   1
   1  -5 -14     987    1073   1
   1  -5 -13    6031    1129   1
   1  -5  -6     675    1259   1
   1  -3 -18     668     891   1
   1  -1 -17   18498     923   1
   1  -1  -2    9994    1011   1
   2  -2 -13    1996     803   1
   2  -2  -7     260     796   1
 -18   4  21       0     665   1
 -17  -3  28       0     798   1
 -17   1  26    2948     563   1
 -16   0  26    5738     554   1
 -16   4  19     247     705   1
 -15   1  24    5511     527   1
 -14  -4  25     485     868   1
 -13   1  22    1607     532   1
 -12   0  22    3583     509   1
 -11  -5  21    4856     950   1
 -10   4  11    5318     637   1
  -8   0  17       0     372   1
  -7   3 -22     736     865   1
  -6   0  14     805     388   1
  -6   2 -24    4017     773   1
  -4  -2  12    9889     567   1
  -2  -2 -25    1442     637   1
  -2   0 -23       0     569   1
   2  -2 -14   43988     906   1
 -17   7   2      45    3206   1
 -14   6   7    1209    1496   1
 -12   6   2   14806    1793   1
  -6   4   2  142187    2456   1
  -5  -9  -2     819    3834   1
  -1  -7  -5   18369    2190   1
   1  -5  -5  119068    2324   1
 -21   5  20     330    1293   1
 -20   6  15     749    1579   1
 -19  -1  29   16957     962   1
 -19   3  24     710     978   1
 -18   2  25    2082     866   1
 -16  -2  27      26     946   1
 -16   6  10   17019    1483   1
 -15  -5  25   15015    1553   1
 -15  -3  26       0    1074   1
 -15   5  14    2519     989   1
 -14  -6  23     188    1727   1
 -14  -2  25     561     874   1
 -14   0  24    1570     678   1
 -13  -5  23   14584    1483   1
 -13  -3  24    1226     995   1
 -13   3  18    7153     728   1
 -12  -6  21     636    1645   1
 -12  -2  23     895     780   1
 -12   2  19    1376     692   1
 -12   4  14   18316     902   1
 -11  -7  18       0    1870   1
 -11  -3  22     225     870   1
 -11   5   8     259     896   1
  -9  -1  19    3469     678   1
  -9   1  17  101670    1157   1
  -8   4   7   18651     918   1
  -7   1  14       0     588   1
  -7   3   9  168640    1698   1
  -6   4 -16   45109    1595   1
  -4   0 -26    3185     960   1
  -4   2   6   57920    1259   1
  -3  -3  10    3313     711   1
  -3  -1 -26    2151     978   1
  -3   1 -23    9560    1020   1
  -3   3 -14   13493    1140   1
  -2  -6 -21      96    1706   1
  -2   0   6   56082    1263   1
  -1  -7 -14     375    1817   1
  -1  -7 -13   43371    2086   1
  -1  -3 -24       0    1038   1
  -1  -1 -23   46421    1017   1
  -1   1 -19   29368     976   1
   0  -6 -16    5363    1607   1
   0  -6 -15    3193    1402   1
   0  -4 -21     875    1128   1
   0  -2 -22   18822     951   1
   0   0 -19       0     800   1
   1  -5 -15   19478    1369   1
   1  -3 -19   22015     986   1
   1  -1 -18    6982     852   1
   2  -4 -12   68751    1471   1
   2  -4 -11    7740     902   1
   2  -4 -10    8786     915   1
   2  -4  -9   16283    1036   1
   2  -2 -15    3711     741   1
   2  -2  -6  248360    2447   1
 -19   1  27    1800     601   1
 -19   5  18       0     866   1
 -17   3  22    2055     635   1
 -16   2  23    1577     617   1
 -13   5  11    9130     812   1
  -8  -2  18    2574     519   1
  -6   2  10    6213     511   1
  -5  -1  13   25777     668   1
  -4   2 -22   13230     833   1
  -2  -4 -25    1271     935   1
  -2   2 -18    1031     609   1
  -1  -5 -22       0    1030   1
   1  -5 -16       0     881   1
   1  -3 -20       0     729   1
   2  -4 -13    2395     748   1
  -4  -8   2    4315    3338   1
 -17   7   1    1657    3236   1
 -12   6 -11    2006    2687   1
  -9   5 -15    4627    2005   1
  -9   5   3  108145    2214   1
  -5  -9  -1    1335    3764   1
  -2   2   0   14238    1420   1
  -1  -7  -4    1378    2036   1
 -21   3  25    1069    1030   1
 -20   4  22    5460    1063   1
 -18   6  12    4866    1517   1
 -17  -1  27   16790     927   1
 -17   5  16       0    1108   1
 -15   3  20    5822     809   1
 -14   2  21       0     767   1
 -14   4  16    3046     903   1
 -10  -4  20    3376     996   1
  -9  -5  18       0    1137   1
  -8   4 -20    3186    1457   1
  -7  -1  16    3901     570   1
  -7   3 -23   18346    1262   1
  -6  -2  15    6506     638   1
  -6   2 -25     666    1163   1
  -5  -5  12    1331    1044   1
  -5   1 -26     349    1023   1
  -5   3 -20    4695    1232   1
  -4   0  10   83840    1178   1
  -3   3 -15   92082    1632   1
  -2  -8 -11     513    2354   1
  -2  -8 -10       0    2416   1
  -2  -8  -9     380    2423   1
  -2  -8  -8   20379    2256   1
  -2  -6 -22    6091    1641   1
  -2  -2 -26   17985    1063   1
  -2   0 -24    3007     950   1
  -1  -7 -15    1903    1903   1
  -1  -1 -24    1342     933   1
  -1   1 -20    2016     803   1
   0  -6 -17    1418    1570   1
   0  -6  -3     265    1236   1
   0  -4 -22    4222    1175   1
   0   0 -20   42174     994   1
   1  -5 -17    7835    1250   1
   1  -5  -4     223     893   1
   1  -1 -19   45549    1029   1
   2  -4 -15     275    1009   1
   2  -4 -14     180    1003   1
   2  -4  -8  130279    1805   1
   2  -4  -7   12433     995   1
   2  -2 -16   21782    1001   1
 -21   1  28       0     637   1
 -20   2  26   24098     736   1
 -20   6  14    3048    1133   1
 -18  -2  28   18014     770   1
 -18   0  27       0     585   1
 -18   4  20    8843     719   1
 -17   1  25    9545     592   1
 -16   4  18    1055     594   1
 -15  -1  25   19572     656   1
 -11  -1  21    1037     434   1
 -11   1  19   98877     986   1
 -11   3  15   49920     852   1
 -10   0  19       0     435   1
 -10   2  16   64015     896   1
  -9  -3  19   19656     701   1
  -9   3  12    9123     523   1
  -4   0 -27     424     731   1
  -3  -1 -27     560     646   1
  -3   1 -24    2364     677   1
  -3   1   6    3090     467   1
  -2  -4 -26   13932     946   1
  -1  -7 -16    1062    1375   1
  -1  -5 -23   26664    1073   1
  -1  -3 -25    2215     800   1
   0  -2 -23     544     600   1
   1  -3 -21   45726     959   1
   2  -2 -17     385     605   1
 -17   7   0    1856    3261   1
 -14   6   6     123    1475   1
 -13  -7  20    2183    2424   1
  -9  -7  15    6491    2064   1
  -7  -7  12     164    2077   1
  -2  -8  -7       0    2627   1
 -21   5  19     760    1307   1
 -19   3  23    3972     984   1
 -17  -3  27   14769    1035   1
 -16  -4  26   13562    1180   1
 -16   0  25       0     757   1
 -16   6   9    3965    1383   1
 -15   1  23   39827     869   1
 -15   5  13    9661    1036   1
 -14  -4  24    5082    1063   1
 -13  -1  23    5819     734   1
 -13   1  21   60354     946   1
 -12  -4  22     119    1116   1
 -12   4  13    7519     838   1
 -11   5   7    4334     937   1
 -10  -6  18   18285    1596   1
 -10  -2  20     965     673   1
 -10   4  10    6157     871   1
  -9   5 -16       0    1859   1
  -8   2  13     317     592   1
  -7  -5  15   28607    1236   1
  -6   4 -17    1959    1223   1
  -5   1  10    2554     632   1
  -5   3 -21   21135    1277   1
  -4  -4  11    2786     763   1
  -4   2 -23     206    1027   1
  -3  -1   9  216155    1909   1
  -3   3 -16    8787    1038   1
  -2  -8 -13    1654    2223   1
  -2  -8 -12   10717    2354   1
  -2  -8  -6   20878    2276   1
  -2   0 -25     821     890   1
  -2   2 -19    1422     848   1
  -1  -7 -17   15719    1950   1
   0  -6 -18   18116    1560   1
   0  -4 -23     483    1120   1
   0   0 -21     379     715   1
   1  -5 -18     146    1168   1
   1  -1 -20    6880     788   1
   2  -4 -16   72779    1377   1
   2  -4  -6   18220    1045   1
   2  -2 -18    9506     887   1
   2  -2  -5    1484     777   1
 -20   0  28     632     629   1
 -19  -1  28    1046     654   1
 -19   5  17     344     880   1
 -18   2  24   25643     696   1
 -16  -2  26   23984     705   1
 -14   0  23       0     480   1
 -13   3  17   45031     773   1
 -12   0  21      56     410   1
  -8   0  16    9604     463   1
  -5   1 -27   13502     793   1
  -2  -8 -14       0    1746   1
  -2  -2 -27       0     668   1
  -1  -5 -24     233    1026   1
  -1  -1 -25      55     634   1
  -1   1 -21   31052     839   1
   0  -6 -19    3676    1028   1
   0  -2 -24   49277     922   1
   1  -5 -19   17825     928   1
   1  -3 -22    4344     688   1
   2  -4 -17       0     682   1
 -12   6   1    4837    1910   1
  -8  -8  11     290    3033   1
 -12   6 -12    7735    2702   1
 -10  -8  14    4529    2925   1
  -6  -6  12   33780    1948   1
  -2  -4   7   11568    1161   1
  -1  -7  -3   26436    2221   1
 -21   3  24    1081    1043   1
 -20   4  21     577    1050   1
 -20   6  13     648    1618   1
 -19   1  26    1627     860   1
 -18   6  11     366    1512   1
 -17   3  21   14893     947   1
 -17   5  15     391    1128   1
 -16   2  22   14210     797   1
 -15  -5  24     862    1303   1
 -15  -3  25    8347     944   1
 -15   3  19   27678     914   1
 -14  -6  22   11927    1761   1
 -14  -2  24   22997     850   1
 -14   2  20     451     757   1
 -13  -5  22    2094    1220   1
 -13  -3  23     684     809   1
 -13   5  10    2280    1038   1
 -12  -6  20   24159    1758   1
 -12  -2  22   13711     844   1
 -12   2  18    8083     703   1
 -11  -5  20     502    1309   1
 -11  -3  21     769     869   1
  -9  -1  18       6     653   1
  -9   1  16       0     552   1
  -8  -6  15     424    1260   1
  -8  -4  17     294     843   1
  -8   4 -21       0    1501   1
  -8   4   6  126505    1699   1
  -7  -3  16    2478     777   1
  -7   1  13  156976    1388   1
  -7   3 -24       7    1291   1
  -6   0  13      72     530   1
  -6   4 -18    3054    1422   1
  -5  -3  13     191     620   1
  -5   3   4    1815     711   1
  -3  -1 -28     364     988   1
  -3   1 -25   30429    1039   1
  -3   3 -17   13206    1033   1
  -2  -8 -15    1391    2382   1
  -2  -8  -5     475    2081   1
  -2   2 -20   63017    1322   1
  -1  -7 -18       0    1814   1
  -1  -3 -26       1    1092   1
   0  -4 -24   13411    1306   1
   0   0 -22     620     850   1
   1  -1 -21   31043     903   1
   2  -4 -18   54454    1378   1
   2  -2 -19    1047     823   1
 -22   4  22    4868     827   1
 -20   2  25     695     636   1
 -18   0  26    7825     542   1
 -18   4  19     721     682   1
 -17  -1  26    3075     533   1
 -14   4  15     568     628   1
  -7   3   8   24882     760   1
  -4   2 -24   31090     875   1
  -2  -2 -28    1371     725   1
  -2   0 -26   35871     873   1
  -1  -7 -19    6418    1423   1
  -1   1 -22     495     649   1
   0  -6 -20   10340    1188   1
   0  -2 -25       0     658   1
   1  -5 -20      49     937   1
   1  -3 -23     191     638   1
   1   1 -12    2216     637   1
   1   1 -11  265741    2167   1
 -17   7  -1   14932    3776   1
  -7   5  -8    4392    1675   1
  -3  -5   8     654    1485   1
 -14   6   5    5770    1529   1
  -9   5   2    4909    1312   1
  -7   5 -10     489    1688   1
  -7   5  -9   16372    1685   1
  -6   4   1    4653    1009   1
  -5  -9   0     976    3361   1
   0  -6  -2    2030    1458   1
   1  -5  -3     449    1031   1
 -21   1  27   18396     986   1
 -21   5  18     204    1339   1
 -19   3  22     830     837   1
 -18  -2  27       0     884   1
 -17   1  24    3405     799   1
 -16   4  17    1162     855   1
 -16   6   8    2393    1387   1
 -15   5  12     802     996   1
 -11  -7  17     471    1820   1
 -11   1  18     949     673   1
 -11   3  14    8471     792   1
 -10   2  15    7817     746   1
  -9   5 -17   45727    2131   1
  -8  -2  17    1660     699   1
  -6  -4  14    3168     882   1
  -6   2   9    1137     618   1
  -6   4 -19     347    1376   1
  -5   3 -22     592    1134   1
  -4  -2  11     594     593   1
  -4   2   5    5932     754   1
  -3   3 -18     959    1100   1
  -2   2 -21       0     980   1
  -1  -3 -27   20126    1240   1
  -1  -1 -26     894     863   1
   0  -6 -21    1990    1541   1
   0  -4 -25       0    1191   1
   0   0 -23     218     827   1
   1  -5 -21   14019    1338   1
   1  -1 -22    9744     901   1
   1   1 -14       0     685   1
   1   1 -13    2658     716   1
   1   1 -10   14582     931   1
   2  -4 -19       0    1080   1
   2  -4  -5    4250     853   1
   2  -2 -20   34877     981   1
   2   0 -14       0     661   1
   2   0 -13       0     704   1
   2   0 -12  130285    1513   1
   2   0 -11       0     707   1
   3  -3 -14    1087     724   1
   3  -3 -13   97175    1345   1
   3  -3 -12   13908     856   1
   3  -3 -11      90     722   1
 -20   0  27       0     554   1
 -19   5  16     611     895   1
 -18   2  23    3575     604   1
 -17  -3  26     449     698   1
 -16  -4  25    4627     831   1
 -16   0  24   16302     544   1
 -15  -1  24    5091     509   1
 -15   1  22    5541     528   1
 -13  -1  22    1642     505   1
 -13   1  20    6169     481   1
 -11  -1  20    3221     465   1
 -10  -4  19       0     698   1
 -10   0  18   33814     668   1
  -9   3  11   71233     979   1
  -8   4 -22   13600    1162   1
  -7  -1  15   55572     813   1
  -6  -2  14   81253    1020   1
  -5  -1  12    2261     426   1
  -3   1 -26    3777     722   1
   1  -3 -24    1315     740   1
   1   1 -15   86295    1160   1
   1   1  -9   65135    1245   1
   2  -4 -20    8284     791   1
   2  -2 -21    1865     689   1
   2   0 -15     153     493   1
   2   0 -10   22906     779   1
   3  -3 -15    4259     665   1
  -7   5  -7   21871    2254   1
 -12   6 -13     958    2946   1
 -12   6   0   16578    1809   1
  -7   5 -11    9397    1788   1
  -4   4 -10   58973    1924   1
  -4   4  -9    7683    1414   1
  -2  -8  -4    3995    2527   1
  -1  -7  -2    4037    1929   1
 -21   3  23   11036     983   1
 -20  -2  28     895     920   1
 -20   4  20   14015    1121   1
 -20   6  12    5156    1653   1
 -19  -1  27     957     817   1
 -19   1  25   18779     890   1
 -18   6  10    7998    1571   1
 -17   3  20      20     751   1
 -17   5  14    1628    1138   1
 -16  -2  25    1232     815   1
 -14  -4  23    3230    1050   1
 -14   0  22   32708     812   1
 -13  -7  19     463    1933   1
 -13   3  16    5949     736   1
 -13   5   9   15344    1143   1
 -12  -4  21     858     918   1
 -12   0  20   29914     746   1
 -12   4  12   33354    1005   1
 -11   5   6       0     918   1
 -10   4   9   16261     962   1
  -9  -5  17   61293    1528   1
  -9  -3  18   10019     807   1
  -8   2  12     750     574   1
  -5   3 -23   12779    1312   1
  -4   2 -25       0    1104   1
  -4   4 -12    7428    1141   1
  -4   4 -11    9567    1179   1
  -3   3 -19   14734    1169   1
  -2   0 -27     176     952   1
  -2   2 -22   44532    1180   1
  -1  -1 -27   23466    1034   1
  -1   1 -23   48433    1093   1
   0  -6 -22    2377    1685   1
   0  -2 -26     851     873   1
   1  -5 -22     305    1211   1
   1  -1 -23    4516     843   1
   1   1 -16    3369     696   1
   2  -4 -21    4632    1056   1
   2  -2  -4   18016     910   1
   2   0 -16  165563    1513   1
   2   0  -9       0     716   1
   3  -3 -17   82515    1307   1
   3  -3 -16     229     896   1
   3  -3 -10    3219     765   1
 -22   4  21    1790     816   1
 -21  -1  28     571     604   1
 -16   2  21    1259     523   1
 -15  -3  24       0     643   1
 -15   3  18    1342     564   1
 -14  -2  23     243     516   1
 -12   2  17    5724     516   1
 -10  -2  19    4617     514   1
  -4   0   9      25     404   1
   0  -4 -26     414     911   1
   0   0 -24   18193     671   1
   0   2 -13    1682     521   1
   0   2 -12    7580     620   1
   0   2 -11    6142     642   1
   1  -3 -25   15989     784   1
   1   1 -17   17251     734   1
   1   1  -8   32108     987   1
   2  -2 -22   35407     840   1
   2   0 -17       0     489   1
   3  -3 -18       0     643   1
   3  -3  -9   95449    1312   1
  -5  -7   8     170    2249   1
  -9   5 -18       0    2162   1
  -7   5 -12       9    1682   1
  -4   4  -8   77310    2271   1
  -1  -3   5   46922    1747   1
 -21   1  26     436     831   1
 -21   5  17    6854    1302   1
 -20   2  24   15500     954   1
 -19  -3  27    3622    1041   1
 -18  -4  26    6336    1181   1
 -18   0  25       0     715   1
 -18   4  18   37820    1139   1
 -17  -1  25    8996     779   1
 -16   4  16   45424    1092   1
 -16   6   7    5145    1412   1
 -15  -5  23   18171    1364   1
 -14   2  19    2462     651   1
 -14   4  14   36444    1092   1
 -14   6   4   28047    1487   1
 -13  -3  22     741     821   1
 -12  -2  21     815     769   1
 -11  -5  19   68375    1489   1
 -11  -3  20     236     851   1
 -10  -6  17     179    1443   1
  -9  -7  14       0    1613   1
  -9   1  15   96053    1063   1
  -8   0  15       0     511   1
  -6   4 -20   22536    1470   1
  -5   1   9    4780     651   1
  -4   2 -26     109    1049   1
  -4   4 -13    5205    1103   1
  -3  -3   9   99359    1597   1
  -3   1 -27      43     965   1
  -3   3 -20       0    1063   1
  -2  -2   7      59     629   1
  -2   0 -28       0     976   1
  -2   0   5      90     567   1
  -1  -1 -28     781     921   1
  -1   1 -24    2006     989   1
   0  -6 -23       0    1617   1
   0  -2 -27     532     980   1
   0   2 -15     110     710   1
   0   2 -14   83136    1352   1
   0   2 -10  293469    2602   1
   1  -5 -23    6404    1405   1
   1  -1 -24     214     816   1
   1   1 -18    7235     871   1
   2  -4 -22   34200    1328   1
   2   0 -18  101393    1295   1
   3  -3 -19   65735    1189   1
   3  -1 -15   27845     864   1
   3  -1 -14   16731     811   1
   3  -1 -13  137503    1453   1
   3  -1 -12    9914     767   1
 -22   2  25     306     679   1
 -19   3  21   15174     684   1
 -18  -2  26    1848     637   1
 -17   1  23   16194     650   1
 -14  -6  21    1626    1052   1
 -13  -5  21   42068    1123   1
 -12  -6  19    1906     979   1
  -9  -1  17   94449     983   1
  -7   1  12    5067     459   1
  -6   0  12   48719     792   1
  -2   2 -23      66     764   1
   0  -4 -27     539     885   1
   0   0 -25     131     650   1
   2  -2 -23     287     604   1
   2   0 -19       0     571   1
   2   0  -8   71966    1270   1
   3  -3  -8    2195     544   1
   3  -1 -16   10929     574   1
 -12   6 -14    8159    2975   1
  -8   4   5    8625     952   1
  -7   5 -13   15443    1842   1
  -4  -6   8    5846    1432   1
  -4   4 -14   63907    1815   1
  -3  -9  -7    6334    3531   1
  -2  -8  -3    4102    2461   1
 -20   0  26    9266     820   1
 -20   4  19    1917    1084   1
 -20   6  11     201    1663   1
 -19  -1  26     407     820   1
 -19   5  15   12810    1142   1
 -18   2  22   40425     981   1
 -18   6   9     644    1532   1
 -17   5  13   23793    1264   1
 -16   0  23     224     638   1
 -15  -1  23   37590     840   1
 -15   1  21      92     707   1
 -15   5  11   20409    1141   1
 -12   4  11    2751     830   1
 -11   1  17   16079     738   1
 -11   3  13   62139    1075   1
 -10   2  14   45199     857   1
  -9   5 -19    5991    1978   1
  -8  -4  16   19605     993   1
  -7  -5  14     225     962   1
  -7  -3  15   18475     898   1
  -7   3   7   12414     778   1
  -6   4 -21    1539    1540   1
  -5  -5  11  145493    2209   1
  -5  -3  12    2743     650   1
  -5   3 -24       0    1231   1
  -4   4 -15     570    1256   1
  -3  -1   8   88219    1340   1
  -3   1 -28     542    1053   1
  -3   1   5   15753     840   1
  -3   3 -21   12759    1115   1
  -1  -1   4   14406     932   1
  -1   1 -25       0     951   1
   0  -2 -28   12159     982   1
   0   2 -17     541     880   1
   0   2 -16    3942     902   1
   0   2  -9   18855    1007   1
   1  -7 -14     224    1740   1
   1  -7 -13    2703    1762   1
   1  -5 -24       0    1333   1
   1  -5  -2     468     789   1
   1  -3 -26       0    1116   1
   1  -1 -25   43240    1092   1
   1   1 -19   47911    1080   1
   1   1  -7  126244    1889   1
   2  -6 -16   38269    1517   1
   2  -6 -15     999    1316   1
   2  -6 -14    1543    1335   1
   2  -6 -13     230    1339   1
   2  -6 -12   35615    1594   1
   2  -6 -11    4481    1408   1
   2  -4 -23     265    1128   1
   2  -4  -4  109888    1846   1
   2  -2 -24    4748     838   1
   3  -3 -20    2489    1016   1
   3  -1 -18       0     794   1
   3  -1 -17   39588     967   1
   3  -1 -11     852     688   1
 -22   0  27     104     600   1
 -21   3  22    4311     696   1
 -20  -2  27     143     661   1
 -19   1  24       0     546   1
 -17  -3  25   10456     745   1
 -17   3  19    7265     580   1
 -16  -4  24   16449     873   1
 -13  -1  21   56617     741   1
 -13   1  19    1497     444   1
 -11  -1  19   94472     937   1
 -10   0  17      44     437   1
  -8  -2  16  110312    1138   1
  -1  -1 -29    1200     701   1
   1  -7 -15   31895    1423   1
   1  -7 -12    1209    1261   1
   2  -6 -17     273    1081   1
   2   0 -20   12240     634   1
   3  -5 -15   21780     892   1
   3  -5 -14      97     737   1
   3  -3 -21    5013     721   1
   3  -1 -10   18399     705   1
   1  -3   0    2657    1063   1
 -11   5   5   64652    1647   1
 -10  -8  13     241    2479   1
  -9   5   1   75385    2041   1
  -8  -6  14   22378    1705   1
  -7  -7  11    9358    2135   1
  -7   5 -14     971    1713   1
  -5   3   3   55174    1477   1
  -3  -9  -6     598    3466   1
 -23   3  23    2128    1026   1
 -22   4  20    7712    1198   1
 -21  -1  27   17937     936   1
 -21   5  16       0    1212   1
 -20   2  23     560     848   1
 -18   4  17    1449    1000   1
 -17  -5  24       0    1338   1
 -16  -2  24   18098     900   1
 -16   2  20   60336     985   1
 -15   3  17     223     811   1
 -14  -4  22   20246    1135   1
 -14   0  21      95     679   1
 -13   3  15   11326     773   1
 -13   5   8    4823    1096   1
 -12   0  19     209     595   1
 -12   2  16   87511    1092   1
 -10  -4  18   34255    1177   1
 -10   4   8  138633    1670   1
  -9   3  10    6428     661   1
  -8   2  11    6522     634   1
  -7  -1  14      72     533   1
  -6  -4  13     546     862   1
  -6   2   8   89753    1275   1
  -5   3 -25    7571    1364   1
  -4  -4  10   86772    1605   1
  -4   2 -27      63    1153   1
  -4   4 -16    4622    1258   1
  -2   2 -24     194    1052   1
   0   0 -26    1221     888   1
   0   2 -18   56082    1223   1
   0   2  -8  100325    1745   1
   1  -7 -17    6358    1916   1
   1  -7 -16     533    1956   1
   1  -7 -11   13987    1723   1
   1  -7 -10    3502    1512   1
   1  -5 -25   24434    1518   1
   1  -3 -27      42    1065   1
   1  -1 -26     189     895   1
   1   1 -20    5513     837   1
   2  -6 -19       0    1452   1
   2  -6 -18   12057    1537   1
   2  -6 -10    2426    1138   1
   2  -6  -9   10944    1239   1
   2  -4 -24       3    1090   1
   2  -2 -25     946     960   1
   2   0 -21       0     744   1
   3  -5 -18     358    1160   1
   3  -5 -17   10990    1233   1
   3  -5 -16       0    1198   1
   3  -5 -13   77582    1516   1
   3  -5 -12    1302    1033   1
   3  -5 -11     259    1041   1
   3  -3 -22    3044     963   1
   3  -3  -7   12566     847   1
   3  -1 -19   27023     931   1
 -22   2  24    9153     653   1
 -21   1  25    5598     628   1
 -19  -3  26    1437     735   1
 -18   0  24    4644     542   1
 -16   4  15     852     634   1
 -15  -3  23   22821     770   1
 -14  -2  22   64115     860   1
 -14   2  18   77398     880   1
 -14   4  13     426     541   1
 -12  -4  20   42815     933   1
  -9  -3  17   33449     790   1
  -1   1 -26     563     666   1
   0  -2 -29     400     718   1
   0   2 -19     389     634   1
   1  -7 -18     865    1290   1
   1   1 -21   33538     792   1
   2  -4 -25     207     874   1
   2   0  -7     439     429   1
   3  -1 -20   13724     640   1
   3  -1  -9  222764    1917   1
  -7   5  -6    1250    2239   1
  -6  -8   7    1507    3654   1
 -12   6  -1     295    1802   1
  -5  -9   1    7972    3357   1
  -4   4  -7    1060    1144   1
   0  -6  -1      31    1560   1
 -16   6   6   32749    1913   1
 -14   6   3    2090    1515   1
 -11  -7  16     557    2188   1
  -7   5 -15   48364    2394   1
  -6  -6  11     606    1542   1
  -1  -7  -1    7996    1887   1
 -20   4  18     799    1029   1
 -20   6  10    4187    1594   1
 -19   3  20    3920     904   1
 -19   5  14     912    1108   1
 -18  -4  25     514    1164   1
 -18  -2  25    1697     830   1
 -18   6   8   18170    1650   1
 -17  -1  24    3046     765   1
 -17   1  22     117     695   1
 -17   5  12    3769    1198   1
 -16  -6  22    4384    1551   1
 -15  -5  22       0    1287   1
 -15   5  10    2444    1036   1
 -13  -7  18       0    1797   1
 -13  -3  21   27006     958   1
 -12  -2  20   65000     958   1
 -11  -3  19   20497     831   1
 -10  -2  18  160472    1370   1
  -9  -5  16    4867    1162   1
  -9   1  14    4678     579   1
  -6  -2  13   14528     717   1
  -6   4 -22    9267    1522   1
  -5  -1  11  226655    1707   1
  -4  -2  10  270875    2093   1
  -4   4 -17     147    1225   1
  -3  -9  -5   14695    2880   1
  -3   3 -22    2027    1214   1
  -2   2 -25    1669    1018   1
   0  -8 -15    1734    2366   1
   0  -8 -14    9208    2187   1
   0  -8 -13       0    2164   1
   0  -8 -12       0    2215   1
   0   0 -27     415    1008   1
   1  -7 -19    5676    1912   1
   1  -7  -9     527    1487   1
   1  -3 -28      96    1169   1
   1  -1 -27    1738     861   1
   2  -6 -20    5886    1541   1
   2  -6  -8   32210    1425   1
   2  -2 -26   36741    1064   1
   2  -2  -3   13395     859   1
   2   0 -22   43250    1068   1
   3  -5 -20     625    1314   1
   3  -5 -19   12442    1172   1
   3  -5 -10       0    1077   1
   3  -3 -23   33804    1075   1
   3  -1 -21    7976     773   1
 -21   3  21   14276     739   1
 -20   0  25     181     579   1
 -18   2  21     218     591   1
  -8   0  14   29574     626   1
  -1   1 -27   25211     855   1
   0  -8 -16     819    1631   1
   0   2 -20   45412     932   1
   1  -7 -20       0    1371   1
   1   1 -22   10337     694   1
   2  -6 -21    1892    1129   1
   2  -4 -26   17691     913   1
   2   0 -23      13     601   1
   3  -5 -21   11316     956   1
   3  -3 -24     144     755   1
   3  -1 -22    4292     655   1
   4  -2 -18   12787     662   1
   4  -2 -17     954     586   1
   4  -2 -16   45437     815   1
   4  -2 -15    2779     516   1
   4  -2 -14  124594    1277   1
   4  -2 -13    5547     540   1
  -8  -8  10   12636    3060   1
  -7   5 -16      78    2004   1
  -2  -8  -2   21462    2552   1
 -23   3  22       0    1054   1
 -22   0  26     607     866   1
 -22   4  19    2293    1067   1
 -21   5  15     122    1228   1
 -20  -2  26   25919     909   1
 -19  -1  25   18713     791   1
 -19   1  23   20056     859   1
 -18   4  16    2909    1009   1
 -17  -3  24    1030     856   1
 -17   3  18    8758     828   1
 -16   0  22     770     648   1
 -15  -1  22    5010     696   1
 -15   1  20    6173     750   1
 -14  -6  20     819    1463   1
 -13  -5  20    1106    1172   1
 -12  -6  18    1402    1358   1
 -12   4  10   81180    1298   1
 -11  -5  18      77    1069   1
 -11   1  16    5060     687   1
 -11   3  12    3924     764   1
 -10  -6  16   11240    1505   1
  -9  -1  16     378     527   1
  -6   4 -23     636    1624   1
  -4   2   4   56229    1324   1
  -4   4 -18   36113    1459   1
  -3   3 -23   11317    1235   1
  -2   2 -26   21377    1227   1
  -1   3 -15     941     931   1
  -1   3 -14       0     974   1
  -1   3 -13  131637    1874   1
  -1   3 -12     641     764   1
   0  -8 -11       0    2236   1
   0  -8 -10   20542    2362   1
   0   0 -28   30005    1076   1
   0   2 -21     186     994   1
   1  -7  -8     132    1441   1
   1  -1 -28     457     960   1
   1   1 -23    4634     913   1
   1   1  -6  178384    2340   1
   2  -6 -22   16325    1589   1
   2  -2 -27     893     951   1
   3  -5 -22       0    1262   1
   3  -5  -9  142580    1952   1
   3  -3  -6    2528     741   1
   3  -1  -8   90667    1390   1
   4  -4 -18   31368    1065   1
   4  -4 -17    2017     905   1
   4  -4 -16   17802    1022   1
   4  -4 -15   17269    1036   1
   4  -4 -14   74120    1363   1
   4  -4 -13    9595    1005   1
   4  -2 -19     453     790   1
   4  -2 -12    9776     737   1
 -21  -1  26       0     557   1
 -20   2  22    5003     590   1
 -16  -4  23    1532     683   1
 -16  -2  23    1249     589   1
 -16   2  19     572     525   1
 -15   3  16     897     487   1
 -13  -1  20    5875     459   1
 -13   1  18   14635     557   1
 -13   3  14     769     510   1
 -11  -1  18    1458     450   1
 -10   2  13   11611     520   1
  -7   1  11     246     403   1
  -5   1   8    8448     558   1
  -4   0   8    7857     474   1
  -1   3 -16    2066     692   1
   2  -6 -23    1638    1192   1
   2  -4 -27       0     908   1
   2   0 -24     400     586   1
   3  -3 -25     209     718   1
   3  -1 -23   46893     856   1
   4  -4 -19     592     757   1
   4  -2 -20   21862     700   1
  -6   4   0     489    1013   1
  -8   4   4   46158    1316   1
  -7   5 -17     357    1966   1
  -3  -9  -4    3605    3292   1
   2  -4  -3    3103     974   1
 -23   1  25   10991     970   1
 -22   2  23    1055     886   1
 -21   1  24    1149     870   1
 -20   6   9    1617    1606   1
 -19  -3  25    6722     933   1
 -19   3  19   36081    1040   1
 -19   5  13     736    1120   1
 -18   0  23       0     745   1
 -18   6   7      93    1567   1
 -17  -5  23    9933    1293   1
 -16   4  14    9595     957   1
 -16   6   5     690    1394   1
 -14   0  20    1544     570   1
 -14   2  17    4570     690   1
 -14   4  12   58578    1122   1
 -14   6   2    7184    1518   1
 -13   5   7   67824    1399   1
 -12   0  18     396     590   1
 -12   2  15    6442     730   1
 -11   5   4    1147     940   1
 -10   0  16   11075     570   1
 -10   4   7    1978     862   1
  -9   3   9    7110     678   1
  -8  -4  15     889     828   1
  -8  -2  15     154     567   1
  -7  -3  14    4985     728   1
  -7   3   6    1053     660   1
  -6   0  11       0     525   1
  -4   4 -19     646    1434   1
  -3   3 -24    1294    1334   1
  -1   1 -28     929    1002   1
  -1   3 -17   66717    1402   1
  -1   3 -11   35840    1177   1
   0  -8  -9    1869    1915   1
   0   0 -29       0    1052   1
   0   2 -22   20424    1069   1
   0   2  -7     796     716   1
   1  -7  -7   17270    1601   1
   1  -1 -29   13482     973   1
   1   1 -24    1038     877   1
   2  -6  -7    5661    1169   1
   2  -2 -28   10268    1011   1
   2   0  -6   58248    1331   1
   3  -5 -23   30014    1507   1
   3  -5  -8      99    1065   1
   3  -3 -26    1968     991   1
   3  -1 -24    5920     858   1
   4  -4 -21    2078    1022   1
   4  -4 -20   49852    1268   1
   4  -4 -12       0     917   1
   4  -2 -21     320     760   1
   4  -2 -11     239     683   1
 -20   4  17    3481     699   1
 -17  -1  23   14790     541   1
 -17   1  21   48693     743   1
 -15  -3  22    2040     551   1
 -14  -4  21    3559     733   1
 -14  -2  21     725     513   1
  -2   2 -27     229     771   1
  -1   3 -18    1355     678   1
   2   0 -25     352     569   1
   3  -5 -24      62     964   1
   4  -4 -22     831     698   1
   4  -4 -11    2590     552   1
   4  -2 -22    6860     687   1
 -12   6  -2    6380    1906   1
  -9  -7  13    9954    2025   1
  -7   5 -18     238    2275   1
 -23   3  21   12219    1109   1
 -22   4  18   18234    1130   1
 -21   3  20    1121     985   1
 -21   5  14    3379    1257   1
 -20   0  24    2361     714   1
 -18  -4  24    6455    1046   1
 -18  -2  24   26202     876   1
 -18   2  20      19     703   1
 -17   5  11    8983    1219   1
 -16  -6  21    6038    1533   1
 -15   5   9   23847    1184   1
 -12  -4  19    2230     924   1
 -12  -2  19    1773     655   1
 -10  -4  17   11358     877   1
 -10  -2  17     402     685   1
  -8   2  10   84130    1134   1
  -7  -5  13   93046    1681   1
  -7  -1  13  149086    1317   1
  -4   4 -20    9225    1457   1
  -3   3 -25   21028    1370   1
  -1   1 -29    1658    1078   1
  -1   3 -19   43457    1369   1
  -1   3 -10    1618     749   1
   0  -8  -8    9324    1933   1
   0   2 -23      68     961   1
   1   1 -25   49801    1205   1
   2  -2 -29     140     995   1
   3  -5 -25       0    1300   1
   3  -3 -27   16741    1149   1
   3  -1 -25       0     799   1
   3  -1  -7  117630    1553   1
   4  -4 -23    1334    1151   1
   4  -2 -23     780     890   1
   4  -2 -10  264473    2005   1
 -22   0  25       0     553   1
 -20  -2  25     363     597   1
 -19  -1  24     508     516   1
 -19   1  22    1101     555   1
 -17   3  17   66412     908   1
 -16   0  21       0     467   1
 -15  -5  21    4446     801   1
 -15  -1  21     629     473   1
 -15   1  19   51954     721   1
 -13  -3  20    2608     586   1
  -9  -3  16      40     510   1
  -9   1  13   37382     699   1
  -6   2   7   24989     751   1
  -5  -3  11   60749    1057   1
   1  -1 -30     809     694   1
   2   0 -26   17409     744   1
   3  -1 -26    3093     664   1
   4  -4 -10   84100    1219   1
   4  -2 -24   47122     870   1
  -9   5   0     151    1348   1
  -3  -5   7   73620    2175   1
 -24   2  23       0     960   1
 -23   1  24    2023     941   1
 -22  -2  26    4637     896   1
 -22   2  22   10404     929   1
 -21  -1  25    5722     817   1
 -21   1  23   12965     913   1
 -20   2  21    3841     823   1
 -20   6   8    5099    1625   1
 -19   5  12     301    1127   1
 -18   4  15   14503     924   1
 -17  -3  23    6885     857   1
 -16   2  18    6476     769   1
 -16   6   4    1227    1397   1
 -15   3  15   72993    1055   1
 -13  -7  17   13920    1738   1
 -12   4   9    1204     822   1
 -11  -7  15   13377    1855   1
 -11  -3  18     317     684   1
 -11   3  11   32226     952   1
 -10  -8  12   10785    2082   1
  -9  -5  15   48033    1409   1
  -8  -6  13     600    1190   1
  -8   0  13       0     503   1
  -7   5 -19   30799    2035   1
  -6  -4  12   56049    1297   1
  -5  -5  10     164     973   1
  -4   4 -21     712    1369   1
  -3  -3   8    2190     651   1
  -2   2 -28    1748    1193   1
  -1   3 -20       0    1079   1
   0   2 -24   61107    1357   1
   1  -7  -6     902    1426   1
   1   1 -26       0     966   1
   2  -6  -6   30456    1370   1
   2  -2 -30    5175    1025   1
   2   0 -27       0     894   1
   3  -5 -26       0    1420   1
   3  -5  -7   75091    1585   1
   3  -3 -28       0    1058   1
   3  -3  -5  209369    2194   1
   4  -4 -24   25379    1209   1
   4  -2 -25    1136     920   1
   5  -3 -19   37276    1026   1
   5  -3 -18     425     823   1
   5  -3 -17   19090     936   1
   5  -3 -16     761     846   1
 -19   3  18    1462     642   1
 -16  -4  22    4114     692   1
 -16  -2  22   14207     560   1
 -16   4  13    5493     664   1
 -14  -6  19    4875    1044   1
 -14   0  19       0     399   1
 -13  -5  19     437     818   1
 -13  -1  19    1838     425   1
 -13   1  17   70868     841   1
 -13   3  13   47823     827   1
 -11   1  15   74389     859   1
  -9  -1  15   90580     931   1
  -6  -2  12  205308    1606   1
  -5  -1  10    2217     417   1
  -3  -1   7  109429    1460   1
  -3   3 -26     475     985   1
  -1   3 -21    6833     797   1
   3  -1 -27   24833     751   1
   4  -4 -25    1086     753   1
   4  -2  -9       0     471   1
   5  -3 -20    1010     589   1
   5  -3 -15   76922    1084   1
  -4   4  -6   20087    1802   1
  -3  -9  -3     685    3180   1
   1  -5  -1   35380    1636   1
 -13   5   6    2407    1196   1
  -2  -4   6   17375    1211   1
   0  -8  -7     944    2238   1
 -23   3  20       0     960   1
 -22   4  17     208    1080   1
 -21   3  19    6435     885   1
 -21   5  13   23785    1375   1
 -20   4  16   32347    1121   1
 -19  -3  24    1727     910   1
 -18   0  22    7223     661   1
 -18   6   6     282    1577   1
 -17  -5  22    1080    1178   1
 -17  -1  22     585     645   1
 -17   1  20     959     700   1
 -17   5  10       0    1098   1
 -15   5   8     209    1032   1
 -14   2  16   31912     823   1
 -14   4  11    4665     800   1
 -14   6   1    3545    1477   1
 -12  -8  14    7316    2156   1
 -12  -6  17    1616    1331   1
 -12   0  17     404     593   1
 -11  -5  17   31848    1251   1
 -11  -1  17   15098     699   1
 -11   5   3   14333    1083   1
 -10  -6  15   10205    1248   1
 -10   0  15       0     488   1
 -10   2  12   88279    1074   1
  -7   5 -20      99    1904   1
  -5   3   2   11229     891   1
  -4   4 -22   15859    1632   1
  -3   1   4   17207     889   1
  -2  -2   6  235944    2543   1
  -1   3 -22     432    1035   1
  -1   3  -9   44368    1323   1
   0   2 -25     480    1058   1
   1   1 -27    1315     938   1
   2   0 -28     405    1009   1
   3  -3 -29    2135    1151   1
   3   1 -18       0     797   1
   3   1 -17   41119     995   1
   4  -4 -26     900    1195   1
   4  -4  -9    1229     737   1
   4  -2 -26    1149     934   1
   4   0 -19       0     788   1
   4   0 -18  123091    1351   1
   4   0 -17       0     623   1
   4   0 -16   15420     739   1
   5  -3 -22      63     940   1
   5  -3 -21   79471    1309   1
   5  -3 -14    8624     743   1
 -21  -3  25    1131     691   1
 -20   0  23       0     514   1
 -18  -4  23       0     729   1
 -18  -2  23    3764     572   1
 -18   2  19    1763     517   1
 -15  -3  21    3825     556   1
 -14  -2  20       0     514   1
 -12   2  14   77683     936   1
  -7   1  10   48173     837   1
  -2   0   4  157943    2194   1
   3  -1 -28    1401     717   1
   3   1 -19   28255     776   1
   3   1 -16   11011     578   1
   3   1 -15   27472     740   1
   4  -6 -19     152    1001   1
   4  -6 -18   10670    1077   1
   4  -6 -17    2165    1037   1
   4  -6 -16   13353     984   1
   4   0 -20   78474    1014   1
   4   0 -15       0     444   1
   5  -3 -23    2520     656   1
   5  -3 -13     206     465   1
 -10   6 -12   15138    3025   1
  -2  -8  -1    6258    2553   1
  -7  -7  10     588    1661   1
 -22   0  24   16698     858   1
 -20  -4  24    3248    1082   1
 -20  -2  24   14387     906   1
 -20   2  20   20396     907   1
 -20   6   7    5110    1656   1
 -19  -1  23   18770     807   1
 -19   1  21    5403     827   1
 -18   4  14   30988    1022   1
 -17   3  16    5608     837   1
 -14  -4  20    2366     859   1
 -10   4   6   28270    1076   1
  -9   3   8     560     635   1
  -8  -4  14   36385    1089   1
  -8  -2  14  174828    1448   1
  -8   4   3    2008     702   1
  -7   5 -21   15021    2055   1
  -4  -4   9    1253     703   1
  -4  -2   9     473     579   1
  -4   4 -23    1198    1525   1
  -1  -9  -9   10435    2655   1
  -1   3 -23   13042    1273   1
   0   2 -26    1186    1031   1
   0   2  -6  136963    2290   1
   1   1 -28       0    1055   1
   1   1  -5  220572    2784   1
   2   0 -29     381     977   1
   3  -7 -20    1170    1942   1
   3  -7 -19   15478    1814   1
   3  -7 -18     750    1800   1
   3  -7 -17   20042    1908   1
   3  -7 -16     133    1593   1
   3  -7 -15    1885    1645   1
   3   1 -21    7111     811   1
   3   1 -20   13523     865   1
   3   1 -14   16269     813   1
   4  -6 -21       9    1560   1
   4  -6 -20   19314    1474   1
   4  -6 -15    6981    1291   1
   4  -6 -14   33073    1459   1
   4  -4 -27    1057    1153   1
   4  -2 -27     645     908   1
   4   0 -22     148     722   1
   4   0 -21       0     745   1
   4   0 -14   35292     894   1
   5  -3 -24     350     882   1
 -24   2  22    3258     704   1
 -23  -1  25   10381     651   1
 -23   1  23    7017     632   1
 -22  -2  25     249     631   1
 -22   2  21    1237     645   1
 -21  -1  24    1679     576   1
 -21   1  22    1986     554   1
 -16   0  20   38051     671   1
 -15  -1  20    5710     513   1
 -15   1  18    3184     453   1
 -12  -2  18    7413     507   1
  -7  -3  13   24243     698   1
  -6   0  10    1414     397   1
   2   0  -5     128     432   1
   3  -7 -21       0    1331   1
   3  -7 -14     909    1162   1
   3  -1 -29    5956     702   1
   3  -1  -6    2585     441   1
   3   1 -22    4818     584   1
   4  -6 -22    1606    1072   1
   4  -4 -28   12207     949   1
   4  -2 -28   24065     829   1
   4  -2  -8  111412    1358   1
   4   0 -23     329     610   1
   5  -5 -20       0     757   1
   5  -5 -19     927     768   1
   5  -5 -18    1108     771   1
   5  -5 -17   35334    1024   1
   5  -3 -25   15729     822   1
   5  -3 -12    2492     488   1
   5  -1 -21   42709     792   1
   5  -1 -20     943     537   1
   5  -1 -19   12030     616   1
   5  -1 -18    2868     558   1
   5  -1 -17   49825     828   1
   5  -1 -16   17972     613   1
 -10   6 -11     420    2681   1
 -12   6  -3    5365    1895   1
 -10   6 -13    1595    2848   1
 -10   6 -14    1976    2503   1
  -6  -6  10     446    1508   1
   0  -8  -6    8012    2244   1
   1  -7  -5   11061    1773   1
   2  -6  -5     623    1271   1
 -24   4  17    1367    1196   1
 -23   5  13    1025    1407   1
 -22   4  16    1118    1102   1
 -21   5  12    1449    1305   1
 -20   4  15     523    1004   1
 -19   3  17       0     850   1
 -19   5  11   26635    1287   1
 -18   6   5    5274    1624   1
 -17  -3  22    1685     852   1
 -16  -6  20   14650    1390   1
 -16   2  17    5736     717   1
 -16   4  12   32279    1089   1
 -16   6   3    5030    1462   1
 -15  -7  18     345    1678   1
 -15  -5  20     884    1101   1
 -15   3  14    1002     712   1
 -13  -3  19       0     795   1
 -12  -4  18    7941     942   1
 -10  -4  16    8489     844   1
 -10  -2  16   66660    1003   1
  -8   2   9    2368     597   1
  -7   3   5  182046    1910   1
  -5   1   7   96604    1344   1
  -4   4 -24   14154    1755   1
  -1  -9  -8       0    2562   1
  -1   3 -24     454    1185   1
   0   2 -27    1103    1168   1
   1   1 -29   16256    1124   1
   2  -8 -16    3818    2242   1
   2   0 -30   24116    1135   1
   2   2 -19    1689     835   1
   2   2 -18    9488     895   1
   2   2 -17       0     836   1
   2   2 -16   23351     991   1
   3  -7 -13   26225    1799   1
   3  -5  -6    1645     957   1
   3   1 -23   50657    1142   1
   3   1 -13  144821    1541   1
   4  -6 -24   17614    1690   1
   4  -6 -23     355    1592   1
   4  -6 -13   12157    1340   1
   4  -4  -8   14795     855   1
   4   0 -24   31474     987   1
   4   0 -13     182     627   1
   5  -5 -22     741    1222   1
   5  -5 -21   13351    1302   1
   5  -5 -16     943    1131   1
   5  -5 -15   26617    1111   1
   5  -3 -26    3512    1005   1
   5  -1 -22     320     717   1
   5  -1 -15   68599    1054   1
 -23   3  19   24300     793   1
 -21   3  18     247     627   1
 -18   0  21     196     446   1
 -16  -4  21     288     679   1
 -16  -2  21     956     504   1
 -13   1  16    9744     529   1
 -13   3  12     276     539   1
 -12   4   8     407     573   1
 -11  -3  17    2254     508   1
 -11   3  10     483     441   1
  -9  -3  15   28108     750   1
  -9   1  12   17187     574   1
  -7  -1  12    4539     433   1
  -4   0   7     122     338   1
   2  -8 -15     346    1610   1
   2   2 -20   36058     854   1
   2   2 -15    3911     523   1
   3  -1 -30     305     738   1
   3   1 -24    5936     672   1
   4  -2 -29     287     691   1
   5  -5 -23    3357     852   1
   5  -1 -23    4888     625   1
  -1  -7   0    1255    2184   1
   0  -6   0   55363    2466   1
  -5  -7   7   38935    2573   1
 -10   6 -15    4391    2870   1
  -8  -8   9     593    2487   1
  -1   3  -8   19327    1172   1
   2  -4  -2  150091    2398   1
   2  -2  -2   69684    1739   1
 -24   0  24    2903     911   1
 -22   0  23       0     835   1
 -21  -3  24    1425     982   1
 -20   0  22   30325     849   1
 -20   6   6   15424    1837   1
 -19  -3  23    4215     934   1
 -18   2  18   33713     875   1
 -17  -5  21   32539    1313   1
 -17  -1  21   46567     845   1
 -17   1  19     118     711   1
 -17   5   9   31915    1219   1
 -15   5   7   16441    1163   1
 -14  -6  18   32037    1596   1
 -14   0  18   17592     674   1
 -14   2  15    2839     675   1
 -14   4  10    7401     835   1
 -14   6   0   21239    1663   1
 -13  -7  16     680    1605   1
 -13  -5  18     293    1058   1
 -13  -1  18   14113     673   1
 -13   5   5    7310     960   1
 -11   1  14   10505     629   1
  -9  -7  12     531    1553   1
  -7  -5  12     460     937   1
  -4   2   3     146     659   1
  -4   4 -25     833    1625   1
  -2   4 -17    1589    1212   1
  -2   4 -16   56047    1482   1
  -2   4 -15    4626    1023   1
  -1   3 -25    2471    1362   1
   0   2 -28   15731    1173   1
   1   1 -30     538    1097   1
   2  -8 -14    5192    2065   1
   2  -8 -13    1715    2067   1
   2   2 -22   42139    1185   1
   2   2 -21    2063     930   1
   2   2 -14   46184    1056   1
   3  -7 -12       0    1613   1
   3   1 -25     414     851   1
   3   1 -12   10625     754   1
   4  -6 -12    2155    1252   1
   4  -2 -30   14206    1108   1
   4   0 -25     140     834   1
   4   0 -12    1466     638   1
   5  -5 -25   30693    1448   1
   5  -5 -24       0    1359   1
   5  -5 -14       0     937   1
   5  -3 -27    3440    1138   1
   5  -3 -11   60738    1088   1
   5  -1 -24     829     839   1
   5  -1 -14   20058     773   1
 -24   2  21     451     711   1
 -20   2  19    1029     595   1
 -19  -1  22     410     524   1
 -19   1  20    4236     510   1
 -18  -4  22   10716     790   1
 -18  -2  22   39086     732   1
 -18   4  13   17392     731   1
 -17   3  15   14910     658   1
 -12   0  16   97763     928   1
 -12   2  13    2460     494   1
 -11  -1  16    4741     482   1
 -10   2  11    3698     435   1
  -9  -1  14    4192     413   1
  -8   0  12   80226     937   1
  -6   2   6   43411     935   1
   4   0 -26    6269     722   1
   5  -5 -13   15862     812   1
   5  -3 -28    1067     771   1
   5  -1 -25   42093     797   1
   5  -1 -13   26207     685   1
   6  -4 -21       0     712   1
   6  -4 -20    8702     765   1
   6  -4 -19    4947     757   1
   6  -4 -18   32269     834   1
   6  -2 -21    2623     554   1
   6  -2 -20    3119     553   1
   6  -2 -19      44     537   1
 -10   6 -10   11852    3300   1
 -10   6 -16   17217    3403   1
  -9   5  -1    5212    1409   1
  -4  -6   7     164    1452   1
 -11  -7  14     306    1799   1
  -2   4 -18   28631    1645   1
   3  -3  -4    2284     868   1
 -24   4  16   13244    1252   1
 -23  -1  24    1479     884   1
 -23   1  22     878     862   1
 -23   5  12    1109    1418   1
 -22  -2  24    9278     831   1
 -22   2  20     820     871   1
 -21  -1  23   11947     803   1
 -21   1  21   19195     858   1
 -20  -4  23       0    1089   1
 -20  -2  23     719     730   1
 -20   4  14    9073    1049   1
 -19  -5  22     132    1210   1
 -19   5  10    2806    1196   1
 -18   6   4   23816    1751   1
 -15  -3  20    5839     783   1
 -14  -4  19     157     845   1
 -14  -2  19    2572     616   1
 -12  -6  16   13710    1393   1
 -11  -5  16       0    1011   1
 -11   5   2     124     910   1
 -10   0  14   53569     824   1
  -9  -5  14    2558     895   1
  -8  -6  12    4552    1237   1
  -5  -3  10    2249     629   1
  -5   5 -16       0    1580   1
  -5   5 -15    4618    1344   1
  -2   4 -20   12398    1255   1
  -2   4 -19     200    1172   1
  -2   4 -14     228     967   1
  -1  -9  -7    4518    2521   1
  -1   3 -26     386    1317   1
   0   2 -29       0    1227   1
   2  -8 -12   23826    2208   1
   2   2 -23       0     963   1
   2   2 -13    2605     706   1
   3  -7 -11    1131    1333   1
   3   1 -26    2752    1014   1
   3   1 -11    1183     653   1
   4  -6 -11   14828    1351   1
   4  -4  -7    1235     703   1
   4   0 -27       0     935   1
   4   0 -11       0     651   1
   5  -5 -26       0    1433   1
   5  -3 -29    6609    1201   1
   5  -3 -10    2512     653   1
   5  -1 -26    1683     966   1
   6  -4 -23     559    1127   1
   6  -4 -22   43915    1184   1
   6  -4 -17   12458     928   1
   6  -4 -16   38637    1087   1
   6  -2 -23       0     863   1
   6  -2 -22   31669    1023   1
   6  -2 -18   46129    1012   1
   6  -2 -17    3596     816   1
 -23   3  18     275     700   1
 -22   4  15    2059     796   1
 -21   5  11   11040     976   1
 -19   3  16     676     537   1
 -16   0  19       0     476   1
 -16   2  16   16014     553   1
 -15  -1  19   51025     686   1
 -15   1  17    9455     511   1
  -6  -2  11    4466     456   1
   2   2 -24    4634     694   1
   4  -2  -7    1774     463   1
   5  -5 -27    2719     983   1
   5  -5 -12    1458     698   1
   5  -1 -27    6995     686   1
   6  -4 -24    3105     783   1
   6  -2 -24    2863     622   1
   6  -2 -16   55663     852   1
  -6   4  -1   11680    1249   1
  -3  -9  -2     696    3010   1
 -16   6   2   22839    1919   1
 -10  -8  11     872    2351   1
  -5   5 -17   66563    2419   1
  -5   5 -14      25    1552   1
  -5   5 -13   22356    1800   1
  -2   4 -13    9604    1283   1
   0  -8  -5     457    2129   1
 -24   0  23     372     921   1
 -21   3  17   42609    1058   1
 -20   6   5    1861    1784   1
 -18   0  20   14598     726   1
 -17  -3  21   13557     907   1
 -17   5   8     679    1064   1
 -16  -6  19    1758    1307   1
 -16   4  11    8697     976   1
 -15  -7  17    1109    1682   1
 -15  -5  19   55075    1345   1
 -15   3  13   26978     860   1
 -13  -3  18    6733     698   1
 -12  -8  13    3599    2055   1
 -12  -4  17    3481     906   1
 -12  -2  17    6434     660   1
 -10  -6  14   17552    1278   1
 -10   4   5   10316     931   1
  -9   3   7  226759    1898   1
  -7   1   9  192286    1615   1
  -6  -4  11     608     828   1
  -5  -1   9    4468     593   1
  -5   5 -18     178    1577   1
  -2   4 -21       0    1388   1
  -1   3 -27   23586    1533   1
   2  -8 -11    1961    2024   1
   2   2 -25    1370    1108   1
   2   2 -12  232481    2027   1
   3  -7 -10    1449    1318   1
   3  -5  -5    5836     982   1
   3   1 -27   28664    1097   1
   4  -6 -10   53621    1436   1
   4   0 -28   14724     952   1
   5  -1 -28     645     886   1
   5  -1 -12    2365     637   1
   6  -4 -26   15469    1262   1
   6  -4 -25    1518    1068   1
   6  -4 -15    7470     892   1
   6  -2 -26   40664    1142   1
   6  -2 -25    1408     841   1
   6  -2 -15    6023     660   1
 -25   1  22     242     665   1
 -22   0  22    9104     645   1
 -20   0  21     538     543   1
 -19  -3  22     237     560   1
 -17   1  18       0     503   1
 -16  -4  20   23581     815   1
 -16  -2  20   54423     767   1
 -13   1  15   23266     612   1
  -2   4 -22   16587    1087   1
   3   1 -28     994     779   1
   4   0 -29     336     713   1
  -7  -9   5    4262    4975   1
  -5   5 -19   11227    2098   1
  -5   5 -12       0    1512   1
  -2   4 -12   61006    1755   1
   1  -7  -4    1425    1619   1
   2  -6  -4   18296    1459   1
 -25   3  18      35    1085   1
 -24   2  20    4693     912   1
 -24   4  15    2192    1245   1
 -23  -1  23    6678     819   1
 -23   1  21    6596     896   1
 -23   5  11   16893    1514   1
 -22   2  19    1119     805   1
 -21  -3  23   12134     915   1
 -20   2  18     372     850   1
 -19   1  19   34767     844   1
 -19   5   9   23904    1308   1
 -18  -6  20    1850    1350   1
 -18  -2  21      96     720   1
 -18   2  17     773     737   1
 -18   4  12   22232    1006   1
 -17  -5  20      54    1169   1
 -17  -1  20     133     666   1
 -17   3  14    2517     822   1
 -15   5   6    5897    1118   1
 -14   0  17      75     581   1
 -14   2  14   22737     790   1
 -14   4   9   16237     908   1
 -13  -1  17   73377     938   1
 -13   3  11  127612    1352   1
 -13   5   4     269    1007   1
 -12   4   7    7368     881   1
 -11  -3  16    9524     745   1
 -11   3   9  184611    1585   1
 -10  -4  15    4765     821   1
 -10  -2  15    7806     709   1
  -8  -4  13     426     796   1
  -8  -2  13     437     546   1
  -8   4   2   30436    1105   1
  -7  -3  12    1912     595   1
  -5   5 -20     333    1792   1
  -2   4 -23       0    1571   1
   1   3 -21   54642    1361   1
   1   3 -20       0    1076   1
   1   3 -19   23495    1054   1
   1   3 -18    1021     899   1
   1   3 -17   42730    1227   1
   1   3 -16    2606     935   1
   2   2 -26   42677    1258   1
   3  -1  -5   15044     779   1
   3   1 -29    7515    1082   1
   3   1 -10   18864     844   1
   4   0 -10   88148    1260   1
   5  -5 -11  133438    1724   1
   5  -3  -9     665     633   1
   5  -1 -29   20413    1058   1
   6  -4 -28    4596    1297   1
   6  -4 -27       0    1170   1
   6  -4 -14    3196     853   1
   6  -2 -27    2351     950   1
   6  -2 -14   78525    1099   1
 -22  -2  23     680     590   1
 -21  -1  22    2075     512   1
 -21   1  20    3716     583   1
 -20  -2  22    4632     542   1
 -19  -1  21    5636     558   1
 -18  -4  21     555     612   1
 -11   1  13  104415    1017   1
  -9   1  11  134211    1217   1
  -8   2   8   11079     554   1
  -6   0   9       0     385   1
   1   3 -22    4675     783   1
   2   2 -27     298     856   1
   4   0 -30    2019     691   1
   5  -1 -30    1568     680   1
   5  -1 -11  223381    1666   1
   6  -2 -28   10541     784   1
   7  -3 -22    1391     654   1
   7  -3 -21    4964     686   1
   7  -3 -20    2280     562   1
 -12   6  -4   35920    2817   1
 -18   6   3    4578    2002   1
 -14   6  -1    7083    1881   1
  -5  -5   9   22040    1396   1
  -1  -9  -6     879    2954   1
 -23   3  17       0    1002   1
 -22   4  14   14896    1198   1
 -21   3  16       0     922   1
 -21   5  10       8    1315   1
 -20  -4  22    5510     978   1
 -20   4  13    1110    1016   1
 -19  -5  21     397    1224   1
 -19   3  15   37056     969   1
 -16   6   1    7701    1496   1
 -15  -3  19   27289     881   1
 -14  -6  17     726    1227   1
 -14  -2  18   75270     959   1
 -13  -7  15    5805    1619   1
 -13  -5  17   29575    1134   1
 -12   0  15     115     622   1
 -12   2  12     638     551   1
 -11  -1  15   76140     918   1
 -10   2  10     419     559   1
  -9  -3  14    5258     745   1
  -7   3   4    1713     684   1
  -5   5 -21   13183    1862   1
  -3  -3   7   12543     819   1
  -2   4 -24    5035    1554   1
   1   3 -23     367    1129   1
   1   3 -15  153749    1849   1
   2  -8 -10     954    1702   1
   2   2 -28   11155    1212   1
   2   2 -11   17358     868   1
   3  -7  -9   10879    1382   1
   3   1 -30       0    1164   1
   4  -6  -9     308    1016   1
   4  -4  -6  111135    1594   1
   4   0 -31     266    1060   1
   6  -6 -21    2740    1530   1
   6  -4 -13     475     853   1
   6  -2 -29    1987    1010   1
   6  -2 -13   14722     738   1
   7  -3 -25    5017    1044   1
   7  -3 -24    1090     882   1
   7  -3 -23   62295    1184   1
   7  -3 -19   53408    1063   1
   7  -3 -18       0     784   1
 -24   0  22   14831     659   1
 -16   0  18     699     400   1
 -16   2  15    5697     496   1
 -15   1  16       0     432   1
 -14  -4  18   25377     761   1
  -7  -1  11     451     376   1
  -4  -2   8  114148    1433   1
  -3  -1   6    2780     413   1
   1   3 -24     928     863   1
   5  -7 -21   17452    1397   1
   5  -7 -20     486    1353   1
   5  -7 -19   11009    1260   1
   5  -5 -10      41     671   1
   5  -1 -31   10194     786   1
   6  -6 -23     925    1046   1
   6  -6 -22   19466    1170   1
   6  -6 -20    3936     970   1
   6  -6 -19       0     956   1
   6  -2 -30    5748     791   1
   7  -3 -26       0     709   1
   7  -3 -17   26111     747   1
  -6  -8   6    2765    2781   1
 -20   6   4     135    2195   1
  -7  -7   9   40725    2082   1
  -5   3   1  177448    2574   1
  -2   4 -11    4446    1211   1
  -1   3  -7   21461    1234   1
   0   2  -5     402     842   1
 -25   1  21    5319     985   1
 -24   2  19       0     920   1
 -23  -3  23    2520     944   1
 -22   0  21      41     751   1
 -18   0  19     696     678   1
 -17  -3  20     307     705   1
 -17   5   7   73607    1490   1
 -16  -6  18       0    1294   1
 -16   4  10   42181    1155   1
 -15  -1  18    2969     591   1
 -15   3  12    2743     715   1
 -12  -6  15   11241    1360   1
 -11  -7  13    1968    1454   1
 -11  -5  15   14974    1110   1
 -10   0  13     595     506   1
  -9  -1  13   37281     764   1
  -8   0  11     410     531   1
  -5   1   6   26270     827   1
  -5   5 -22       0    2006   1
  -2   4 -25    1046    1620   1
  -1  -1   3  114464    2387   1
   1   3 -25   18655    1283   1
   1   3 -14    1493     890   1
   2   0  -4  159804    2298   1
   2   2 -29       0    1211   1
   4  -2  -6   52450    1119   1
   5  -7 -18     953    1719   1
   5  -7 -17    5204    1762   1
   5   1 -21   44538    1007   1
   6  -6 -24    1374    1611   1
   6  -6 -18   19626    1457   1
   6  -6 -17    2888    1413   1
   6  -4 -12   52611    1184   1
   6   0 -24   10886     890   1
   6   0 -23       0     857   1
   6   0 -22   95400    1179   1
   6   0 -21      40     744   1
   6   0 -20   10992     807   1
   6   0 -19       0     749   1
   7  -5 -22       0    1189   1
   7  -3 -27   12719    1101   1
 -25   3  17    9862     827   1
 -24  -2  23      72     622   1
 -24   4  14     581     882   1
 -23   1  20     367     638   1
 -23   5  10    1432    1046   1
 -22   2  18   11541     640   1
 -21  -3  22    3940     643   1
 -20   0  20   39236     736   1
 -19  -3  21   13708     632   1
 -18   2  16    2151     542   1
 -17   1  17   35434     636   1
 -16  -2  19       0     489   1
 -15  -5  18    1096     744   1
   4   0  -9      82     446   1
   5  -1 -10    2543     449   1
   5   1 -23    4546     656   1
   5   1 -22     331     524   1
   5   1 -20    1448     544   1
   5   1 -19   12505     646   1
   6  -2 -31       0     738   1
   6  -2 -12  207323    1539   1
   6   0 -25     211     586   1
   6   0 -18   59914     923   1
   7  -5 -24    1674     946   1
   7  -5 -23    9098     868   1
   7  -5 -21     584     851   1
   7  -5 -20    2755     742   1
   7  -3 -28     144     780   1
   7  -3 -16    1999     554   1
  -5   5 -11    1704    1529   1
  -1  -3   4    2316     946   1
 -11   5   1   32761    1493   1
  -9  -7  11   25170    2089   1
  -7  -5  11    2697    1149   1
  -6  -6   9    7094    1333   1
  -4  -4   8   14924    1033   1
   0  -8  -4   26911    2350   1
   2  -8  -9     549    2036   1
 -23  -1  22    1245     808   1
 -23   3  16       0    1024   1
 -22  -2  22   11685     863   1
 -22   4  13    6485    1187   1
 -21  -1  21   18458     793   1
 -21   1  19    2884     823   1
 -21   5   9    6219    1356   1
 -20   2  17       0     726   1
 -20   4  12   13154    1086   1
 -19  -1  20    4101     658   1
 -19   1  18    5798     727   1
 -19   5   8     225    1190   1
 -18  -6  19     660    1381   1
 -18  -2  20       0     660   1
 -18   4  11     607     901   1
 -18   6   2    2230    1660   1
 -17  -1  19     787     658   1
 -17   3  13   34155     997   1
 -16  -4  19     473     942   1
 -15  -7  16    1330    1665   1
 -15   5   5   86038    1638   1
 -14   0  16      43     590   1
 -14   2  13      80     668   1
 -14   4   8   68386    1232   1
 -13  -3  17   45161     907   1
 -13   1  14     429     643   1
 -13   3  10    7605     799   1
 -12  -4  16   36463     969   1
 -12  -2  16   81264    1026   1
 -10   4   4   45237    1243   1
  -9  -5  13    4428     907   1
  -6   2   5   24289     891   1
  -2   4 -26   20853    1770   1
   1   1  -4   15426     978   1
   1   3 -26     150    1355   1
   1   3 -13     644     684   1
   2   2 -10   15068     832   1
   3  -7  -8      86    1264   1
   3   1  -9  223868    2033   1
   4  -8 -17       0    2125   1
   5  -7 -16     212    1502   1
   5  -7 -15   20792    1645   1
   5  -3  -8    7629     711   1
   5   1 -25   46394    1080   1
   5   1 -24    1150     887   1
   5   1 -18    3387     793   1
   6  -6 -16   17064    1252   1
   6   0 -26   25735     937   1
   6   0 -17       0     611   1
   7  -5 -26       0    1367   1
   7  -5 -25     675    1293   1
   7  -5 -19   33693    1218   1
   7  -5 -18     730    1058   1
   7  -3 -29    7026    1074   1
   7  -3 -15   17494     882   1
   7  -1 -25    5803     832   1
   7  -1 -24     578     839   1
   7  -1 -23   38755    1020   1
   7  -1 -22    7015     740   1
   7  -1 -21    3493     730   1
   7  -1 -20   24415     883   1
 -22  -4  22    4782     752   1
 -20  -2  21    2887     545   1
 -18  -4  20    8655     675   1
 -17  -5  19       0     712   1
 -13  -1  16    9111     497   1
  -9   3   6     559     463   1
  -4   0   6  252201    2164   1
   1   3 -27     289     931   1
   5   1 -26    1619     728   1
   5   1 -17   54905     885   1
   6   0 -27       0     673   1
   7  -5 -27   14532    1044   1
   7  -3 -30    1002     831   1
   7  -1 -26     197     561   1
   7  -1 -19   70682     937   1
 -14   6  -2   24179    2045   1
 -13   5   3   55153    1752   1
 -12  -8  12    3146    2462   1
 -10  -6  13    9497    1456   1
  -9   5  -2    6551    1294   1
   3  -5  -4      39     866   1
   4  -6  -8    5288    1254   1
 -25   1  20    2085     976   1
 -24   0  21     430     859   1
 -24   2  18    8395     967   1
 -21   3  15    5691     942   1
 -20  -4  21       0     984   1
 -20   6   3      40    1813   1
 -19  -5  20       0    1082   1
 -19   3  14       0     828   1
 -16   6   0    7864    1524   1
 -15  -3  18    1535     757   1
 -12   4   6   69610    1302   1
 -11  -3  15   50268     991   1
 -11   1  12    5799     572   1
 -11   3   8     383     623   1
 -10  -2  14   45941     823   1
  -8  -6  11   13399    1322   1
  -6  -2  10    5711     606   1
  -3   1   3  111854    1908   1
   1  -9 -10     962    2354   1
   1   3 -28     113    1460   1
   3  -3  -3  281542    2786   1
   4  -8 -16    5505    2179   1
   4   2 -23     844     954   1
   4   2 -22    7991     989   1
   4   2 -21     338     790   1
   4   2 -20   23046     942   1
   5  -7 -14       0    1506   1
   5  -5  -9   19816    1060   1
   5   1 -27    7900    1022   1
   5   1 -16   19798     773   1
   6  -6 -15    4905    1172   1
   6  -4 -11     677     820   1
   6  -2 -11    4525     628   1
   6   0 -28   10166     951   1
   6   0 -16  100013    1169   1
   7  -5 -17    9577    1112   1
   7  -3 -14    4702     732   1
   7  -1 -28     110     916   1
   7  -1 -27   29754    1044   1
   7  -1 -18    8762     803   1
   8  -4 -23    2385    1120   1
 -25  -1  22     360     620   1
 -25   3  16     311     799   1
 -24   4  13       0     907   1
 -23  -3  22      11     669   1
 -22   0  20   17953     635   1
 -16   0  17     115     411   1
 -16   2  14    4761     498   1
 -15   1  15   42318     699   1
 -14  -2  17    3636     467   1
 -12   2  11     145     393   1
 -10  -4  14   18984     720   1
  -8  -2  12     641     383   1
  -7   1   8   16370     608   1
   4  -8 -15    1782    1357   1
   4   2 -25    1978     666   1
   4   2 -24   52728     978   1
   4   2 -19     651     577   1
   5   1 -28     196     694   1
   6   0 -29       0     741   1
   7  -5 -16     498     738   1
   7  -1 -29   12907     788   1
   7  -1 -17   52632     817   1
   8  -4 -26    6781     865   1
   8  -4 -25     434     740   1
   8  -4 -24   22804     870   1
   8  -4 -22     182     660   1
   8  -4 -21    7834     723   1
   8  -2 -25       0     586   1
   8  -2 -24   28911     758   1
   8  -2 -23       0     594   1
   8  -2 -22    1424     599   1
 -10  -8  10     104    2289   1
  -8  -8   8     720    2179   1
  -3  -5   6    1701    1165   1
  -2   4 -10   35497    1582   1
  -1  -9  -5     752    2641   1
   1  -7  -3   12912    1762   1
 -24  -2  22    2971     917   1
 -23  -1  21    6521     844   1
 -23   1  19   15382     906   1
 -23   5   9   14679    1559   1
 -22   2  17     287     837   1
 -22   4  12    3277    1194   1
 -21  -3  21   13631     929   1
 -21   5   8       0    1373   1
 -20   0  19       0     668   1
 -19   5   7    1467    1226   1
 -18   0  18   60120     940   1
 -18   2  15       6     759   1
 -17  -3  19    6387     751   1
 -17   5   6     572    1065   1
 -16   4   9    3349     951   1
 -15  -1  17    9327     622   1
 -15   3  11   18036     844   1
 -14  -6  16    4933    1219   1
 -14  -4  17    1042     836   1
 -13  -7  14    1800    1557   1
 -13  -5  16    1300     944   1
 -12   0  14   25551     658   1
 -11  -1  14   10007     584   1
  -9   1  10   57267     937   1
  -8  -4  12   13720     915   1
  -6  -4  10    8570     768   1
  -5  -3   9     784     607   1
  -2  -2   5    1768     639   1
   1   3 -12   10516     811   1
   2  -8  -8   16224    1781   1
   4   2 -26      65    1085   1
   4   2 -18   14019     892   1
   5  -1  -9    4671     627   1
   5   1 -29   20810    1168   1
   5   1 -15   73608    1104   1
   6  -6 -14    9967    1209   1
   6   0 -30   11464    1046   1
   6   0 -15     440     591   1
   7  -5 -15   25911    1129   1
   7  -1 -30    1208     980   1
   8  -4 -28    5600    1241   1
   8  -4 -27     201    1170   1
   8  -4 -20   52219    1209   1
   8  -4 -19   10397    1022   1
   8  -2 -27     264     939   1
   8  -2 -26     748     971   1
   8  -2 -21     796     720   1
   8  -2 -20   55844    1008   1
 -26   2  18    9024     766   1
 -23   3  15   12843     807   1
 -21   1  18    3332     605   1
 -20   2  16   22696     645   1
 -19  -3  20    4252     601   1
 -18   4  10    9544     700   1
 -17   1  16    3322     459   1
 -10   2   9    9851     514   1
  -9  -3  13   31485     763   1
  -8   2   7    2872     459   1
  -5  -1   8    8192     507   1
   0   4 -21     843     806   1
   0   4 -20   22711    1000   1
   4  -8 -14   13363    1436   1
   4   2 -27     823     752   1
   4   2 -17     794     579   1
   5  -7 -13    1614    1063   1
   5   1 -30    1793     748   1
   6   0 -31     106     775   1
   7  -3 -13   24615     660   1
   7  -1 -16    4244     442   1
   8  -4 -29       0     882   1
   8  -2 -28   23528     763   1
   8  -2 -19     146     516   1
  -5   5 -10    1465    1440   1
 -18   6   1       0    2023   1
  -8   6 -17    3166    2714   1
   2  -6  -3    2538    1272   1
 -22  -4  21    2183    1038   1
 -22  -2  21    1038     838   1
 -21  -1  20    3979     752   1
 -21   3  14     787     928   1
 -20  -2  20   19696     824   1
 -20   4  11    3589    1067   1
 -20   6   2   12586    1915   1
 -19  -1  19   34109     788   1
 -19   1  17    1050     712   1
 -18  -6  18   19492    1437   1
 -18  -2  19    1974     680   1
 -17  -1  18       0     675   1
 -17   3  12     853     854   1
 -16  -6  17    2340    1299   1
 -16  -4  18     233     800   1
 -16  -2  18    5622     712   1
 -15  -5  17   15686    1126   1
 -15   5   4    1618    1129   1
 -14   4   7    2398     836   1
 -10   0  12  164504    1283   1
  -9  -1  12   16821     656   1
  -8   4   1   10188     870   1
  -7  -3  11   31075     866   1
  -6   0   8  284053    1963   1
  -4   2   2   47035    1320   1
   0   4 -24   15679    1623   1
   0   4 -23     332    1341   1
   0   4 -22    4763    1374   1
   0   4 -19    8150    1186   1
   0   4 -18   27422    1338   1
   0   4 -17   16680    1101   1
   2   2  -9   20427     901   1
   3  -7  -7     729    1252   1
   4  -4  -5    6238     759   1
   4   0  -8    8287     624   1
   4   2 -28   30613    1329   1
   4   2 -16   52041    1024   1
   5  -5  -8     460     875   1
   5  -3  -7  277589    2148   1
   5   1 -31   11843    1200   1
   6  -6 -13    2551    1159   1
   6  -4 -10    8202     720   1
   6   0 -14    1038     593   1
   7  -1 -31    4026    1085   1
   8  -4 -18   21892    1005   1
   8  -2 -29     758    1032   1
   8  -2 -18    2103     729   1
 -25   1  19    4420     654   1
 -24   0  20   20655     714   1
 -24   2  17     413     688   1
 -20  -4  20   12297     749   1
 -19   3  13   20933     710   1
 -18  -4  19     333     639   1
 -14   0  15     621     429   1
 -14   2  12   15277     590   1
 -13  -3  16    5983     520   1
 -13   1  13   47929     721   1
 -12  -2  15    5748     500   1
 -11  -5  14     456     703   1
  -8   0  10  348289    1887   1
  -7  -1  10   46724     801   1
  -2   0   3    1332     436   1
   3  -1  -4   16269     727   1
   3   1  -8   92865    1373   1
   4   2 -29     511     823   1
   5   1 -14   21691     655   1
   6  -2 -10    5841     475   1
   7  -5 -14     123     628   1
   7  -1 -15   57697     827   1
   8  -4 -17     157     555   1
   8  -2 -30   18632     777   1
  -2  -8   0    1254    3392   1
 -12   6  -5    3656    2669   1
   1  -5   0    4535    1250   1
  -8   6 -16     161    2702   1
  -8   6 -18   14182    2810   1
   1  -9  -9    1233    2836   1
   4  -6  -7      45    1183   1
 -25  -1  21    5283     922   1
 -25   3  15     304    1144   1
 -24   4  12    9806    1336   1
 -23  -3  21   10169     999   1
 -23   5   8       0    1516   1
 -22   0  19     265     809   1
 -21  -5  20       0    1140   1
 -19  -5  19   12513    1118   1
 -17  -5  18     525     994   1
 -16   6  -1    2406    1490   1
 -15  -7  15   21753    1579   1
 -13   3   9       7     740   1
 -13   5   2     517    1151   1
 -12  -6  14   12107    1228   1
 -12  -4  15    3454     770   1
 -11  -7  12     894    1407   1
 -11   5   0     599     941   1
  -7   3   3  121309    1708   1
  -3   5 -22       0    1754   1
  -3   5 -21   18635    1876   1
  -3   5 -20     301    1511   1
  -3   5 -19   41996    1811   1
  -3   5 -18     586    1480   1
   0   4 -25       0    1530   1
   0   4 -16   11404    1026   1
   1   3 -11   72574    1402   1
   3   3 -23   36779    1223   1
   3   3 -22    3617    1042   1
   3   3 -21    5076    1056   1
   4  -8 -13     509    1862   1
   4  -2  -5    5915     673   1
   4   2 -30   16381    1347   1
   4   2 -15    2769     670   1
   5  -7 -12       0    1488   1
   6  -6 -12   31445    1357   1
   8  -4 -16   17537     906   1
   8  -2 -31     535    1076   1
   8  -2 -17    1194     731   1
   9  -3 -26     995     994   1
   9  -3 -25   36900    1144   1
   9  -3 -24    1148     854   1
   9  -3 -23    3100     873   1
 -26   0  20    5515     694   1
 -26   2  17     272     734   1
 -24  -2  21     848     649   1
 -23   1  18     303     558   1
 -22   2  16    2833     618   1
 -22   4  11    2260     861   1
 -21   5   7   22492    1106   1
 -20   0  18    4728     510   1
 -17   5   5    4994     790   1
 -16   0  16   99705     917   1
 -13  -1  15   22640     580   1
 -12   4   5    9701     697   1
   0   4 -26     243    1056   1
   3   3 -24     809     847   1
   3   3 -20    2728     622   1
   7  -3 -12    1614     435   1
   7  -1 -14     353     401   1
   8  -6 -25    1014    1085   1
   8  -6 -24   10989    1180   1
   8  -6 -23      28    1007   1
   9  -3 -28     391     764   1
   9  -3 -27   12024     737   1
   9  -3 -22     707     621   1
  -8   6 -15    4196    2711   1
   2  -4  -1   16793    1284   1
 -14   6  -3    1392    1843   1
  -5  -7   6     315    1677   1
  -3   5 -17     410    1510   1
  -2  -4   5    4061     919   1
   2  -8  -7     217    1991   1
 -23  -1  20     214     854   1
 -23   3  14     348    1067   1
 -21  -3  20     999     904   1
 -21   1  17   26917     875   1
 -20   2  15     755     742   1
 -20   4  10   11009    1108   1
 -20   6   1       0    1859   1
 -19   5   6     908    1239   1
 -18   0  17      84     708   1
 -18   2  14   26553     897   1
 -18   4   9    1507     938   1
 -18   6   0   13888    1785   1
 -16   2  13    7127     692   1
 -16   4   8    7530     989   1
 -15  -3  17     110     758   1
 -15   1  14     196     642   1
 -15   3  10   11871     825   1
 -14  -2  16   30261     778   1
 -12  -8  11    1281    1971   1
 -11   1  11   14945     645   1
 -11   3   7   22380     812   1
 -10  -6  12   28102    1322   1
 -10   4   3   15111    1002   1
  -9  -5  12    2957     879   1
  -9   3   5   50301    1081   1
  -5  -5   8     271     904   1
  -3   5 -24     144    1935   1
  -3   5 -23    3593    1983   1
  -3   5 -16     375    1221   1
   0   4 -27     861    1649   1
   3   3 -26    1764    1169   1
   3   3 -25       0    1183   1
   3   3 -19   68799    1304   1
   4  -8 -12       0    1854   1
   5  -1  -8    7780     652   1
   5   1 -13   26894     829   1
   6  -4  -9      31     651   1
   6   0 -13     290     584   1
   7  -7 -21    2525    1815   1
   7  -7 -20     742    1723   1
   7  -5 -13   86374    1391   1
   8  -6 -22       0    1456   1
   8  -6 -21       0    1488   1
   8  -2 -16  106851    1232   1
   9  -3 -30     362    1165   1
   9  -3 -29    2248    1058   1
   9  -3 -21   68022    1181   1
   9  -3 -20    3711     755   1
 -25   1  18    2282     648   1
 -24   0  19     232     629   1
 -22  -2  20    1074     524   1
 -21  -1  19    1753     544   1
 -21   3  13   12137     725   1
 -19  -3  19   30870     743   1
 -19   1  16   11272     576   1
 -17  -3  18    6977     570   1
 -17   1  15    6263     484   1
 -15  -1  16       0     406   1
 -14  -6  15     169     829   1
 -13  -5  15   14881     784   1
 -12   0  13       0     355   1
 -12   2  10   50189     800   1
 -11  -3  14    8060     560   1
 -10  -2  13   10610     486   1
   3   3 -27   17586    1040   1
   3   3 -18       0     605   1
   8  -6 -20   17358    1007   1
   8  -4 -15     935     559   1
   8   0 -25       0     587   1
   8   0 -24   70308     958   1
   9  -5 -26      34    1004   1
   9  -5 -25    8579     947   1
   9  -5 -24       0     914   1
  -9  -7  10     448    1818   1
  -4  -6   6   52180    2004   1
  -2   4  -9    1454     905   1
   0   4 -15    8483    1198   1
 -25  -1  20    1622     914   1
 -25   3  14    1274    1165   1
 -24   2  16   24306    1058   1
 -24   4  11       0    1326   1
 -23   5   7       0    1526   1
 -22  -4  20    6957    1072   1
 -20  -2  19    1065     772   1
 -19  -1  18    5538     678   1
 -19   3  12     930     824   1
 -18  -2  18   30898     807   1
 -17  -1  17   34378     779   1
 -17   3  11   48435    1029   1
 -16  -6  16   22309    1395   1
 -16  -2  17    5060     609   1
 -15   5   3   17206    1232   1
 -14  -4  16    3372     839   1
 -13  -7  13   20212    1658   1
 -11  -1  13   96382    1013   1
 -10  -4  13    5979     826   1
  -7  -7   8     523    1298   1
  -7  -5  10    3066     922   1
  -5   1   5   64382    1203   1
   3   3 -28       0    1306   1
   3   3 -17   86176    1411   1
   4   2 -14  136571    1495   1
   5  -7 -11   18126    1358   1
   6  -6 -11     559    1123   1
   6  -2  -9     846     574   1
   7  -7 -19   13737    1695   1
   7  -7 -18    1489    1659   1
   7   1 -26       0     841   1
   7   1 -25    5859     869   1
   7   1 -24     996     863   1
   7   1 -23   40511    1062   1
   8  -6 -19    1523    1291   1
   8  -2 -15     349     583   1
   8   0 -28    4969     934   1
   8   0 -27       0     953   1
   8   0 -26   35527     969   1
   8   0 -23       0     857   1
   8   0 -22    9910     754   1
   9  -5 -27    1101    1371   1
   9  -5 -23     682    1123   1
   9  -5 -22    1632    1138   1
   9  -5 -21   16946    1243   1
   9  -3 -19   18615     841   1
   9  -1 -25   32029     956   1
 -26   0  19       0     685   1
 -26   2  16    1194     750   1
 -22   0  18   50768     783   1
 -21  -5  19     598     808   1
 -20  -4  19    1435     700   1
 -18  -6  17    1924     868   1
 -16  -4  17     803     563   1
  -9   1   9    3111     426   1
  -8  -2  11    6513     453   1
  -4  -2   7    1894     443   1
   7  -3 -11   28970     700   1
   7  -1 -13  146112    1237   1
   7   1 -28     284     700   1
   7   1 -27   29454     853   1
   7   1 -22    7829     581   1
   8   0 -29       0     743   1
   8   0 -21     246     510   1
   9  -3 -18    8816     577   1
   9  -1 -28       0     638   1
   9  -1 -27   10651     711   1
   9  -1 -26    1770     569   1
   9  -1 -24    1651     576   1
   9  -1 -23    2065     592   1
  -8   6 -14   19601    3159   1
   0  -8  -3    3102    2679   1
  -6   4  -2   44792    1795   1
  -1   3  -6   15183    1285   1
  -3   5 -15   32278    1798   1
   1  -9  -8    2113    2800   1
   3  -7  -6     732    1552   1
 -24  -2  20    3739     831   1
 -23  -3  20     688     864   1
 -23  -1  19   14001     856   1
 -23   1  17    2104     831   1
 -23   3  13    1250    1078   1
 -22   2  15     493     881   1
 -22   4  10   11407    1267   1
 -21   5   6     254    1400   1
 -19  -5  18       0    1083   1
 -19   5   5   28342    1400   1
 -18  -4  18   35659    1060   1
 -17  -5  17   13084    1043   1
 -17   5   4     162    1273   1
 -16   6  -2   12688    1829   1
 -15  -5  16       0     963   1
 -14   0  14  151554    1239   1
 -14   2  11    2473     703   1
 -14   4   6    3339     842   1
 -13   1  12     794     542   1
 -13   3   8    1274     765   1
 -10   2   8   57234     988   1
  -9  -3  12    9103     658   1
  -8  -6  10   55969    1644   1
  -7   1   7   19850     773   1
  -6  -2   9    1261     553   1
  -6   2   4   56189    1195   1
   0   4 -14   73796    1572   1
   3   3 -29    3411    1465   1
   4  -8 -11     660    1836   1
   4   0  -7     148     512   1
   5  -5  -7   45364    1262   1
   5   1 -12    2601     631   1
   6   0 -12   49129     952   1
   7  -7 -17   14536    1714   1
   7  -5 -12     401     876   1
   7   1 -29   15506    1159   1
   7   1 -21    4159     752   1
   7   1 -20   24455     894   1
   8  -6 -18    7800    1324   1
   8  -4 -14   34360    1002   1
   8   0 -31     763    1046   1
   8   0 -30    8002    1045   1
   8   0 -20  104200    1212   1
   9  -5 -20     667    1160   1
   9  -1 -30       0     992   1
   9  -1 -29   10248    1067   1
   9  -1 -22    7060     734   1
   9  -1 -21   52384     972   1
 -21  -3  19    5505     586   1
 -20   0  17     244     498   1
 -20   2  14     585     533   1
 -16   0  15     414     448   1
 -13  -3  15   10839     544   1
 -12  -2  14   73542     882   1
 -10   0  11       0     366   1
   3   3 -16     791     597   1
   5  -3  -6   12005     627   1
   7   1 -30     151     765   1
   8  -6 -17    1503     929   1
   8  -2 -14  172264    1321   1
   8   0 -19       0     521   1
   9  -5 -19     305     694   1
   9  -3 -17   30981     730   1
   9  -1 -31   17714     851   1
  10  -4 -28   10710     943   1
  10  -4 -27     191     818   1
  10  -4 -26   14889     905   1
  10  -4 -25    1502     731   1
  10  -4 -24    1843     747   1
  -3  -9  -1   14862    4436   1
  -1  -9  -4    1342    2906   1
 -18   6  -1     983    2090   1
 -10  -8   9    2657    2216   1
  -9   5  -3   64523    2056   1
  -6  -6   8   50762    1768   1
   1   3 -10   10759     956   1
   2  -2  -1     690     625   1
   3  -5  -3   29384    1294   1
   4  -6  -6   51596    1665   1
 -25   1  17   16465     966   1
 -25   3  13   10273    1223   1
 -24   0  18       0     906   1
 -24   2  15    1020     982   1
 -24   4  10    1389    1347   1
 -23   5   6    1113    1550   1
 -22  -2  19     572     746   1
 -21  -1  18    3384     789   1
 -21   1  16    1006     712   1
 -21   3  12       0     971   1
 -20   4   9     931    1087   1
 -19  -3  18     868     846   1
 -18   0  16     130     716   1
 -18   2  13    1682     799   1
 -18   4   8   21798    1061   1
 -17  -7  15    3010    1528   1
 -16   2  12   24649     817   1
 -16   4   7     557     974   1
 -15  -7  14    2537    1437   1
 -15  -3  16     466     703   1
 -15   1  13   30034     807   1
 -13  -1  14       0     608   1
 -13   5   1   57693    1602   1
 -12  -6  13    1770    1046   1
 -12  -4  14   17778     856   1
 -11  -5  13   59159    1344   1
  -9  -1  11  129357    1200   1
  -8  -4  11    2220     807   1
  -8   2   6  101291    1324   1
  -3  -3   6    2908     664   1
   2   2  -8  185453    2103   1
   3   1  -7  121656    1653   1
   4   2 -13    6135     683   1
   5  -7 -10       0    1217   1
   6  -8 -17    1194    2014   1
   6  -4  -8  179919    1774   1
   6   2 -28   12884    1175   1
   6   2 -27    2855    1060   1
   6   2 -26   43622    1265   1
   6   2 -25    1468     914   1
   6   2 -24    3210     927   1
   6   2 -23     428     912   1
   6   2 -22   34150    1101   1
   7  -7 -16     355    1401   1
   7   1 -31    4273    1196   1
   7   1 -19   76916    1141   1
   9  -5 -18       0     993   1
   9  -1 -20   12177     779   1
  10  -4 -29     314    1224   1
  10  -4 -23    2041    1056   1
  10  -4 -22   35852    1076   1
  10  -2 -29     679    1037   1
  10  -2 -28    7027     932   1
  10  -2 -27    1585     935   1
  10  -2 -26   19250    1005   1
  10  -2 -25    2863     811   1
  10  -2 -24    4482     835   1
 -25  -1  19    4975     612   1
 -22  -4  19    2466     675   1
 -19   1  15   47399     775   1
 -17  -3  17   61028     837   1
 -17   1  14   14064     539   1
 -15   3   9   69102     963   1
  -3  -1   5   15026     692   1
   6   2 -29    1774     841   1
   6   2 -21    3613     574   1
   7  -1 -12    4847     445   1
   8  -6 -16   11206     852   1
   8  -4 -13     164     550   1
   8   0 -18   56465     870   1
   9  -3 -16     102     513   1
   9  -1 -19    3111     519   1
  10  -4 -21     404     631   1
  10  -2 -31     546     784   1
  10  -2 -30    9731     752   1
  10  -2 -23    1140     581   1
  10  -2 -22   37173     794   1
 -12   6  -6     135    2414   1
 -14   6  -4    2684    2160   1
 -12   4   4   17045    1161   1
 -11   5  -1   57559    1738   1
  -8  -8   7    2359    2008   1
  -4  -4   7    1372     826   1
  -3   5 -14     666    1450   1
 -26   0  18   13197    1018   1
 -26   2  15    1227    1088   1
 -23   1  16    2745     845   1
 -22   0  17     253     832   1
 -22   4   9     324    1245   1
 -21  -5  18     582    1158   1
 -21   5   5     991    1414   1
 -20  -2  18     780     727   1
 -19  -1  17     879     670   1
 -19   3  11   10529     892   1
 -18  -2  17     298     694   1
 -17  -1  16    3085     596   1
 -17   3  10     519     710   1
 -16  -2  16   15098     665   1
 -15  -1  15   38533     785   1
 -14  -6  14   21399    1285   1
 -14  -2  15    2437     618   1
 -11  -7  11   11405    1470   1
 -11   3   6     336     608   1
  -8   0   9     126     540   1
  -7  -3  10   10739     701   1
  -6  -4   9     281     656   1
  -5  -3   8    7581     709   1
  -4   0   5     340     521   1
   0   4 -13     519     912   1
   2  -8  -6    9811    1723   1
   2   4 -24       0    1294   1
   2   4 -23       0    1294   1
   3   3 -15    4505     870   1
   4  -4  -4  126011    1825   1
   6  -8 -16    5711    2031   1
   6  -6 -10     463    1129   1
   6   0 -11     205     581   1
   6   2 -30    6074    1256   1
   6   2 -20    3660     792   1
   7  -7 -15    3558    1427   1
   7  -5 -11    2951     876   1
   7  -3 -10   10112     685   1
   7   1 -18    9219     810   1
   9  -5 -17   54740    1281   1
  10  -4 -20    2789     908   1
  10  -2 -21    4297     707   1
 -24  -2  19     249     587   1
 -23  -3  19   21100     714   1
 -23   3  12    1570     671   1
 -22   2  14   38272     815   1
 -20  -4  18    1012     603   1
 -14  -4  15     587     592   1
 -12   0  12  156770    1179   1
 -12   2   9     543     404   1
 -11   1  10     433     386   1
  -7  -1   9  182239    1471   1
   5  -1  -7   87683    1181   1
   6  -2  -8   82203    1090   1
   6   2 -31      58     895   1
   8  -2 -13     547     399   1
   8   0 -17      34     402   1
   9  -1 -18       0     488   1
  -8   6 -13     808    2754   1
  -7  -9   4       0    3754   1
  -6  -8   5    5005    2439   1
  -5   3   0     578     817   1
   4  -8 -10   20817    2087   1
 -25   1  16    2546     931   1
 -25   3  12    1260    1210   1
 -24   4   9     157    1365   1
 -23  -1  18     970     753   1
 -20   0  16   69211     981   1
 -20   4   8    7224    1127   1
 -19  -5  17     143    1085   1
 -19   5   4     158    1268   1
 -18  -6  16     191    1209   1
 -18  -4  17    1029     916   1
 -18   6  -2    8810    2003   1
 -17   5   3   19631    1415   1
 -16  -6  15    9706    1148   1
 -16  -4  16   41535    1020   1
 -16   6  -3     202    1745   1
 -15   5   2    1555    1110   1
 -14   4   5    2726     838   1
 -13  -5  14    1834     929   1
 -12  -8  10    8573    1730   1
 -11  -3  13   61315    1026   1
 -10  -2  12   85314    1017   1
 -10   4   2   35049    1199   1
  -9  -5  11   54420    1259   1
  -8   4   0   65975    1520   1
  -6   0   7     144     567   1
  -5  -1   7   90699    1270   1
   2   0  -3     445     570   1
   2   4 -27      82    1665   1
   2   4 -26   22906    1597   1
   2   4 -25       0    1499   1
   2   4 -22   37223    1507   1
   2   4 -21    6044    1129   1
   2   4 -20    8652    1142   1
   4   2 -12   10153     724   1
   5   1 -11  231203    1849   1
   6  -8 -15    1267    1771   1
   6   2 -19      99     776   1
   7   1 -17   57700     966   1
   8  -6 -15     279    1071   1
   9  -3 -15   27400     879   1
  10  -4 -19     185     895   1
  10  -2 -20    1148     675   1
  11  -3 -29   16837    1103   1
  11  -3 -28    1169    1072   1
  11  -3 -27   15397    1059   1
  11  -3 -26    1869     967   1
 -24   0  17       0     651   1
 -24   2  14     131     705   1
 -22  -2  18   10196     589   1
 -21  -3  18       0     573   1
 -21   1  15     257     513   1
 -21   3  11    7096     732   1
 -20   2  13       0     564   1
 -17  -5  16       0     704   1
 -15  -5  15    9383     691   1
 -14   0  13     252     481   1
 -11  -1  12    5264     400   1
   8  -4 -12   12479     653   1
   9  -5 -16    3850     731   1
   9  -1 -17   93268    1010   1
  10  -6 -24     709    1086   1
  10  -2 -19    3891     515   1
  11  -3 -30     223     819   1
  11  -3 -25    5003     713   1
  11  -3 -24    1554     708   1
  -3   5 -13     481    1426   1
   1  -9  -7   11342    2904   1
 -26   0  17     144    1004   1
 -26   2  14   22930    1168   1
 -25  -1  18    2397     862   1
 -22  -4  18   16422     996   1
 -21  -1  17   26809     829   1
 -21   5   4       0    1437   1
 -19   1  14    8539     800   1
 -18   0  15       0     609   1
 -18   2  12    7683     704   1
 -18   4   7    1190     951   1
 -16   0  14   57739     909   1
 -16   2  11    2965     709   1
 -16   4   6   42061    1226   1
 -14   2  10   34868     910   1
 -13  -7  12     720    1311   1
 -13   1  11   92695    1042   1
 -13   3   7   81593    1242   1
 -10  -6  11    2274    1090   1
 -10  -4  12   70482    1207   1
  -9   3   4     438     612   1
  -7   3   2    6820     758   1
  -1   5 -25     336    1910   1
  -1   5 -24     832    1915   1
  -1   5 -23   32871    1901   1
  -1   5 -22     643    1689   1
  -1   5 -21   17839    1572   1
   2   4 -19     567    1086   1
   3  -3  -2    3146     691   1
   3   3 -14    1030     667   1
   4  -2  -4   51709    1182   1
   5  -7  -9    1607    1220   1
   5  -5  -6     383     873   1
   5   3 -28    1267    1300   1
   5   3 -27    4554    1329   1
   5   3 -26    3598    1162   1
   5   3 -25   17926    1240   1
   5   3 -24     151     967   1
   5   3 -23    2489    1000   1
   5   3 -22      60     989   1
   6   2 -18   47878    1073   1
   7  -7 -14     775    1396   1
   7  -5 -10    2869     863   1
   7  -1 -11     265     543   1
   7   1 -16    4795     620   1
   8  -6 -14   19230    1204   1
   8   0 -16   10670     646   1
  10  -6 -23       0    1379   1
  10  -4 -18   30221    1048   1
  11  -5 -27    6950    1375   1
  11  -3 -23   50980    1058   1
 -22   4   8   11177     951   1
 -20  -2  17     196     472   1
 -19  -3  17     511     495   1
 -19   3  10    1165     607   1
 -17  -7  14     703    1070   1
 -17   1  13   42687     705   1
 -15  -7  13    9881    1064   1
 -15   1  12    3075     478   1
 -13  -3  14    1014     480   1
 -10   2   7     862     426   1
  -9   1   8   17286     588   1
   5   3 -29    6957    1062   1
   8  -2 -12     362     392   1
  10  -6 -22   14346    1057   1
  10  -2 -18  142558    1174   1
  10   0 -28   27269     785   1
  10   0 -27      95     668   1
  11  -5 -26       0     975   1
  11  -5 -25     896     877   1
  11  -3 -22       0     582   1
   1  -7  -2      55    2119   1
   2  -6  -2   80215    2452   1
 -14   6  -5     546    1892   1
  -9  -7   9       0    1663   1
  -6   6 -19    2458    2607   1
  -1   5 -20     250    1753   1
   0   2  -4  140530    2967   1
 -25   3  11      58    1215   1
 -24  -2  18    8121     876   1
 -24   4   8   10394    1437   1
 -23  -3  18     365     884   1
 -23   1  15   30426     972   1
 -23   3  11   15955    1007   1
 -22   0  16     784     840   1
 -22   2  13     597     921   1
 -21  -5  17    6280    1116   1
 -20  -6  16   11855    1345   1
 -20  -4  17    3919     870   1
 -19  -1  16   10307     735   1
 -19   5   3    4675    1308   1
 -17  -3  16    5232     769   1
 -17   3   9    2878     745   1
 -15  -3  15   73254     990   1
 -15   3   8    9764     824   1
 -14  -8  11    1665    1760   1
 -13  -1  13   46372     766   1
 -13   5   0      80    1130   1
 -12  -2  13    1912     638   1
 -10   0  10   18428     672   1
  -8  -2  10   79143    1072   1
  -7  -5   9   53708    1354   1
  -1   5 -19    5929    1466   1
   0   4 -12    7563     981   1
   1   3  -9   13533     877   1
   2   4 -18   55692    1473   1
   5   3 -21   90372    1465   1
   6  -8 -14    6498    1803   1
   6  -6  -9    6550     996   1
   6  -4  -7    8224     756   1
   6   0 -10    1596     602   1
   6   2 -17    4001     801   1
   7  -3  -9  161745    1528   1
   9  -7 -21   15721    1805   1
   9  -7 -20     735    1766   1
   9  -5 -15   42742    1227   1
   9  -3 -14    4610     728   1
   9  -1 -16       0     551   1
   9   1 -29   12405    1135   1
   9   1 -28     441     953   1
   9   1 -27   13773    1022   1
   9   1 -26    2305     837   1
  10  -6 -21       0    1411   1
  10  -4 -17    9983     800   1
  10   0 -31       0    1059   1
  10   0 -30     454    1017   1
  10   0 -29       0    1042   1
  10   0 -26   24985     925   1
  10   0 -25      36     803   1
  10   0 -24   11213     862   1
  11  -5 -24     753    1243   1
  11  -5 -23    7681    1222   1
  11  -3 -21    1505     816   1
  11  -1 -29   15486    1073   1
  11  -1 -28    1522     907   1
  11  -1 -27   15604     973   1
 -27   1  15   12127     767   1
 -26  -2  18    8062     683   1
 -25   1  15      56     666   1
 -23  -1  17    2724     558   1
 -18  -2  16    1931     506   1
 -17  -1  15    5285     454   1
 -16  -2  15    4662     459   1
 -15  -1  14     100     432   1
 -14  -2  14   19762     580   1
 -12  -6  12    7647     807   1
  -9  -3  11   67990     961   1
   5   3 -20    1525     588   1
   8   0 -15     112     395   1
   9   1 -30       0     761   1
   9   1 -25   31843     785   1
   9   1 -24    1079     599   1
  10   0 -32    7603     807   1
  11  -1 -31    2405     788   1
  11  -1 -30     559     698   1
  11  -1 -26    2740     662   1
  11  -1 -25   10047     620   1
  -5   5  -9   39885    2783   1
  -6   6 -18    1797    2638   1
 -18   6  -3     578    2409   1
   3  -7  -5   56814    2152   1
   4  -8  -9     227    1925   1
 -26   2  13     205    1119   1
 -25  -3  18     326     951   1
 -25  -1  17   17319     922   1
 -24   0  16   14157     852   1
 -24   2  13    1344    1023   1
 -22  -2  17     217     776   1
 -21  -3  17   37564     957   1
 -21   1  14    1249     737   1
 -21   3  10     889    1011   1
 -20   0  15     606     744   1
 -20   2  12   73183    1105   1
 -20   4   7     773    1124   1
 -19  -5  16    1629    1099   1
 -18  -6  15     518    1210   1
 -18  -4  16    2270     917   1
 -17   5   2    1120    1306   1
 -16   6  -4   23216    1986   1
 -15   5   1   14011    1223   1
 -14  -6  13    2203    1189   1
 -12  -4  13    6839     775   1
 -12   4   3    9897     938   1
 -11  -5  12     526     797   1
 -10  -8   8   10366    1853   1
  -9  -1  10   54844     891   1
  -8  -6   9   10151    1236   1
  -1   5 -18     156    1178   1
   2   4 -17       0     906   1
   3  -1  -3   98956    1727   1
   3   3 -13  106968    1499   1
   4  -6  -5    1677    1016   1
   4   0  -6  259483    2287   1
   4   2 -11     602     629   1
   5  -3  -5  139477    1710   1
   5   1 -10    2606     631   1
   5   3 -19   44584    1115   1
   6   2 -16   63268    1053   1
   7  -7 -13    8258    1438   1
   7   1 -15   59896     996   1
   8  -6 -13       0    1086   1
   8  -4 -11    2208     796   1
   9  -7 -19    5801    1567   1
   9   1 -31   19638    1252   1
   9   1 -23    2264     853   1
  10  -6 -20     727    1311   1
  10  -2 -17      92     706   1
  10   0 -23       0     837   1
  10   0 -22   69916    1034   1
  11  -5 -22       0    1101   1
  11  -3 -20     517     818   1
  11  -1 -24    4066     818   1
  12  -4 -28    5553    1254   1
  12  -4 -27    1088    1131   1
 -26   0  16     292     630   1
 -21  -1  16     782     488   1
 -16  -6  14    8399     834   1
 -16  -4  15     538     583   1
 -14  -4  14   34697     820   1
 -12   2   8    2288     429   1
  -8  -4  10   73652    1146   1
  -8   2   5     551     439   1
  -7   1   6   15240     621   1
   9  -5 -14    1776     598   1
   9  -3 -13   29726     735   1
   9  -1 -15   92118     960   1
   9   1 -22    6914     566   1
  10  -4 -16    8296     594   1
  11  -5 -21    4071     817   1
  11  -1 -23   42951     803   1
  12  -4 -26    8725     853   1
  12  -4 -25    3016     726   1
  12  -2 -30   11804     753   1
  12  -2 -29     966     728   1
  12  -2 -28   10015     779   1
  12  -2 -27     441     639   1
 -12   6  -7    1241    2206   1
  -6   6 -17     289    2591   1
  -2   4  -8   33022    1688   1
  -7  -7   7    1085    1562   1
   3  -9 -10    1850    2696   1
 -24  -2  17     625     874   1
 -24   4   7    1132    1415   1
 -23   1  14    4381     882   1
 -23   3  10    1235     984   1
 -22  -4  17      68     953   1
 -22   4   7    1599    1288   1
 -21   5   3    7604    1490   1
 -19   1  13   10628     818   1
 -19   3   9   25387    1000   1
 -18   0  14   79108     969   1
 -18   2  11    1770     685   1
 -18   4   6    4006    1005   1
 -17  -5  15     488    1001   1
 -16   4   5    1284    1000   1
 -15  -5  14    2310     891   1
 -14   4   4   39609    1136   1
 -13  -5  13    4084     934   1
 -12   0  11     592     565   1
 -11  -7  10    3783    1396   1
 -11   1   9   77367    1031   1
 -11   3   5   80931    1235   1
 -11   5  -2      21     960   1
  -6  -2   8   84312    1207   1
  -5  -5   7   49300    1450   1
  -3   1   2    7765     767   1
   1   1  -3  122478    2579   1
   2   2  -7     167     654   1
   6  -8 -13       0    1772   1
   6  -2  -7   23126     796   1
   7  -1 -10   46898     894   1
   8  -2 -11    6572     599   1
   8   0 -14   29661     783   1
   8   2 -31     716    1275   1
   8   2 -30   20185    1225   1
   8   2 -29     210    1167   1
   8   2 -28   25952    1141   1
   8   2 -27       0    1027   1
   8   2 -26    1266    1049   1
   8   2 -25     318     878   1
   8   2 -24   33818    1056   1
   9  -7 -18       0    1534   1
   9   1 -21   56636    1008   1
  10  -6 -19     602    1213   1
  10   0 -21     367     693   1
  11  -5 -20    1258    1136   1
  11  -3 -19   19231     791   1
  11  -1 -22       0     815   1
  12  -4 -24   32919    1132   1
  12  -2 -31      36    1090   1
  12  -2 -26    6211     924   1
  12  -2 -25     584     920   1
 -25   3  10     518     883   1
 -23  -3  17       0     638   1
 -22   0  15     493     598   1
 -22   2  12    8271     679   1
 -20  -2  16   20377     598   1
 -19  -3  16     203     511   1
 -16   0  13       0     446   1
 -16   2  10   47433     804   1
 -14   0  12  151165    1183   1
 -14   2   9    6433     577   1
 -11  -3  12    3559     513   1
  -8   0   8     237     389   1
  -5   1   4   35327     934   1
   3   1  -6    3112     456   1
   5   3 -18     900     574   1
   7   1 -14     166     425   1
   8   2 -23     162     632   1
  10  -2 -16   60416     827   1
  12  -4 -23    2483     725   1
  12  -2 -24   17215     648   1
  -3  -5   5    6003    1225   1
  -1   5 -17   24417    1664   1
 -27   1  14      56    1030   1
 -26  -2  17     309     938   1
 -26   2  12    4727    1135   1
 -25   1  14    1225     963   1
 -24  -4  17    1445    1017   1
 -24   2  12   35185    1163   1
 -23  -1  16    2200     810   1
 -21  -5  16     218    1031   1
 -20  -6  15     359    1302   1
 -20  -4  16   29757     995   1
 -19  -1  15   46171     899   1
 -19   5   2    1023    1296   1
 -18   6  -4    4160    2033   1
 -17  -7  13    8303    1564   1
 -17  -3  15   13672     819   1
 -17   1  12    6414     694   1
 -17   3   8     767     736   1
 -15  -7  12     720    1413   1
 -15   1  11   22746     795   1
 -13  -7  11   22655    1452   1
 -13   1  10    5129     576   1
 -13   3   6    3683     813   1
 -12  -8   9     360    1644   1
 -11  -1  11   13790     606   1
 -10  -2  11    3561     545   1
 -10   4   1    6784     945   1
  -7  -3   9  166635    1614   1
  -6   2   3      49     621   1
  -4   2   1     474     662   1
   2   4 -16   77597    1492   1
   5  -7  -8      22    1241   1
   5  -1  -6   24081     772   1
   6   2 -15    6635     667   1
   7  -7 -12     182    1401   1
   7  -5  -9   49708    1227   1
   8   2 -22    1340     894   1
   9   1 -20   13429     801   1
  10  -6 -18   16181    1287   1
  10  -4 -15    5107     770   1
  10   0 -20   15399     784   1
  11  -5 -19   57994    1247   1
  11  -3 -18     119     683   1
  11  -1 -21     775     663   1
  12  -4 -22      14    1017   1
  12  -2 -23     223     779   1
 -26   0  15       0     641   1
 -25  -3  17    8640     717   1
 -25  -1  16    2660     643   1
 -24   0  15       0     579   1
 -20   4   6   21477     930   1
 -18  -2  15      81     494   1
 -17  -1  14   12800     520   1
 -15  -3  14     889     473   1
 -15   3   7     220     537   1
 -13  -3  13   47105     790   1
  -7  -1   8   15516     570   1
   4   4 -27    1704    1029   1
   4   4 -26     983    1027   1
   4   4 -25    1271     896   1
   9  -7 -17    3857    1117   1
   9  -5 -13    3998     604   1
   9  -1 -14    4259     419   1
  11  -1 -20    3240     494   1
  13  -3 -30     310     798   1
  13  -3 -29    3232     826   1
  -7   5  -6    1831    2042   1
  -9   5  -4     273    1400   1
  -6   6 -16   23465    2829   1
  -3   5 -12     916    1350   1
   2  -8  -5     127    2334   1
 -14   6  -6   16886    2367   1
  -9  -9   5     329    2641   1
  -6  -6   7    6941    1288   1
  -5  -7   5   23470    1947   1
   1  -9  -6    1731    2633   1
   6  -6  -8   49917    1577   1
 -24   4   6   16320    1484   1
 -22  -2  16    3285     789   1
 -22   4   6    4646    1308   1
 -21  -3  16     525     819   1
 -21   1  13   48096     960   1
 -21   3   9   14590    1078   1
 -21   5   2     286    1467   1
 -20   0  14   15591     805   1
 -20   2  11    1277     844   1
 -19  -5  15   11076    1003   1
 -18  -6  14   12534    1280   1
 -18  -4  15   12900     842   1
 -17   5   1    6803    1358   1
 -16  -2  14    4501     629   1
 -16   6  -5     238    1795   1
 -15  -1  13   27726     766   1
 -14  -8  10    3508    1772   1
 -13  -1  12     520     507   1
 -13   5  -1      82    1158   1
 -12  -2  12     925     506   1
 -10  -6  10    1375    1073   1
 -10  -4  11    5763     798   1
  -9  -5  10     517     836   1
  -9   3   3   13695     788   1
  -6  -4   8  180614    1935   1
  -4  -2   6   55879    1166   1
  -2  -2   4   17744     915   1
  -1   5 -16    2032    1185   1
   0   4 -11    1091     891   1
   3   3 -12   14732     832   1
   4   4 -28   17397    1681   1
   4   4 -24   29431    1408   1
   4   4 -23     893    1268   1
   5   3 -17   22349     968   1
   6  -8 -12   29890    2004   1
   6   0  -9     220     588   1
   7  -3  -8   24744     825   1
   8  -8 -17       0    1903   1
   8  -6 -12    3239    1106   1
   8  -4 -10   74054    1247   1
   8   2 -21    1201     753   1
   9  -3 -12    8815     647   1
   9   1 -19    3084     733   1
  10  -6 -17     123    1226   1
  10  -2 -15    8246     710   1
  10   0 -19       0     691   1
  11  -3 -17    2100     693   1
  12  -4 -21     693     860   1
  12  -2 -22   12323     834   1
  13  -3 -28     535    1031   1
  13  -3 -27   20288    1127   1
  13  -3 -26       0     933   1
 -25   3   9   21912     977   1
 -23   1  13    1794     622   1
 -23   3   9    7321     733   1
 -22  -4  16     833     676   1
 -21  -1  15     514     484   1
 -14  -2  13       0     443   1
 -10   2   6    1934     436   1
   4   2 -10  277918    2149   1
   4   4 -22     623     742   1
   7   3 -29    7507     931   1
   7   3 -28     180     902   1
   7   3 -27   12842     865   1
   7   3 -26     586     779   1
   8   0 -13       0     402   1
  11  -5 -18       0     686   1
  11  -1 -19   95195     974   1
  12  -2 -21     586     557   1
  13  -3 -25   33597     836   1
 -15   5   0     260    1385   1
  -8  -8   6    4716    1968   1
   4  -8  -8    6079    2019   1
 -27   1  13     900    1034   1
 -26  -2  16    1471     942   1
 -26   2  11       0    1126   1
 -25   1  13   20717    1046   1
 -24  -2  16   21740     955   1
 -23  -3  16     422     901   1
 -22   0  14   24814     907   1
 -22   2  11    1123     938   1
 -19   1  12     508     776   1
 -19   3   8    5222     902   1
 -18   0  13      78     653   1
 -18   2  10   43966     914   1
 -18   4   5     628     988   1
 -17  -5  14    2342    1006   1
 -16  -6  13    1043    1114   1
 -16  -4  14    9890     863   1
 -14  -6  12   14034    1246   1
 -14  -4  13     442     715   1
 -12  -6  11    1084    1030   1
 -12  -4  12   31655     932   1
 -12   4   2   20615    1043   1
 -11  -5  11     240     789   1
 -10   0   9      97     553   1
  -9   1   7  153065    1434   1
  -6   0   6   86272    1227   1
   1   5 -25   30348    2002   1
   1   5 -24     506    1646   1
   1   5 -23    7628    1680   1
   2   4 -15     782     891   1
   3  -9  -9    7285    2309   1
   4  -4  -3   18540     978   1
   4   4 -21    2071    1048   1
   5  -5  -5   18716    1095   1
   5   1  -9    5183     661   1
   6  -4  -6   30091     988   1
   6   2 -14   87083    1175   1
   7  -1  -9  179799    1505   1
   7   1 -13  156338    1425   1
   7   3 -30    1154    1425   1
   7   3 -25    5089    1151   1
   7   3 -24    1217     951   1
   8  -2 -10   78837    1051   1
   8   2 -20   60831    1080   1
   9  -7 -16     142    1555   1
  10  -4 -14   17550     872   1
  10   0 -18   37076     897   1
  12  -6 -24    9211    1504   1
  12  -4 -20   37459    1033   1
  12   0 -31       0    1060   1
  12   0 -30   30761    1109   1
  12   0 -29      91    1037   1
  13  -3 -24     869     939   1
 -24  -4  16   10866     767   1
 -24   2  11     944     648   1
 -23  -1  15   27307     702   1
 -20  -2  15     239     487   1
 -19  -3  15   32962     699   1
 -16   4   4      22     711   1
   5   3 -16    1187     576   1
   9  -1 -13   32944     657   1
   9   1 -18      40     503   1
  10  -6 -16    9673     928   1
  11   1 -30       0     750   1
  11   1 -29   17051     828   1
  12  -6 -23     241    1052   1
  12  -2 -20   53146     779   1
  12   0 -32      15     760   1
  12   0 -28    8328     680   1
  12   0 -27     224     632   1
  13  -5 -26     973     933   1
  13  -1 -31   14835     827   1
  13  -1 -30     172     690   1
  13  -1 -29    2909     728   1
  -3  -7   3   53141    3265   1
  -9  -7   8    1255    1461   1
  -8   4  -1   12244    1047   1
  -4  -6   5    1387    1266   1
  -4   6 -21    2099    2540   1
   3  -5  -2      30     869   1
 -27  -1  15   12892    1021   1
 -26   0  14    5460     922   1
 -25  -3  16     358     959   1
 -25  -1  15      99     915   1
 -24   0  14     882     819   1
 -24   4   5       0    1425   1
 -21  -5  15     305    1030   1
 -21   3   8    7737    1054   1
 -21   5   1     454    1669   1
 -20  -6  14    2682    1297   1
 -20  -4  15     952     875   1
 -20   4   5       0    1141   1
 -19  -1  14    8278     746   1
 -19   5   1    6586    1453   1
 -17  -7  12    2764    1504   1
 -17   1  11   25232     798   1
 -17   3   7   23541     888   1
 -16   0  12   39165     838   1
 -16   2   9    1337     705   1
 -15  -5  13    8155     916   1
 -14   0  11     274     527   1
 -14   2   8   94045    1204   1
 -14   4   3    1010     850   1
 -13  -5  12     165     908   1
 -12   0  10  245643    1555   1
 -12   2   7     289     595   1
  -9  -3  10    5761     606   1
  -8  -2   9    2237     551   1
  -5  -3   7  279262    2299   1
  -5  -1   6   24490     773   1
   1   3  -8    9246     818   1
   1   5 -22     138    1369   1
   1   5 -21   15360    1494   1
   4   4 -20   54749    1386   1
   7  -7 -11    8551    1456   1
   7  -5  -8     501     859   1
   7   3 -23   70369    1307   1
   7   3 -22    1348     948   1
   8  -8 -16   13304    1953   1
   8  -6 -11   11877    1168   1
   8   2 -19      65     731   1
   9  -5 -12    2040     828   1
  10  -2 -14   41785     793   1
  11  -5 -17   27502    1097   1
  11  -3 -16    8369     726   1
  11  -1 -18     814     673   1
  11   1 -31    2780    1166   1
  11   1 -28    1676     933   1
  11   1 -27   15375    1004   1
  11   1 -26    2499     969   1
  12  -6 -22    1716    1302   1
  12  -4 -19    2191     858   1
  12   0 -26   32039    1045   1
  12   0 -25       0     793   1
  13  -5 -25    3718    1266   1
  13  -5 -24     672    1182   1
  13  -3 -23      59     777   1
  13  -1 -28    3251     882   1
  13  -1 -27   14400     947   1
 -25   3   8    3570     907   1
 -22  -2  15     141     555   1
 -22   4   5     378     924   1
 -21   1  12    1717     551   1
 -20   0  13     250     519   1
 -20   2  10   54349     861   1
 -18  -2  14   23492     635   1
 -17  -3  14    2108     542   1
 -11   1   8     206     385   1
  -9  -1   9    2840     395   1
   9  -7 -15    5207     966   1
   9  -3 -11   71022     932   1
  10   0 -17     231     490   1
  11  -7 -21    1291    1156   1
  11   1 -25   11026     641   1
  12  -2 -19    1776     478   1
  13  -3 -22    1417     560   1
  13  -1 -26     452     633   1
  14  -4 -28   14407     912   1
  -7  -9   3    2796    3186   1
  -4  -4   6  112111    1867   1
  -4   6 -20    7791    2557   1
  -1   5 -15     355    1391   1
 -27   1  12    1147    1031   1
 -25   1  12    1045     976   1
 -24  -2  15     422     883   1
 -23   1  12    4147     894   1
 -23   3   8       0     983   1
 -21  -3  15    5310     830   1
 -21  -1  14    1022     698   1
 -17  -1  13   43353     806   1
 -17   5   0    1176    1331   1
 -16   6  -6     348    1782   1
 -15  -7  11    4619    1420   1
 -15  -3  13   24921     791   1
 -15   1  10   13299     762   1
 -15   3   6    5852     804   1
 -13   1   9   10030     625   1
 -13   3   5   11887     868   1
 -11  -7   9   43247    1643   1
 -11  -3  11   31704     881   1
 -11   3   4    6319     707   1
 -10  -8   7     909    1693   1
  -8  -6   8    1543    1124   1
  -7  -5   8     629     864   1
  -7   3   1    2036     664   1
   1   5 -20       0    1379   1
   2   4 -14     293     863   1
   4   4 -19     824    1049   1
   5  -7  -7   40723    1656   1
   6  -8 -11       0    1758   1
   6  -2  -6   39454     935   1
   7   3 -21    5866     977   1
   8  -8 -15     127    1901   1
   8  -4  -9    7689     702   1
   8   0 -12   86312    1095   1
   8   2 -18    2327     738   1
   9   1 -17  103914    1209   1
  10  -6 -15    9979    1073   1
  10  -4 -13    5483     806   1
  10   2 -31     966    1245   1
  10   2 -30   10601    1156   1
  10   2 -29     616    1137   1
  10   2 -28    8087    1011   1
  11  -5 -16     488     916   1
  11   1 -24    4782     825   1
  12  -6 -21     526    1320   1
  12  -4 -18    7808     881   1
  12   0 -24   68069    1071   1
  13  -5 -23   11078    1241   1
  13  -1 -25   20495     841   1
  14  -4 -27     822    1140   1
  14  -2 -30    3425    1081   1
  14  -2 -29      40     961   1
  14  -2 -28    8141    1017   1
 -26  -2  15     995     677   1
 -26   2  10    4516     821   1
 -24   2  10   19286     829   1
 -22  -4  15    2128     679   1
 -22   0  13     474     507   1
 -22   2  10   22260     780   1
 -19  -5  14    1236     675   1
 -18  -6  13     178     852   1
 -18  -4  14   27349     721   1
 -18   4   4   41136     985   1
 -16  -2  13    6556     468   1
 -15  -1  12    2731     456   1
 -13  -7  10     884     905   1
 -13  -3  12     221     499   1
 -11  -1  10     332     362   1
  -8  -4   9    7370     543   1
  -4   0   4  365055    2867   1
   7   1 -12    5157     472   1
  10   2 -27    1936     705   1
  11  -3 -15   47425     799   1
  11  -1 -17   14908     565   1
  12   0 -23      75     563   1
  13  -3 -21   24645     688   1
  13  -1 -24     404     539   1
  14  -4 -26    9757     815   1
  14  -2 -27     431     603   1
  -6   6 -15      97    2446   1
  -2  -6   3    2612    1702   1
 -12   6  -8   22678    2472   1
  -6   4  -3    6228    1136   1
 -14   6  -7    1376    2227   1
 -11   5  -3     797    1332   1
  -6  -8   4   14206    2144   1
  -4   6 -19    1117    2210   1
   3  -7  -4     508    1650   1
 -27  -1  14     257     975   1
 -26   0  13      79     909   1
 -25  -3  15     244     961   1
 -25  -1  14    1038     928   1
 -24  -4  15    1668    1025   1
 -24   0  13     639     823   1
 -24   4   4     191    1419   1
 -23  -3  15   11044     957   1
 -23  -1  14    4123     832   1
 -21   5   0     289    1688   1
 -19   1  11   42714     919   1
 -19   3   7    9962     938   1
 -19   5   0    1497    1523   1
 -18   0  12   60431     928   1
 -18   2   9    1281     726   1
 -15   5  -1   14486    1253   1
 -14  -8   9    3960    1756   1
 -14  -2  12   13671     704   1
 -13  -1  11   90660     979   1
 -12  -8   8     618    1606   1
 -10  -2  10     355     517   1
  -8   2   4   11299     727   1
  -7   1   5  136343    1532   1
  -3  -3   5  212567    2448   1
   3   3 -11     395     639   1
   4  -2  -3     251     595   1
   4   0  -5     505     543   1
   5  -3  -4    1540     628   1
   5   3 -15   87734    1359   1
   6  -6  -7    6797    1044   1
   6   0  -8  301040    2065   1
   6   2 -13   15435     756   1
   7  -3  -7   12475     720   1
   7   3 -20    2740     798   1
   9  -1 -12   17554     663   1
  10  -2 -13   10780     609   1
  10   0 -16   11548     625   1
  10   2 -26   20647    1094   1
  10   2 -25    3016     856   1
  11  -7 -20     707    1632   1
  11   1 -23   45125    1010   1
  12  -6 -20   21420    1420   1
  12  -2 -18    6545     689   1
  13  -5 -22     649    1052   1
  13  -1 -23    6282     782   1
  14  -4 -25       0    1092   1
  14  -2 -26    5178     875   1
 -25   3   7   15405     958   1
 -21  -5  14    2522     739   1
 -20  -2  14       0     495   1
 -20   4   4     446     814   1
 -19  -3  14     362     525   1
 -17  -5  13   20601     831   1
 -16  -6  12   10198     844   1
 -16  -4  13    5237     605   1
 -12  -2  11     319     361   1
  -8   0   7       0     398   1
   8  -2  -9    2217     407   1
   9   1 -16       0     414   1
  12   0 -22    3079     572   1
  13  -3 -20    2824     560   1
  14  -4 -24    3955     682   1
  14  -2 -25     394     612   1
 -13   5  -2     594    1396   1
  -2  -4   4  106428    2272   1
   1   5 -19   19736    1564   1
   4  -6  -4   37815    1692   1
 -27   1  11    9602    1068   1
 -23   3   7   16262    1153   1
 -22  -2  14   35465     938   1
 -22   4   4   26904    1428   1
 -21   1  11   20162     860   1
 -21   3   7   11923    1081   1
 -20  -6  13     812    1293   1
 -20  -4  14    8925     906   1
 -20   2   9    2688     834   1
 -19  -1  13    9459     766   1
 -16   0  11     557     671   1
 -16   2   8   21796     853   1
 -16   4   3     258    1028   1
 -14  -6  11     543    1149   1
 -14  -4  12   54932    1011   1
 -10  -6   9      49    1064   1
 -10  -4  10    6232     791   1
 -10   4   0   29848    1192   1
  -9  -5   9       0     823   1
  -7  -7   6    2040    1249   1
  -3  -1   4   15623     801   1
   4   2  -9     207     625   1
   4   4 -18   34626    1131   1
   6   4 -28    4922    1576   1
   6   4 -27     681    1373   1
   6   4 -26   17885    1466   1
   7  -7 -10     637    1201   1
   8  -6 -10   55648    1487   1
   8   2 -17    1427     747   1
   9  -7 -14       0    1328   1
   9  -5 -11   53739    1179   1
  10  -6 -14   15688    1133   1
  10   2 -24    4895     870   1
  11  -7 -19    5633    1575   1
  11  -5 -15   14072    1023   1
  11  -1 -16    4368     667   1
  11   1 -22       0     810   1
  12  -6 -19    1673    1181   1
  12  -4 -17    3063     872   1
  13  -5 -21   36181    1215   1
  13  -1 -22    1348     764   1
  14  -4 -23    2254     973   1
  14  -2 -24   22461     838   1
  15  -3 -29   18015    1166   1
 -26  -2  14   18953     752   1
 -26   2   9    1164     814   1
 -25   1  11    5028     706   1
 -24  -2  14       0     632   1
 -23  -5  14    1077     779   1
 -23   1  11   21137     734   1
 -21  -3  14     129     580   1
 -20   0  12   10885     594   1
 -17   1  10       0     471   1
 -17   3   6    3118     548   1
 -15  -5  12     708     625   1
 -12  -4  11    2549     551   1
  -6  -2   7   22957     685   1
   5  -1  -5   59176    1061   1
   6   4 -25    1750     859   1
   7  -1  -8   15258     568   1
   7   3 -19   58423     968   1
  10   2 -23    1313     613   1
  11  -3 -14    7802     546   1
  11   1 -21    1128     486   1
  12  -2 -17    5570     497   1
  12   0 -21       0     465   1
  15  -3 -28     692     694   1
  -3   5 -11   27935    1890   1
  -4   6 -18   17984    2360   1
  -1   5 -14    1546    1395   1
   0   4 -10   58187    1634   1
   4  -8  -7     922    2006   1
   8  -8 -14   12950    2150   1
 -27  -1  13     267     986   1
 -26   0  12     315     919   1
 -24  -4  14     363    1018   1
 -24   2   9       0     989   1
 -23  -3  14    1080     911   1
 -22  -4  14   12988    1011   1
 -22   0  12    5421     759   1
 -22   2   9    4991     978   1
 -21  -1  13   46733     916   1
 -18  -2  13    1759     727   1
 -18   4   3    1704    1025   1
 -17  -7  11   10575    1474   1
 -17  -3  13   32177     907   1
 -17  -1  12    6984     657   1
 -17   5  -1   10958    1429   1
 -16   6  -7     687    2071   1
 -14   0  10    5473     573   1
 -14   2   7    2464     752   1
 -14   4   2    8247     915   1
 -13  -5  11    8997     981   1
 -12  -6  10   32306    1233   1
 -12   4   1    6442     940   1
 -11  -5  10    3927     818   1
 -10   0   8  315015    1876   1
 -10   2   5     961     613   1
  -9  -9   4     112    2072   1
  -7  -3   8   24978     822   1
   1   5 -18     322    1125   1
   2   2  -6  257047    2747   1
   3   5 -26       0    1775   1
   5   1  -8    9021     705   1
   5   3 -14    9570     729   1
   6   4 -24    3423    1221   1
   8   0 -11     176     586   1
   9  -3 -10    6076     616   1
   9   3 -30       0    1367   1
   9   3 -29    2861    1221   1
   9   3 -28       0    1233   1
   9   3 -27   15810    1141   1
  10  -4 -12   67987    1154   1
  10   0 -15     110     540   1
  11  -7 -18     685    1450   1
  13  -5 -20    1182    1054   1
  13  -3 -19     199     774   1
  13  -1 -21   59598     945   1
  14  -4 -22   18493    1038   1
  14  -2 -23     326     750   1
  15  -3 -27   11611    1044   1
 -25  -3  14     868     698   1
 -25  -1  13   19554     755   1
 -24   0  12    9025     631   1
 -23  -1  13    1666     607   1
 -19  -5  13     725     674   1
 -18  -4  13   16055     645   1
 -15   1   9   97173    1026   1
 -12   0   9     272     385   1
 -12   2   6  201430    1550   1
  -9   1   6   13991     584   1
  -7  -1   7   18603     604   1
   4   4 -17    2077     637   1
   6   2 -12  221955    1730   1
   9   1 -15   96977    1028   1
   9   3 -26    1865     776   1
  10   2 -22   41358     851   1
  12  -4 -16   33983     734   1
  12   0 -20   33831     679   1
  14   0 -31       0     767   1
  14   0 -30     353     684   1
  15  -3 -26       0     717   1
   0  -8  -2       0    3657   1
  -5  -9   1    6432    2946   1
   3  -9  -8    1236    3250   1
  -5   3  -1    4656     903   1
  -1  -3   3   83298    2312   1
   2   4 -13    2875    1075   1
   6  -8 -10    1882    2127   1
 -27   1  10     705    1059   1
 -25   3   6    1665    1281   1
 -23   3   6     772    1199   1
 -22   4   3     433    1323   1
 -21   5  -1   16654    1788   1
 -20  -2  13       7     720   1
 -20   4   3    4139    1201   1
 -19   1  10    7293     718   1
 -19   3   6   10747     974   1
 -19   5  -1    1322    1558   1
 -18  -6  12    3932    1239   1
 -18   2   8   83535    1113   1
 -16  -2  12   22492     752   1
 -15  -7  10    3145    1431   1
 -15  -3  12    2302     662   1
 -15   3   5   39927    1042   1
 -13   1   8   23835     730   1
  -9  -7   7   27650    1431   1
  -9   3   2    2578     681   1
  -8  -8   5     153    1503   1
  -5  -5   6     265     876   1
   3   1  -5   16649     843   1
   3   5 -25       0    1566   1
   3   5 -24     501    1570   1
   6   4 -23     876    1219   1
   7  -5  -7   10664     981   1
   7   1 -11     665     581   1
   7   3 -18       0     780   1
   8  -4  -8    1211     637   1
   8   2 -16  117756    1341   1
   9  -7 -13    8528    1422   1
   9  -1 -11  127026    1203   1
   9   3 -25   44125    1289   1
  10  -2 -12   80396    1004   1
  11  -5 -14       0     968   1
  11  -1 -15   72837     915   1
  11   1 -20    3496     708   1
  12  -6 -18    1484    1165   1
  12  -2 -16   77676    1013   1
  13  -5 -19     366    1068   1
  13  -3 -18    7098     693   1
  13  -1 -20    5909     661   1
  13   1 -31   16123    1197   1
  13   1 -30     990    1027   1
  13   1 -29    3853    1064   1
  14  -4 -21    2854     982   1
  14  -2 -22   62204    1012   1
  14   0 -29       0    1002   1
  14   0 -28   33909    1021   1
  15  -3 -25    8064     909   1
  15  -1 -31    1351    1052   1
  15  -1 -30       0    1026   1
 -26   2   8    3114     833   1
 -21  -5  13   19630     832   1
 -21   3   6    1662     748   1
 -19  -3  13   18662     640   1
 -18   0  11     254     463   1
 -15  -1  11   21849     607   1
 -13   3   4    3421     579   1
 -11   1   7    1545     409   1
  -9  -3   9    6461     485   1
   6   4 -22   47909    1077   1
   9   3 -24    1178     664   1
  10   2 -21    4432     542   1
  13   1 -28    3095     659   1
  14   0 -27      89     630   1
  15  -5 -26     248     904   1
  15  -3 -24      25     634   1
  15  -1 -29   13993     754   1
  15  -1 -28     375     703   1
 -10   6 -10   14940    3203   1
  -1   3  -5  107176    3179   1
  -4  -8   2    3644    2407   1
 -14   6  -8    1369    2269   1
  -9   5  -5   18911    1506   1
  -6  -6   6   18691    1383   1
   6  -4  -5   31804    1154   1
 -27  -1  12     451    1004   1
 -26  -2  13     639     981   1
 -25   1  10       0    1003   1
 -24  -2  13    1466     911   1
 -24   2   8    5960    1093   1
 -23  -5  13    1050    1122   1
 -23   1  10    1423     923   1
 -22  -2  13     434     845   1
 -21   1  10    3247     798   1
 -20  -6  12    4683    1332   1
 -20  -4  13    1284     898   1
 -20   2   8    8360     879   1
 -19  -1  12     535     738   1
 -17  -5  12    3407    1055   1
 -16  -6  11    1096    1128   1
 -16  -4  12   29608     967   1
 -16   4   2   46275    1337   1
 -15   5  -2     946    1170   1
 -14  -8   8   11802    1844   1
 -14  -2  11    2749     655   1
 -13  -7   9     671    1283   1
 -13  -3  11  118681    1248   1
 -13  -1  10    4921     551   1
 -12  -8   7    4189    1653   1
 -11  -7   8    1690    1372   1
 -11  -3  10     453     569   1
 -11   3   3   24885     900   1
 -10  -8   6     140    1700   1
  -9  -1   8   16740     668   1
  -8  -2   8   10429     638   1
  -6  -4   7    7847     754   1
  -6   2   2   86663    1518   1
  -2   6 -22    8037    2081   1
  -1  -1   2    9752     942   1
   1   5 -17    8147    1217   1
   3   3 -10    3568     691   1
   3   5 -23   31471    1748   1
   3   5 -22      80    1347   1
   8  -8 -13       0    1735   1
   9  -5 -10     510     838   1
  10  -6 -13    8589    1119   1
  11  -7 -17       0    1489   1
  11  -3 -13   58180    1013   1
  11   1 -19  104584    1172   1
  12  -6 -17    1831    1193   1
  12   0 -19     109     663   1
  12   2 -31       0    1226   1
  12   2 -30   12874    1144   1
  13   1 -27   17357     987   1
  14  -6 -23     513    1429   1
  14  -2 -21      59     756   1
  14   0 -26   34774    1039   1
  15  -5 -25   12691    1335   1
  15  -1 -27    4726     883   1
 -26   0  11       0     666   1
 -22  -4  13    5210     717   1
 -22   2   8   27691     838   1
 -21  -3  13   11196     647   1
 -21  -1  12    1241     546   1
 -20   0  11     457     543   1
 -11  -1   9   72038     886   1
  -5   1   3   49616    1117   1
   6   4 -21     364     730   1
   9   3 -23    3183     673   1
  10  -4 -11    5417     593   1
  10   0 -14   56062     790   1
  10   2 -20     970     515   1
  12  -4 -15    4028     543   1
  12   2 -29    1213     795   1
  13  -5 -18       0     765   1
  13  -1 -19     829     452   1
  13   1 -26     683     660   1
  14  -4 -20    2500     584   1
  14   0 -25      63     532   1
  15  -3 -23   20876     743   1
  15  -1 -26     528     619   1
  16  -2 -30    5858     765   1
  16  -2 -29     226     665   1
 -12   6  -9    1039    2477   1
  -4   6 -17       0    2208   1
   5  -5  -4    6422    1186   1
 -27   1   9    2303    1076   1
 -25  -3  13    9226     972   1
 -25  -1  12     827     964   1
 -25   3   5    2183    1304   1
 -24  -4  13     187    1047   1
 -24   0  11     221     861   1
 -23  -3  13     769     866   1
 -23  -1  12    4399     888   1
 -22   0  11       0     752   1
 -22   4   2     779    1352   1
 -21   5  -2     954    1748   1
 -19   5  -2     514    1581   1
 -18  -2  12    5931     649   1
 -18   4   2    3382    1045   1
 -17  -7  10     243    1438   1
 -17  -3  12    1210     787   1
 -17   1   9   11120     763   1
 -17   3   5    7944     832   1
 -17   5  -2    3320    1412   1
 -16   0  10   66775     998   1
 -16   2   7    4283     779   1
 -16   6  -8   16178    2223   1
 -15  -5  11   19283    1008   1
 -14  -6  10    6226    1119   1
 -14  -4  11    3679     743   1
 -13   5  -3   25162    1412   1
 -12  -2  10   48810     836   1
 -11   5  -4    3147    1231   1
 -10  -2   9    8672     602   1
  -6   0   5     295     488   1
  -2   6 -21     169    2029   1
   3   5 -21   11432    1416   1
   4   4 -16   20985    1046   1
   5   3 -13     157     631   1
   7  -7  -9   38738    1617   1
   7   3 -17   28039     980   1
   8  -6  -9   10454    1242   1
   8  -2  -8   10242     643   1
   8   2 -15     535     615   1
   9   1 -14    4229     609   1
   9   3 -22    1252     921   1
  11  -1 -14   10059     607   1
  12  -2 -15    5752     697   1
  12   0 -18     738     669   1
  12   2 -28   10837    1159   1
  12   2 -27    1188     971   1
  13  -3 -17   41344     875   1
  13   1 -25   22041     888   1
  14  -6 -22   10120    1483   1
  14  -2 -20       0     745   1
  15  -5 -24     827    1158   1
  15  -1 -25   20060     944   1
  16  -4 -27    1223    1176   1
  16  -2 -28     143     961   1
 -26   2   7     264     823   1
 -23   3   5   31888    1012   1
 -19  -5  12     438     687   1
 -17  -1  11   23123     609   1
   6   0  -7      37     430   1
   8   0 -10  360927    2022   1
   9  -3  -9    6864     493   1
  11   1 -18    1142     513   1
  12   2 -26    5959     721   1
  13   1 -24     342     567   1
  14   0 -24    2212     546   1
  15  -3 -22    2057     541   1
  16  -4 -26   12073     799   1
  16  -2 -27     409     680   1
  -8   4  -2   10904    1041   1
  -5  -7   4    2157    1605   1
   5  -7  -6     445    1668   1
   6  -6  -6   20399    1449   1
 -27  -1  11    9309    1031   1
 -26  -2  12    5248     998   1
 -25   1   9    8495    1043   1
 -24   2   7      59    1094   1
 -21  -5  12    1550    1077   1
 -21   3   5    7640    1111   1
 -20  -2  12   65697    1003   1
 -20   4   2   34159    1364   1
 -19   1   9   38274     884   1
 -19   3   5   54232    1214   1
 -18  -6  11     639    1245   1
 -18  -4  12   20219     896   1
 -18   2   7     472     729   1
 -15   1   8   19659     830   1
 -14   0   9      88     552   1
 -14   2   6    1808     752   1
 -14   4   1    4571     923   1
 -13  -5  10    2296     937   1
 -12  -6   9     660    1030   1
 -12  -4  10   78320    1177   1
 -10  -6   8   31986    1305   1
 -10  -4   9   16785     891   1
  -8  -6   7    5070     978   1
  -8  -4   8    1323     628   1
  -7  -5   7    9764     956   1
  -5  -3   6   12324     781   1
  -4  -2   5    5628     673   1
   6  -2  -5   21800     823   1
   6   2 -11    4905     653   1
   6   4 -20   10809    1083   1
   7  -3  -6    1109     617   1
   8   4 -29       0    1521   1
   8   4 -28    6286    1464   1
   8   4 -27       0    1349   1
   9  -7 -12       0    1416   1
  10  -2 -11    3227     559   1
  10   2 -19    4879     760   1
  11  -7 -16     449    1515   1
  11  -5 -13   56174    1280   1
  12  -6 -16   14174    1266   1
  13  -5 -17   28020    1064   1
  13  -1 -18   13933     713   1
  14  -4 -19     273     821   1
  14   0 -23       0     763   1
  15  -5 -23   15338    1219   1
  15  -1 -24    5556     757   1
  16  -4 -25    4453    1079   1
  16  -2 -26   23894     931   1
 -26   0  10   21975     764   1
 -25   3   4       0     924   1
 -24  -2  12   29619     780   1
 -23  -5  12     202     800   1
 -23   1   9   17383     735   1
 -22  -2  12    6310     623   1
 -21   1   9   20497     684   1
 -19  -3  12     530     541   1
 -18   0  10     409     467   1
 -15   3   4    4635     603   1
   7  -1  -7   18675     618   1
   7   1 -10   49448     877   1
   9  -1 -10   52486     802   1
   9   3 -21   73583    1082   1
  10  -6 -12   24940     972   1
  12  -4 -14   16678     656   1
  12   2 -25     509     691   1
  13  -3 -16    5558     517   1
  13   1 -23    6472     599   1
  14  -6 -21     827     911   1
  14  -2 -19    2584     451   1
  15  -3 -21    3132     555   1
   2  -8  -4    3708    2767   1
  -7  -9   2    2107    2658   1
  -2   6 -20    6497    2230   1
  -1   5 -13   11166    1342   1
   1   5 -16     186    1392   1
   2   4 -12   70923    1702   1
   3  -3  -1   16716    1155   1
 -27   1   8    1725    1071   1
 -26   2   6    5316    1180   1
 -25  -3  12     696     948   1
 -25  -1  11    4368     985   1
 -24  -4  12    8219    1065   1
 -24   0  10     375     863   1
 -22  -4  12    2920     996   1
 -22   2   7     568     979   1
 -22   4   1    2863    1373   1
 -21  -3  12     645     848   1
 -20  -6  11     277    1242   1
 -20  -4  12   10756     941   1
 -20   0  10    3663     794   1
 -20   2   7    4951     885   1
 -19  -1  11   41669     899   1
 -17  -5  11    7437    1063   1
 -16  -2  11    3156     670   1
 -15  -7   9   20286    1555   1
 -15  -3  11   17191     771   1
 -15  -1  10   12998     742   1
 -15   5  -3    8328    1464   1
 -12   0   8    4203     578   1
 -12   2   5     263     630   1
 -12   4   0   25511    1134   1
 -11  -5   9   19587     949   1
 -10   4  -1     925     923   1
  -9  -5   8    3341     858   1
  -8   0   6  318263    2079   1
  -8   2   3     293     623   1
   1   3  -7   44269    1399   1
   3  -1  -2    7288     718   1
   3   5 -20     556    1334   1
   4   2  -8  123844    1631   1
   4   4 -15   19335    1043   1
   5   5 -27    2570    1734   1
   6  -8  -9       0    1630   1
   6   4 -19    5967    1062   1
   7   3 -16    2175     793   1
   8  -8 -12    1112    1775   1
   8   4 -26    6056    1383   1
   8   4 -25       0    1164   1
  10  -8 -16    7490    1896   1
  10   0 -13     240     565   1
  11  -3 -12    3434     732   1
  11   3 -30    1286    1334   1
  11   3 -29   18141    1277   1
  11   3 -28    1533    1214   1
  12   0 -17       0     683   1
  12   2 -24   19346     902   1
  13  -7 -20    1778    1587   1
  14  -4 -18   24780     952   1
  14   0 -22   34828     934   1
  15  -5 -22       0    1170   1
  15  -1 -23   38104     885   1
  16  -4 -24   16846    1117   1
  16  -2 -25     329     851   1
  17  -3 -28     694    1082   1
 -23  -3  12    1594     571   1
 -23  -1  11   21423     721   1
 -22   0  10   26529     690   1
 -21  -1  11   17900     648   1
 -16  -4  11    7297     648   1
 -16   4   1     342     752   1
 -13   1   7  111985    1122   1
 -10   0   7     302     415   1
 -10   2   4  224499    1788   1
  -5  -1   5   60944    1084   1
   5   1  -7   97136    1333   1
   8   2 -14  192753    1492   1
   9   1 -13   39144     742   1
  10   2 -18  160540    1306   1
  11   1 -17   16172     619   1
  12  -2 -14   72940     881   1
  13   1 -22    1783     569   1
  16  -2 -24   16113     688   1
  16   0 -31     485     751   1
  -6   6 -14    1447    3192   1
  -3  -9  -1   12107    4164   1
 -14   6  -9     813    2304   1
  -9  -9   3    8062    2607   1
   5  -9 -10       0    2792   1
 -27  -1  10     404    1001   1
 -26  -2  11     538     980   1
 -25   1   8    1725    1020   1
 -23   3   4     645    1213   1
 -21   3   4    3450    1103   1
 -20   4   1    1725    1222   1
 -19   5  -3   23019    1731   1
 -18  -2  11    1693     635   1
 -18   4   1    6454    1081   1
 -17  -7   9     852    1347   1
 -17   1   8    1764     719   1
 -17   3   4   17296     914   1
 -17   5  -3   11076    1468   1
 -16  -6  10   14935    1212   1
 -16   2   6  143345    1418   1
 -14  -8   7     801    1781   1
 -14  -2  10   32990     843   1
 -13  -7   8    7727    1337   1
 -13  -3  10    7318     744   1
 -13   3   3   26268     998   1
  -7  -7   5   41629    1638   1
  -7   1   4  128277    1549   1
  -7   3   0   13329     884   1
   5   5 -26     169    1733   1
   5   5 -25   35690    1712   1
   8  -4  -7   19928     864   1
   8   4 -24   28759    1320   1
   9  -5  -9     354     855   1
   9   3 -20    4767     795   1
  10  -4 -10    6333     825   1
  11  -7 -15   12661    1625   1
  11  -1 -13   99135    1054   1
  11   3 -27   16731    1207   1
  12   2 -23     666     826   1
  13  -5 -16    1165     941   1
  13  -1 -17   71192     972   1
  14  -6 -20     669    1296   1
  14  -2 -18   73183     959   1
  15  -5 -21    4786    1121   1
  15  -3 -20    5723     776   1
  15  -1 -22    5139     753   1
  15   1 -31       0    1122   1
  15   1 -30     196    1061   1
  16  -4 -23    2309     996   1
  16   0 -30   31013    1186   1
  16   0 -29       0     986   1
  17  -3 -27   12983    1020   1
 -26   0   9       0     673   1
 -25   3   3   18750     999   1
 -24   2   6    9103     814   1
 -19  -5  11   21995     817   1
 -19   3   4    4432     692   1
 -17  -3  11   41632     733   1
 -16   0   9     451     478   1
 -13  -1   9    9866     466   1
 -11   1   6   24040     662   1
   5   3 -12    2744     484   1
  11  -5 -12      93     575   1
  11   3 -26    2726     746   1
  12  -6 -15    9762     931   1
  13  -3 -15   10262     554   1
  14   0 -21     132     544   1
  15   1 -29   14796     793   1
  16  -2 -23    1456     604   1
  17  -3 -26     553     685   1
  17  -1 -30      58     742   1
   1  -9  -5   14598    4486   1
   2  -4   0     436    1177   1
  -6  -8   3    2293    2254   1
  -4   6 -16     744    2207   1
  -4  -6   4   34542    1654   1
  -3  -5   4     164     870   1
  -2   6 -19    2343    2200   1
   3   5 -19   12712    1474   1
   4  -4  -2   22317    1224   1
 -26   2   5     120    1162   1
 -25  -3  11       0     941   1
 -25  -1  10       0     960   1
 -24  -2  11     778     888   1
 -23  -5  11   13513    1174   1
 -23   1   8       1     916   1
 -22  -2  11     860     850   1
 -22   2   6     351     980   1
 -21  -5  11    8496    1087   1
 -21   1   8    4932     831   1
 -20  -2  11    1360     771   1
 -19   1   8    9636     735   1
 -18  -6  10    8041    1277   1
 -18  -4  11     929     797   1
 -18   2   6    1082     720   1
 -17  -1  10     302     636   1
 -15  -5  10    2147     920   1
 -14  -6   9      18     990   1
 -14  -4  10    6398     760   1
 -13   5  -4     196    1199   1
 -12  -8   6   14023    1699   1
 -11  -7   7    8842    1400   1
 -11  -3   9  177512    1445   1
 -11   3   2   15521     811   1
  -9  -7   6     204    1175   1
  -9  -3   8     692     585   1
  -9   1   5   38794     923   1
  -9   3   1   48536    1166   1
  -7  -3   7   12078     716   1
  -4  -4   5    5933     773   1
   0   6 -23      74    1969   1
   5   5 -24       0    1521   1
   6   4 -18   36133    1112   1
   7  -5  -6    1975     901   1
   7   3 -15   17782     902   1
   8   4 -23    3516    1175   1
   9  -7 -11   24342    1626   1
   9   3 -19   20707     892   1
  10  -8 -15     939    1872   1
  10  -2 -10     673     523   1
  11   3 -25    6620    1070   1
  12  -4 -13    7581     780   1
  12   0 -16  104227    1145   1
  12   2 -22   12765     890   1
  13  -7 -19     136    1595   1
  13   1 -21   62232    1009   1
  14  -6 -19    4226    1331   1
  14  -4 -17     376     828   1
  15  -5 -20    2170    1029   1
  15  -1 -21     476     708   1
  15   1 -28       0    1018   1
  16  -4 -22    3465     934   1
  16   0 -28    7033    1005   1
  17  -3 -25   10680    1016   1
  17  -1 -29     487     943   1
 -24  -4  11     171     737   1
 -24   0   9      63     612   1
 -22   4   0   10727    1017   1
 -20  -6  10    3237     840   1
 -20   2   6   47508     888   1
 -19  -3  11    8847     591   1
 -18   0   9     114     481   1
 -12  -2   9     554     383   1
 -11  -1   8      90     376   1
  -7  -1   6   14130     575   1
  -6  -2   6   39823     856   1
   4   0  -4  353748    2847   1
   8  -2  -7    2313     421   1
   8   0  -9       0     411   1
  10   2 -17     166     534   1
  11   1 -16    5351     535   1
  14   2 -30    3539     870   1
  15  -3 -19   25141     679   1
  15   1 -27    3891     647   1
  16   0 -27       0     601   1
  17  -1 -28    2154     687   1
  -2  -8   0     968    3191   1
 -12   6 -10    6913    2752   1
 -10  -8   5    1649    2048   1
  -8  -8   4    3416    1854   1
   0   4  -9    8038    1049   1
   4  -8  -6    8931    2189   1
   5  -3  -3   55102    1386   1
   7  -7  -8     804    1582   1
 -27  -1   9    2756    1003   1
 -26  -2  10    4349    1000   1
 -25   1   7   12453    1051   1
 -23  -3  11   13522     856   1
 -23  -1  10    1669     898   1
 -23   3   3     880    1212   1
 -22  -4  11    3160     987   1
 -22   0   9     320     780   1
 -21  -3  11    6900     878   1
 -21  -1  10    3180     779   1
 -20  -4  11    3552     916   1
 -20   0   9       0     789   1
 -19  -1  10    6837     703   1
 -19   5  -4    3089    1639   1
 -15  -7   8    1691    1423   1
 -15   1   7    2594     726   1
 -15   3   3    3006     810   1
 -14   0   8   96512    1090   1
 -14   2   5   10378     834   1
 -14   4   0   34917    1181   1
  -9  -1   7  142746    1339   1
   1   5 -15   19810    1356   1
   3   3  -9  103108    1640   1
   4   4 -14   77729    1478   1
   5  -1  -4   34177     938   1
   5   5 -23    2917    1322   1
   8  -6  -8    1860    1179   1
   8   2 -13     364     592   1
   8   4 -22     502     966   1
   9  -3  -8     760     607   1
  10  -6 -11    2744    1128   1
  10   0 -12  163376    1361   1
  11  -7 -14     214    1347   1
  11  -3 -11   32136     914   1
  11   3 -24    1908    1067   1
  12  -2 -13    2021     651   1
  13  -7 -18     153    1628   1
  13  -5 -15   15705    1020   1
  13  -1 -16    8634     687   1
  13   1 -20    6141     699   1
  14  -2 -17    3552     655   1
  14   0 -20    1694     642   1
  14   2 -29     278    1055   1
  14   2 -28    8654    1112   1
  15   1 -26     631     887   1
  16  -2 -22   13047     762   1
  16   0 -26    6358     879   1
  17  -3 -24    1505     839   1
  17  -1 -27   17309     996   1
  18  -2 -29     378    1015   1
 -26   0   8   14435     725   1
 -24   2   5     158     775   1
 -20   4   0    9361     912   1
 -17  -5  10     257     608   1
 -16  -2  10   43370     734   1
 -15  -3  10   10815     575   1
 -13  -5   9   14139     766   1
 -12  -6   8      78     724   1
 -12  -4   9    1185     538   1
 -10  -2   8   52112     823   1
  -8  -2   7    2186     417   1
   6   2 -10    5835     510   1
   9  -1  -9    2605     412   1
   9   1 -12   17418     592   1
  11  -1 -12    4864     422   1
  12   2 -21     514     593   1
  15  -1 -20    5357     538   1
  16  -4 -21     366     658   1
  17  -1 -26    2852     594   1
  -2   4  -7     185    1252   1
   3  -9  -7    4189    3448   1
 -15   5  -4    1113    1755   1
 -14   6 -10   11902    2714   1
 -11   5  -5   30100    1761   1
   0   6 -22    2470    2437   1
   3   5 -18     520    1359   1
 -24  -2  10   18300     943   1
 -23  -5  10    1156    1124   1
 -23   1   7    6216     945   1
 -21   3   3   43087    1303   1
 -19   3   3     349     936   1
 -18   4   0   32303    1420   1
 -17   1   7   74420    1090   1
 -17   3   3   76617    1368   1
 -17   5  -4       0    1401   1
 -16  -6   9    4048    1152   1
 -16  -4  10   36010    1014   1
 -16   4   0   14504    1168   1
 -15  -1   9   91177    1092   1
 -12   4  -1    2331     906   1
  -4   2   0   40730    1397   1
   5   5 -22     195    1305   1
   6  -4  -4   62672    1380   1
   6   4 -17   12927     938   1
   7   1  -9  200385    1685   1
   8  -8 -11     472    1834   1
   9   3 -18    9836     817   1
  10   4 -29      96    1449   1
  10   4 -28   13073    1436   1
  11   3 -23   56524    1172   1
  12  -6 -14   12454    1297   1
  12   0 -15     405     628   1
  13  -3 -14    1165     679   1
  14  -6 -18   28045    1456   1
  14  -4 -16    2390     855   1
  14   2 -27     466     928   1
  15  -5 -19   51710    1272   1
  15  -3 -18    1121     763   1
  15   1 -25   20694     984   1
  16  -2 -21     804     724   1
  16   0 -25       0     865   1
  17  -5 -24       0    1245   1
  17  -3 -23    5720     864   1
  18  -2 -28   18028    1082   1
 -25  -3  10     596     708   1
 -25  -1   9    8630     711   1
 -24   0   8   24393     730   1
 -22  -2  10   20154     700   1
 -22   2   5     582     707   1
 -22   4  -1    2917    1092   1
 -21  -5  10       0     755   1
 -21   1   7   46528     822   1
 -19  -5  10    2210     712   1
 -18  -2  10   36855     687   1
 -17  -7   8    1546     943   1
 -16   2   5    1399     555   1
 -10  -4   8  127743    1332   1
  -4   0   3     379     402   1
  -3   1   1   45390    1423   1
   8   4 -21    8778     762   1
  10   2 -16   65827     936   1
  11   1 -15   79458     914   1
  13   1 -19    1882     487   1
  14   0 -19     105     454   1
  14   2 -26    6853     695   1
  17  -1 -25    9081     625   1
  18  -2 -27     289     641   1
  -3   3  -3   29415    2329   1
  -7   5  -7   27645    2242   1
 -10   6 -11     410    2580   1
  -2   6 -18    6605    2237   1
 -14  -8   6       0    2159   1
  -9   5  -6    1136    1222   1
  -6  -6   5    1249    1161   1
   4  -6  -3   14686    1520   1
 -26  -2   9    1163     976   1
 -25   1   6    2463    1007   1
 -24  -4  10    1558    1030   1
 -23  -3  10    1001     809   1
 -23  -1   9   17114     947   1
 -23   3   2       0    1210   1
 -22  -4  10    9137    1020   1
 -20  -6   9     380    1231   1
 -20  -2  10   50408     963   1
 -20   2   5     386     870   1
 -19   1   7    2369     686   1
 -19   5  -5   23124    1937   1
 -18  -6   9     660    1235   1
 -18  -4  10    8788     837   1
 -18   2   5   12766     815   1
 -17  -3  10     151     650   1
 -17  -1   9   11066     720   1
 -16   0   8     348     699   1
 -14  -2   9    6257     713   1
 -13  -7   7   20693    1417   1
 -13  -3   9     591     684   1
 -13   1   6   39510     860   1
 -13   3   2     792     822   1
 -12   0   7     356     555   1
 -12   2   4   13374     725   1
 -11  -5   8       0     788   1
 -10  -6   7     830    1052   1
  -8  -6   6   44897    1326   1
  -8  -4   7   17934     810   1
  -6  -4   6   29024     963   1
  -5  -5   5   17000    1065   1
   0   6 -21     866    1752   1
   2   4 -11    7907     827   1
   5   5 -21   14635    1366   1
   6   0  -6   83464    1226   1
   7  -3  -5  174165    1823   1
   7  -1  -6   14284     693   1
   7   3 -14    4885     663   1
   9  -5  -8    3491     900   1
  10  -8 -14    2346    1963   1
  10  -4  -9   16779     932   1
  10   4 -27     361    1290   1
  11  -5 -11      14     821   1
  11   3 -22       7     868   1
  12  -4 -12   31971     956   1
  12   2 -20   60290    1002   1
  13  -7 -17   12466    1524   1
  13  -1 -15   22679     743   1
  13   3 -30     422    1272   1
  13   3 -29    3786    1215   1
  14  -2 -16   29665     776   1
  15  -1 -19   50096     831   1
  15   1 -24    5199     790   1
  16  -6 -22    3267    1387   1
  16  -4 -20   24169    1030   1
  16   0 -24   18021     872   1
  18  -4 -26    5671    1124   1
  18  -2 -26    2853     916   1
 -26   0   7      46     652   1
 -24   2   4    1794     774   1
 -22   0   8   17130     645   1
 -21  -3  10    1216     605   1
 -20  -4  10    8454     684   1
 -19  -3  10    1048     541   1
   7   5 -27   17670    1253   1
  10   4 -26   17471    1007   1
  14   2 -25      79     660   1
  15  -5 -18     552     740   1
  16  -2 -20   51638     760   1
  17  -5 -23    9056     918   1
  17  -3 -22    2128     607   1
  17  -1 -24    2578     589   1
  18  -4 -25     180     797   1
  -3  -7   2     246    1833   1
  -5  -9   0     888    2364   1
  -1   5 -12     573    1168   1
   5  -9  -9    2482    2883   1
   6  -8  -8   13335    2189   1
 -23   1   6       0     936   1
 -21  -1   9   20190     873   1
 -21   3   2    2685    1115   1
 -20   0   8    8056     831   1
 -20   4  -1    2035    1323   1
 -19  -1   9   36068     856   1
 -18   0   8   20859     783   1
 -15  -5   9   20056    1022   1
 -14  -6   8   26386    1156   1
 -14  -4   9   14517     820   1
 -14   4  -1    3020     947   1
 -13  -1   8   21925     706   1
 -13   5  -5     146    1200   1
 -12  -8   5    3446    1634   1
 -11  -7   6     117    1317   1
 -10   0   6   28323     813   1
 -10   2   3    2107     662   1
 -10   4  -2   53154    1448   1
  -9  -5   7   29584    1058   1
  -7  -5   6    1394     857   1
   2   2  -5    1310     709   1
   3   5 -17   11771    1233   1
   4  -2  -2   42063    1203   1
   5   3 -11   62161    1195   1
   7   5 -26       0    1557   1
   8   4 -20   58929    1320   1
   9  -7 -10     619    1494   1
   9   3 -17   34751     973   1
  10  -6 -10    1571    1130   1
  10  -2  -9    8716     610   1
  10   0 -11       0     547   1
  10   4 -25    2070    1113   1
  11  -7 -13    2662    1384   1
  11  -3 -10     534     592   1
  12  -2 -12     782     517   1
  13  -5 -14    1717     944   1
  13   3 -28       0    1135   1
  14  -6 -17     255    1166   1
  14  -4 -15     570     843   1
  14   0 -18   18307     738   1
  15  -3 -17     527     760   1
  15   1 -23   38655     937   1
  16  -4 -19       0     954   1
  16   0 -23     626     731   1
  18  -2 -25    1026     856   1
  18   0 -30     949    1034   1
 -25  -3   9   19525     795   1
 -25  -1   8     595     690   1
 -24  -2   9     508     581   1
 -23  -5   9   11821     834   1
 -22   4  -2    4202    1098   1
 -11   1   5  179710    1489   1
   4   2  -7    1929     486   1
   6  -2  -4   51593    1033   1
   8   2 -12     607     418   1
  11   3 -21     452     631   1
  12   0 -14   25391     602   1
  12   2 -19    1829     514   1
  13  -3 -13   46657     799   1
  13   1 -18   15651     591   1
  13   3 -27   21996     924   1
  14   2 -24   22696     710   1
  16  -6 -21    4655    1029   1
  17  -5 -22     958     799   1
  17  -1 -23   13980     571   1
  17   1 -30       0     763   1
  18  -4 -24    6331     741   1
  -6   4  -4     451    1016   1
 -17   5  -5    9308    2074   1
 -14   6 -11     633    2650   1
 -12   6 -11    1725    2354   1
  -9  -9   2     326    2526   1
  -7  -9   1    5407    2652   1
  -3  -3   4    2612     812   1
   0   6 -20   10573    2241   1
   6  -6  -5    1510    1269   1
 -26  -2   8    3157     998   1
 -25   1   5    3212    1011   1
 -24  -4   9     147    1038   1
 -24   0   7     552     894   1
 -23   3   1   12239    1259   1
 -22  -2   9    5081     875   1
 -22   2   4   14730    1060   1
 -21  -5   9    3894    1078   1
 -21   1   6    3851     827   1
 -19  -5   9   17904    1071   1
 -19   3   2     232     952   1
 -19   5  -6       0    1837   1
 -18   4  -1    3518    1297   1
 -17  -5   9   26826    1017   1
 -17   3   2   11427    1046   1
 -16  -2   9    1220     665   1
 -16   4  -1    7201    1123   1
 -15  -7   7    1064    1434   1
 -15  -3   9   62237    1008   1
 -15   1   6     401     745   1
 -15   3   2     307     816   1
 -15   5  -5   22199    1595   1
 -14   0   7     171     571   1
 -14   2   4  143918    1490   1
 -12  -2   8    2204     560   1
 -11  -3   8     727     588   1
 -11   3   1   42969    1059   1
  -8   0   5     360     613   1
  -8   2   2  127744    1631   1
  -8   4  -3    8493    1055   1
  -6   0   4  223459    2045   1
  -6   2   1    1798     672   1
   1   5 -14    1003     958   1
   2   6 -24     215    1916   1
   3   1  -4   15820     870   1
   4   4 -13   10036     976   1
   5   5 -20     257    1077   1
   6   4 -16   40447    1162   1
   7   5 -25     372    1453   1
   8  -4  -6  131899    1654   1
   8   0  -8     338     556   1
   9   1 -11  139384    1326   1
  10   2 -15    8074     769   1
  10   4 -24    2287    1123   1
  11  -1 -11   14087     622   1
  11   1 -14   11312     650   1
  12  -6 -13    2004    1072   1
  13   3 -26     523    1006   1
  14  -2 -15    2398     636   1
  15  -5 -17   14428    1125   1
  15  -1 -18    2914     613   1
  15   1 -22    5621     792   1
  16  -2 -19     194     714   1
  16   0 -22     659     744   1
  17  -3 -21   13143     914   1
  17   1 -29     276     971   1
  18  -2 -24   24378     902   1
  18   0 -29       0    1061   1
  19  -3 -27    4129    1042   1
 -26   0   6    4553     763   1
 -24   2   3     706     767   1
 -23  -3   9    6170     602   1
 -23  -1   8     125     617   1
 -20  -2   9    2590     536   1
 -19   1   6    2391     505   1
 -18  -2   9    1174     463   1
 -17   1   6     336     513   1
 -16  -6   8    1561     817   1
 -16  -4   9    2358     603   1
 -15  -1   8   18649     603   1
 -11  -1   7     906     394   1
   5   1  -6   25591     764   1
  13  -7 -16     448    1050   1
  13  -1 -14     428     437   1
  14   2 -23     802     569   1
  17   1 -28    2431     696   1
  18  -4 -23      13     714   1
  18   0 -28   15147     727   1
  19  -3 -26     924     741   1
  19  -1 -29   15366     768   1
   5  -7  -5   26350    2239   1
 -10  -8   4   15763    2186   1
  -5  -7   3   10235    1645   1
  -4  -8   1    3286    2010   1
  -2  -2   3   12572     907   1
   5  -5  -3   45744    1707   1
 -22  -4   9    1716     988   1
 -22   0   7       0     773   1
 -22   4  -3      63    1519   1
 -21  -3   9   12779     911   1
 -20  -6   8    2824    1155   1
 -20  -4   9    1020     908   1
 -20   2   4     356     860   1
 -20   4  -2   16276    1491   1
 -18  -6   8   14117    1293   1
 -18  -4   9    2210     796   1
 -18   2   4   50510    1021   1
 -17  -7   7    6439    1359   1
 -17  -3   9    2899     657   1
 -16   2   4   19809     885   1
 -14  -8   5     509    1760   1
 -13  -5   8    3724     901   1
 -12  -6   7     584    1024   1
 -12  -4   8    1533     744   1
  -9  -7   5   16579    1307   1
  -9  -3   7  212305    1708   1
  -9   1   4    8020     696   1
  -7  -7   4    2324    1245   1
   2   6 -23    2405    1928   1
   6   2  -9    1316     612   1
   7   3 -13   26129     859   1
   7   5 -24    1245    1465   1
   8  -2  -6   93700    1232   1
   8   4 -19    9940    1040   1
   9  -3  -7  216641    1808   1
   9  -1  -8   15482     665   1
  10  -8 -13       0    1768   1
  10   4 -23    1672    1128   1
  11  -5 -10    4324     881   1
  11   3 -20       0     869   1
  12  -4 -11    2702     805   1
  12   2 -18    8754     736   1
  13  -5 -13    4940     972   1
  13   3 -25   40160    1179   1
  14  -6 -16    5003    1213   1
  14   0 -17       0     637   1
  15  -3 -16     715     720   1
  16  -6 -20   14328    1405   1
  16  -4 -18    1090     804   1
  16   2 -30    4861    1161   1
  16   2 -29     516    1081   1
  17  -5 -21   29375    1268   1
  17  -3 -20     195     729   1
  17  -1 -22       0     693   1
  18  -2 -23    3806     821   1
  18   0 -27       0     952   1
  19  -1 -28     379     962   1
 -25  -3   8    3421     716   1
 -25  -1   7   10060     720   1
 -24  -2   8    4233     692   1
 -23   1   5   23580     776   1
 -21  -1   8    4078     586   1
 -21   3   1    7520     823   1
 -20   0   7     837     592   1
 -19  -3   9   20564     659   1
 -19  -1   8    8504     537   1
 -17  -1   8    1561     499   1
 -16   0   7     152     504   1
  -5   1   2  227830    2391   1
   9   3 -16     159     532   1
  13   1 -17   76948     890   1
  14   2 -22   65447     906   1
  15  -1 -17    8563     486   1
  15   1 -21     338     542   1
  16  -2 -18    5721     532   1
  16   0 -21       0     528   1
  17   1 -27   16528     769   1
  19  -3 -25    6550     684   1
   3  -7  -3   61351    3335   1
  -2   6 -17    1812    2240   1
  -8  -8   3     528    1847   1
   7  -7  -7    1753    1637   1
   8  -8 -10   12776    2444   1
   8  -6  -7    5917    1283   1
 -26  -2   7       0    1001   1
 -26   0   5       0    1053   1
 -25   1   4    2178    1008   1
 -24  -4   8    8659    1060   1
 -24   0   6   36410    1001   1
 -23  -5   8       0    1107   1
 -23   3   0     617    1192   1
 -22   2   3    1241     994   1
 -18   0   7     309     678   1
 -18   4  -2   33664    1458   1
 -17   5  -6     739    1681   1
 -15  -5   8      50     911   1
 -14  -2   8   85921    1110   1
 -13  -7   6    1765    1292   1
 -13   1   5    2024     609   1
 -13   3   1   13780     937   1
 -12   4  -2   16817    1082   1
 -11   5  -6     418    1215   1
 -10  -2   7    2775     575   1
  -9  -1   6   13010     685   1
  -9   3   0    4328     733   1
  -7  -3   6    1232     603   1
  -7   1   3  124697    1579   1
  -6  -8   2    7610    1639   1
  -5  -3   5  139004    1705   1
  -3  -1   3  102523    1773   1
   3   5 -16     769    1127   1
   5   5 -19    1004    1095   1
   7  -5  -5   33329    1287   1
   7   1  -8   16491     756   1
   7   5 -23   11468    1317   1
  10  -4  -8  140814    1636   1
  12  -2 -11      94     531   1
  12   0 -13      78     530   1
  13   3 -24     457    1003   1
  14  -4 -14   35173    1065   1
  16   2 -28     828    1010   1
  17  -1 -21   46375     888   1
  17   1 -26    3533     859   1
  18  -4 -22   11692    1078   1
  18   0 -26    8058     860   1
  19  -1 -27    1895     893   1
 -24   2   2   14818     843   1
 -22  -2   8   26283     740   1
 -21  -5   8     517     755   1
 -21   1   5     801     579   1
 -19   3   1   53555    1025   1
 -13  -3   8    1155     514   1
 -12   0   6   43561     790   1
 -12   2   3    3117     480   1
  10   0 -10   18007     565   1
  10   2 -14   46176     792   1
  10   4 -22   37317     933   1
  11   3 -19   19924     679   1
  12   4 -28    6108    1023   1
  13  -3 -12       0     525   1
  14  -2 -14   20334     596   1
  15  -5 -16       0     769   1
  16   2 -27       0     735   1
  17  -5 -20       0     836   1
  18  -2 -22   37019     748   1
  19  -3 -24    1046     669   1
  19  -1 -26     208     640   1
  20  -2 -28       6     688   1
   2  -6  -1    3809    2412   1
   0   6 -19    2716    1912   1
   2   6 -22   17182    2224   1
 -23  -3   8       0     821   1
 -23  -1   7    4990     913   1
 -22  -4   8   10343    1035   1
 -22   0   6   16889     845   1
 -20   2   3    1024     880   1
 -20   4  -3    5683    1464   1
 -19  -5   8     682     972   1
 -17  -5   8    1669     901   1
 -17   3   1    8860    1047   1
 -16   4  -2   28559    1288   1
 -15  -7   6     470    1431   1
 -15   3   1   53747    1189   1
 -15   5  -6     435    1454   1
 -14  -6   7    1310    1009   1
 -14  -4   8   61659    1061   1
 -14   4  -2   49425    1449   1
 -13  -1   7  104546    1133   1
 -13   5  -6    2280    1262   1
 -12  -8   4    1960    1652   1
 -11  -5   7    3878     842   1
 -10  -6   6    3459    1095   1
 -10  -4   7    1833     806   1
  -8  -2   6   90660    1209   1
  -7  -1   5  124149    1440   1
  -7   3  -1   59109    1415   1
   3   3  -8    2279     689   1
   6   4 -15    7761     916   1
   7   5 -22       0    1266   1
   8   2 -11    7307     655   1
   8   4 -18   23181     997   1
  11  -7 -12     144    1444   1
  11  -3  -9  179568    1539   1
  11   1 -13  106562    1135   1
  12  -6 -12    9370    1168   1
  12   2 -17    6542     741   1
  12   4 -27    2076    1257   1
  13  -7 -15    6729    1596   1
  13  -1 -13   43493     770   1
  13   3 -23     307     840   1
  14  -6 -15     274    1220   1
  14   0 -16     935     654   1
  14   2 -21     347     811   1
  15  -3 -15   72429    1022   1
  15   1 -20    6354     804   1
  16  -6 -19    1598    1305   1
  16  -4 -17    1220     829   1
  16   0 -20   40285     928   1
  17  -3 -19    6105     777   1
  17   1 -25    9840     910   1
  18   0 -25       0     830   1
 -25  -3   7   13379     750   1
 -25  -1   6    2214     675   1
 -24  -2   7       0     666   1
 -23   1   4    3447     669   1
 -23   3  -1    3085     978   1
 -21   3   0     268     779   1
 -20  -6   7    2887     835   1
 -20  -2   8    7496     584   1
 -19   1   5   35312     815   1
 -18  -2   8   69584     859   1
 -17  -7   6      59     949   1
 -16  -2   8   18832     616   1
 -15   1   5  115382    1176   1
  -5  -1   4   32810     859   1
  10  -2  -8   52482     828   1
  11  -1 -10     471     373   1
  13   1 -16    9301     558   1
  15   3 -29   19546     965   1
  16  -2 -17    4964     457   1
  16   2 -26   23995     763   1
  17  -1 -20    1097     497   1
  18  -4 -21       0     632   1
  19  -1 -25   17279     637   1
  20  -2 -27     277     698   1
  -3   5 -10    2414    2064   1
  -4   6 -15     313    3006   1
 -10   6 -12   17455    2958   1
  -2  -6   2   71553    2415   1
 -12   6 -12    7163    2466   1
  -5   3  -2   15224    1151   1
   2  -2   0   13450    1212   1
   9  -5  -7   33786    1403   1
 -26  -2   6    5158    1005   1
 -26   0   4   16949    1090   1
 -25   1   3   13916    1038   1
 -24  -4   7    1401    1030   1
 -24   0   5     332     860   1
 -24   2   1     305    1075   1
 -23  -5   7       0    1097   1
 -22   2   2     501     997   1
 -21  -3   8    6486     904   1
 -21  -1   7   49478     994   1
 -20  -4   8    6333     936   1
 -20   0   6   34599     974   1
 -18  -6   7       0    1241   1
 -18  -4   8   16729     903   1
 -18   2   3    3929     862   1
 -17   1   5    1023     727   1
 -17   5  -7   36996    1892   1
 -16  -6   7    4788    1161   1
 -16  -4   8    5902     872   1
 -15  -3   8    7787     747   1
 -14   0   6   19813     729   1
 -14   2   3    4009     837   1
 -11  -7   5    7441    1391   1
  -9  -5   6    1293     846   1
  -8  -6   5     435     946   1
  -8  -4   6  121089    1479   1
  -6  -2   5   21380     809   1
  -4  -2   4   51873    1202   1
   2   4 -10    9642     885   1
   5   3 -10    2307     665   1
   5   5 -18    1161    1103   1
   9  -7  -9     219    1540   1
   9   1 -10   56102     963   1
   9   3 -15   28855     959   1
   9   5 -27    1091    1588   1
  10  -6  -9     252    1177   1
  10   4 -21     298     950   1
  12   4 -26    9876    1278   1
  14  -4 -13     479     742   1
  15  -7 -18       2    1618   1
  15  -1 -16     137     599   1
  15   3 -28     291    1102   1
  16   2 -25     663     918   1
  17  -5 -19     462    1092   1
  17   1 -24    2667     885   1
  18  -2 -21     195     750   1
  18   0 -24    4593     856   1
  19  -3 -23    3683     961   1
  20  -2 -26   24472     970   1
 -19  -3   8    3521     571   1
 -19  -1   7    2612     496   1
 -17  -3   8     595     468   1
 -16   2   3    3645     578   1
 -15  -1   7    1801     516   1
 -12  -2   7     582     397   1
 -11  -3   7   19353     613   1
 -11   1   4   28307     715   1
 -10   0   5     105     413   1
   9   5 -26       0     992   1
  11   3 -18     148     512   1
  13  -5 -12     144     696   1
  13   3 -22    1224     605   1
  14   2 -20       0     568   1
  16  -6 -18     722     910   1
  16   0 -19     178     532   1
  17  -3 -18    7284     591   1
  19  -1 -24     200     557   1
  -1  -5   2     176    1018   1
  -9   5  -7   11326    1641   1
  -2  -4   3    2770     899   1
   2   6 -21    2819    2148   1
   4   4 -12      76    1066   1
  10  -8 -12   11653    2353   1
 -23  -3   7   13415     936   1
 -23  -1   6     963     898   1
 -23   3  -2      15    1352   1
 -22  -2   7       0     879   1
 -21  -5   7   18125    1139   1
 -21   1   4    3062     841   1
 -20   4  -4   17750    1511   1
 -19   3   0      59     998   1
 -18   0   6    7548     748   1
 -18   4  -3     866    1300   1
 -17  -1   7   72987    1062   1
 -16   0   6   16268     808   1
 -14  -8   4   11060    1853   1
 -13  -5   7   63372    1184   1
 -12  -6   6   28143    1236   1
 -11   3   0   15765     869   1
 -10  -8   3    1763    1737   1
 -10   2   2  115879    1468   1
 -10   4  -3    3350     993   1
  -6  -6   4   35057    1337   1
   6   0  -5     317     483   1
   7  -1  -5  127562    1452   1
   7   3 -12    1994     650   1
   7   5 -21     276    1280   1
   8   4 -17     503     815   1
   9   5 -25   10222    1466   1
  12  -4 -10   82959    1293   1
  12   0 -12  162821    1276   1
  12   4 -25    4461    1101   1
  14  -2 -13      35     652   1
  14   0 -15       0     664   1
  15  -5 -15   10501     996   1
  15   1 -19   54689     919   1
  15   3 -27   13200    1164   1
  16  -4 -16   43421    1073   1
  17  -1 -19     205     699   1
  18  -4 -20    9001     953   1
  18   0 -23     359     844   1
  19  -3 -22     276     817   1
  20  -2 -25     691     893   1
  20   0 -29       0    1019   1
 -25  -3   6     736     702   1
 -25  -1   5    2505     680   1
 -25   1   2    2490     795   1
 -23   1   3    1509     666   1
 -22  -4   7    1760     702   1
 -22   0   5      62     571   1
 -12  -4   7    7445     616   1
 -11  -1   6   22453     637   1
   8   0  -7       0     405   1
  10   2 -13   11703     549   1
  12  -2 -10   48422     771   1
  12   2 -16   86613     997   1
  15  -3 -14    1108     506   1
  15   3 -26       0     790   1
  16  -2 -16   15210     536   1
  16   2 -24   19290     740   1
  17   1 -23   16194     614   1
  18  -2 -20     313     480   1
  19   1 -29   16100     810   1
   3  -5  -1   11211    1602   1
   0   2  -3     683     816   1
  -4  -6   3   12702    1378   1
   0   6 -18   17509    2116   1
   1   3  -6    8403    1029   1
   1   5 -13    6297    1296   1
   3   5 -15   24580    1441   1
   4   6 -24   19957    2445   1
 -26  -2   5       0    1001   1
 -26   0   3       0    1027   1
 -24  -4   6   14082    1060   1
 -24  -2   6    8209     982   1
 -24   0   4     459     932   1
 -24   2   0      32    1154   1
 -23  -5   6    1024    1096   1
 -22   2   1    1440    1006   1
 -21  -3   7    9783     917   1
 -21   3  -1   15716    1182   1
 -20  -6   6   11603    1262   1
 -20  -2   7    5048     807   1
 -20   2   2   17430     974   1
 -19  -5   7    1722     997   1
 -19   1   4   10302     924   1
 -17  -5   7   60605    1187   1
 -17   3   0      54    1021   1
 -16   4  -3   10258    1212   1
 -15  -5   7   13524    1005   1
 -15   5  -7    5605    1518   1
 -14  -2   7    2359     726   1
 -13  -7   5    1517    1310   1
  -9  -7   4     745    1185   1
  -7  -9   0    1100    2175   1
  -7  -5   5   30166    1155   1
  -6  -4   5   31106     999   1
  -4  -4   4  126239    1897   1
   1   1  -2    9926    1024   1
   5  -1  -3   46752    1123   1
   6   4 -14    3332     895   1
   7  -3  -4    1778     669   1
   9  -3  -6     368     643   1
   9  -1  -7  140018    1372   1
  10   4 -20    2396     966   1
  11  -5  -9   21729    1068   1
  11   1 -12    5698     613   1
  12  -6 -11    1710    1160   1
  12   4 -24   37250    1255   1
  13  -7 -14    1509    1648   1
  13  -3 -11  125913    1340   1
  13  -1 -12     667     528   1
  13   1 -15   24564     842   1
  13   3 -21   27554     995   1
  14  -6 -14   22306    1414   1
  14   2 -19    2800     700   1
  15  -7 -17    1273    1692   1
  15  -1 -15   40595     819   1
  16   0 -18     827     629   1
  17  -5 -18     847    1045   1
  19  -5 -22     242    1250   1
  19  -1 -23   18569     851   1
  19   1 -28    1297    1023   1
  20  -4 -24    2277    1121   1
  20  -2 -24   15631     951   1
  20   0 -28     869    1039   1
 -21  -1   6    3190     585   1
 -20  -4   7     481     658   1
 -18  -6   6     785     884   1
 -18  -2   7     296     475   1
 -17  -7   5     540     959   1
 -15  -7   5    7061    1068   1
 -14  -6   6     245     715   1
 -13  -3   7   72031     965   1
 -13   1   4    4847     494   1
   9   5 -24     429    1002   1
  11   3 -17    2231     551   1
  15   1 -18    2361     500   1
  15   3 -25    7924     731   1
  16   2 -23    1818     668   1
  17  -3 -17   62633     878   1
  17   1 -22     499     543   1
  18  -4 -19     863     671   1
  18   0 -22    7919     553   1
  18   2 -29     190     788   1
  19  -3 -21   13591     666   1
  21  -1 -28      35     674   1
  -3  -9  -2     717    2839   1
  -5  -9  -1    1482    2773   1
   2   6 -20    6571    1918   1
   6  -8  -7    2146    2172   1
   8  -4  -5    8705     962   1
  11  -7 -11   12749    1954   1
 -25  -1   4    1655     951   1
 -25   1   1      68    1117   1
 -23  -3   6       0     977   1
 -23  -1   5   23334     991   1
 -23   3  -3    7230    1371   1
 -22  -2   6       0     875   1
 -20   0   5      54     835   1
 -20   4  -5     885    1438   1
 -19  -3   7    8046     827   1
 -18  -4   7     551     824   1
 -18   2   2   11280     988   1
 -18   4  -4    4917    1334   1
 -17   1   4    4511     772   1
 -17   5  -8     428    1710   1
 -16  -6   6   25783    1302   1
 -16  -2   7    3830     725   1
 -15   1   4       0     790   1
 -15   3   0    6645     931   1
 -14  -4   7    2479     762   1
 -14   4  -3    9445    1215   1
 -13   3   0       4     872   1
 -13   5  -7   29632    1753   1
 -12  -8   3     173    1678   1
 -12   0   5       0     604   1
 -12   2   2  151576    1574   1
 -12   4  -3      44     969   1
 -11  -5   6     437     846   1
 -11   5  -7     537    1274   1
 -10  -2   6    1799     588   1
  -9  -3   6     326     628   1
  -9   1   3  214441    1872   1
  -8  -8   2   10504    1647   1
  -8   0   4  380576    2417   1
  -5  -5   4    5597     951   1
   4   0  -3     409     556   1
   4   6 -23     943    1736   1
   5   5 -17   40503    1480   1
   6  -4  -3    6597     832   1
   6   2  -8   92326    1359   1
   7   5 -20    3147    1111   1
   9   3 -14    4839     821   1
  10  -4  -7    2362     887   1
  10   0  -9     172     567   1
  11  -1  -9   74187     985   1
  12  -8 -14    6784    2081   1
  12   4 -23    2870    1117   1
  14  -4 -12   59051    1126   1
  15  -5 -14    2566     979   1
  16  -6 -17    2592    1391   1
  17  -1 -18       0     707   1
  18  -2 -19    1735     714   1
  18   2 -28   20400    1131   1
  19  -1 -22     727     796   1
  19   1 -27    1725     962   1
  20  -4 -23     246    1133   1
  20   0 -27       0     925   1
 -26  -2   4    8357     728   1
 -26   0   2     731     719   1
 -25  -3   5    2339     700   1
 -21  -5   6     241     762   1
 -21   1   3   30069     768   1
 -19  -1   6    2599     513   1
 -19   3  -1   26506     995   1
 -17  -3   7   19775     619   1
 -16  -4   7     586     614   1
 -15  -3   7     444     508   1
 -13  -1   6   37432     737   1
  -8   2   1    1133     505   1
   7   1  -7   19906     680   1
   8   2 -10   84435    1108   1
  10   4 -19       0     685   1
  11  -3  -8     330     450   1
  13   3 -20    2629     642   1
  14   4 -28   16708    1043   1
  16  -4 -15     333     629   1
  20  -2 -23     686     553   1
  20   0 -26    9103     706   1
  21  -3 -25     764     728   1
  21  -1 -27   17435     764   1
  -2   6 -16   31128    2988   1
   0   4  -8   26634    1622   1
 -12   6 -13     569    2786   1
  -7  -7   3   36100    1838   1
  -3  -5   3   27583    1316   1
   8  -8  -9    1008    2489   1
 -24  -4   5       0    1027   1
 -24  -2   5     527     951   1
 -24   0   3     477     996   1
 -24   2  -1     381    1214   1
 -23   1   2    3461     951   1
 -22  -4   6    3801    1008   1
 -22   0   4   64706    1183   1
 -22   2   0   31879    1135   1
 -21   3  -2     406    1291   1
 -20   2   1     461     892   1
 -18   0   5     551     720   1
 -17  -1   6     676     727   1
 -16   0   5     142     726   1
 -16   2   2   37601    1029   1
 -15  -1   6    1116     732   1
 -14  -8   3       0    1798   1
 -14   0   5       0     594   1
 -14   2   2   60976    1176   1
 -11  -7   4    1834    1388   1
 -10  -6   5    1538    1115   1
 -10  -4   6   26468     992   1
  -9  -1   5   35754     884   1
  -9   3  -1   15717     895   1
  -8   4  -4   76970    1811   1
   4   2  -6   56348    1288   1
   5  -3  -2   11346     864   1
   8  -2  -5     739     589   1
   8   4 -16   19234     979   1
   9   1  -9    2859     611   1
   9   5 -23     219    1244   1
  10  -2  -7    1342     577   1
  12   2 -15    6278     771   1
  13  -5 -11   10569    1101   1
  14  -2 -12   13566     750   1
  14   0 -14  146404    1263   1
  14   2 -18   81317    1077   1
  15   3 -24       0     984   1
  16  -2 -15    5110     654   1
  16   0 -17     162     640   1
  16   2 -22   15499     856   1
  17  -5 -17   13961    1132   1
  17   1 -21   51306     975   1
  18  -6 -20    1350    1422   1
  18   0 -21       0     724   1
  18   2 -27     437    1010   1
  19  -5 -21     929    1275   1
  19  -3 -20    4027     889   1
  19   1 -26       0     970   1
 -21  -3   6    1084     624   1
 -20  -6   5    1163     919   1
 -20  -2   6   45345     789   1
 -19  -5   6    1359     704   1
   5   1  -5   64645    1177   1
  12   0 -11      60     401   1
  12   4 -22       0     781   1
  13   1 -14     481     478   1
  14   4 -27    1334     858   1
  15  -3 -13   24781     666   1
  15  -1 -14      88     445   1
  15   1 -17    9488     531   1
  17  -3 -16    4852     596   1
  18  -4 -18   35345     870   1
  19  -1 -21    5168     592   1
  20  -4 -22    5577     742   1
  20   0 -25     418     660   1
  21  -1 -26     120     606   1
   0  -8  -2       0    3390   1
  -8   6 -13     940    2969   1
   5  -9  -8    3334    3918   1
 -10   6 -13    1150    2853   1
  -7   5  -8    5669    1569   1
   4   6 -22    2312    2088   1
   8  -6  -6   54520    1818   1
 -25  -3   4     298     974   1
 -25  -1   3   12125     967   1
 -25   1   0    1122    1089   1
 -23  -3   5   26074    1047   1
 -23  -1   4    2936     886   1
 -21  -1   5     869     794   1
 -20  -4   6   17873     993   1
 -20   4  -6    2570    1599   1
 -19   1   3      97     875   1
 -17  -7   4     652    1536   1
 -17  -5   6     340     897   1
 -17   3  -1   51771    1313   1
 -17   5  -9    2419    1905   1
 -16   4  -4   44246    1420   1
 -15  -5   6    3781     975   1
 -15   5  -8     616    1496   1
 -13  -7   4       0    1316   1
 -13  -5   6    2477     816   1
 -12  -6   5     990    1072   1
 -12  -2   6  183880    1473   1
  -7  -3   5  171765    1724   1
  -6  -8   1       0    1598   1
  -6   0   3     109     555   1
  -5  -7   2    2252    1299   1
   5   3  -9     695     652   1
   6  -2  -3     145     599   1
   7   3 -11   31651     929   1
   7   5 -19   37155    1365   1
   9   5 -22    1270    1238   1
  10  -8 -11     873    1935   1
  10  -6  -8   37001    1539   1
  10   2 -12   89840    1140   1
  11   3 -16    9112     814   1
  11   5 -27    7316    1581   1
  12  -4  -9    1285     836   1
  13  -7 -13   22752    1827   1
  13  -3 -10    7370     793   1
  13  -1 -11   88473     994   1
  13   3 -19     546     863   1
  14  -6 -13    2310    1329   1
  14   4 -26   11589    1260   1
  15  -7 -16    1130    1767   1
  15   3 -23   22736    1080   1
  16  -6 -16   23689    1536   1
  17  -1 -17   32164     800   1
  17   3 -28     539    1198   1
  18  -2 -18   29869     848   1
  18   2 -26    2837    1019   1
  19   1 -25   20687     990   1
  20  -2 -22    3835     807   1
  21  -3 -24     560    1024   1
 -24  -2   4    1890     670   1
 -24   2  -2   18272     915   1
 -23   1   1   28817     797   1
 -22  -2   5     927     617   1
 -21  -5   5     972     740   1
 -21   1   2     190     583   1
 -21   3  -3   14702     969   1
 -20   0   4    7830     633   1
 -18  -6   5    4083     895   1
 -18  -2   6     304     472   1
 -18   4  -5    4721     950   1
 -15  -7   4       0    1020   1
 -11  -3   6      90     422   1
  11   1 -11   14695     543   1
  12  -2  -9     538     393   1
  16   2 -21    1275     576   1
  17   1 -20    1016     545   1
  18   0 -20   14653     599   1
  19  -5 -20       6     810   1
  21  -1 -25    5487     629   1
  -1  -7   0    1337    2135   1
  -1   5 -11     751    1598   1
  -3  -7   1     751    1583   1
   2   6 -19     219    1884   1
   6  -6  -4   40669    1847   1
 -24  -4   4     238    1003   1
 -24   0   2   27895    1080   1
 -22  -4   5     904     991   1
 -22   0   3       0     947   1
 -22   2  -1     433    1085   1
 -19  -3   6    8545     834   1
 -19  -1   5   34460     936   1
 -19   3  -2     290    1166   1
 -18  -4   6    2964     848   1
 -18   2   1     806     927   1
 -17   1   3   71993    1120   1
 -16  -6   5      64    1149   1
 -16  -2   6  120830    1231   1
 -15   3  -1   56610    1243   1
 -14  -6   5    5427    1035   1
 -14  -2   6    1306     723   1
 -14   4  -4    3380    1164   1
 -13   5  -8       0    1533   1
 -12  -4   6   59608    1131   1
 -11   1   3   62669    1082   1
 -11   3  -1   71194    1308   1
 -10  -8   2    9770    1795   1
 -10   0   4  115113    1355   1
  -9  -5   5     855     866   1
  -8  -6   4   17574    1130   1
  -8  -2   5     664     591   1
  -7   1   2    1215     677   1
  -6   2   0  102614    1737   1
   3   5 -14     320     990   1
   4   4 -11    2975     745   1
   5   5 -16     634    1148   1
   6   4 -13     595     867   1
   9  -7  -8     977    1375   1
   9  -5  -6    1745     954   1
   9   3 -13   32329     948   1
  10   4 -18   31274    1157   1
  11  -5  -8       0     906   1
  11   5 -26     167    1556   1
  12  -6 -10   40482    1486   1
  12   4 -21     878     922   1
  14   2 -17    4350     730   1
  14   4 -25      95    1218   1
  15  -5 -13   10057    1050   1
  16  -4 -14   10508     951   1
  17  -5 -16       0    1093   1
  17   3 -27   13401    1121   1
  18  -6 -19    1545    1474   1
  18   2 -25    1085     881   1
  19  -3 -19   31726    1014   1
  19  -1 -20    3270     688   1
  19   1 -24     574     853   1
  20  -4 -21       0    1032   1
  20  -2 -21    2379     811   1
  20   0 -24    1791     813   1
  21  -3 -23   11770     957   1
  22  -2 -26    4791     951   1
 -25  -1   2    2031     737   1
 -25   1  -1   13592     827   1
 -20  -6   4       0     915   1
 -20   2   0     620     641   1
 -18   0   4   60172     870   1
 -17  -3   6    1853     497   1
 -16  -4   6   34657     829   1
 -15   1   3   23667     724   1
 -14  -4   6    2912     562   1
 -11  -1   5  168561    1413   1
   8   4 -15    1111     597   1
  12   2 -14   78347     987   1
  14   0 -13     412     492   1
  15   1 -16       5     465   1
  15   3 -22    1823     596   1
  16  -2 -14    4547     486   1
  16   0 -16   97650     914   1
  18  -4 -17     817     713   1
  21  -1 -24    1740     622   1
   0   6 -17    2835    2284   1
   7  -7  -6    2966    1977   1
 -12   6 -14    8281    2837   1
 -10   4  -4    6594    1243   1
  -4  -8   0   17074    2203   1
  -2  -8  -1    4978    2106   1
   4   6 -21     274    2116   1
   7  -5  -4     136    1174   1
 -25  -3   3   15264    1018   1
 -23  -3   4     883     945   1
 -23  -1   3    1916     869   1
 -21  -3   5    7019     910   1
 -21  -1   4    3872     811   1
 -20  -2   5    1051     785   1
 -20   4  -7       0    1585   1
 -19  -5   5   22337    1092   1
 -17  -1   5    1256     727   1
 -17   5 -10       0    1893   1
 -16   2   1    2159     832   1
 -15  -3   6    5221     745   1
 -15   5  -9   43206    2038   1
 -14  -8   2    6036    1812   1
 -13  -3   6    3934     765   1
 -13   1   3  146590    1426   1
 -13   3  -1   67676    1346   1
 -12  -8   2   12683    1771   1
 -12   4  -4   79084    1613   1
 -10   2   1   35708    1005   1
  -9  -7   3    5493    1240   1
  -8  -4   5    7999     751   1
  -7  -1   4  120002    1467   1
  -5  -3   4    1583     647   1
  -4   0   2  110057    1872   1
   6   6 -24    1112    1904   1
   7   5 -18     757    1111   1
   9   5 -21   17815    1371   1
  10   0  -8  306962    1836   1
  11  -7 -10    3723    1634   1
  11   5 -25    1787    1388   1
  12  -8 -13    4109    2150   1
  13   1 -13   49440     850   1
  13   3 -18    6824     762   1
  14  -4 -11    4652     825   1
  14  -2 -11    2322     692   1
  15  -3 -12    2342     722   1
  15  -1 -13   26370     780   1
  16   2 -20   61015    1054   1
  17  -3 -15   14707     870   1
  17  -1 -16    3372     618   1
  17   3 -26       0    1092   1
  18  -2 -17     380     723   1
  18   0 -19     139     748   1
  18   2 -24   26755     993   1
  19  -5 -19   13228    1226   1
  19   1 -23   20156     929   1
  20   0 -23     140     827   1
  22  -2 -25     123     964   1
 -24  -2   3     124     673   1
 -24   0   1       0     696   1
 -23   1   0    2242     779   1
 -22  -2   4   13613     676   1
 -21   3  -4    3952     907   1
 -20  -4   5       0     653   1
 -19   1   2    7971     677   1
 -16   0   4    1083     529   1
 -15  -1   5  110936    1125   1
 -14   2   1      37     566   1
 -13  -1   5    1688     438   1
 -12   0   4   12788     563   1
   8   0  -6  294069    1937   1
   9  -1  -6   12947     555   1
  11  -1  -8     110     375   1
  11   3 -15   49664     893   1
  14   4 -24    4184     768   1
  16  -6 -15    9234     961   1
  17   1 -19     396     546   1
  19  -3 -18     978     645   1
  20  -4 -20   13293     812   1
  21  -3 -22    3668     684   1
  21   1 -28      54     730   1
   4  -8  -5      24    3269   1
 -11   5  -8     399    1576   1
  -9   5  -8     119    1566   1
  -7  -9  -1   15133    2843   1
 -22  -4   4   22353    1069   1
 -22   0   2     991     930   1
 -22   2  -2    6687    1175   1
 -21  -5   4       0    1045   1
 -21   1   1       0     911   1
 -20   0   3      60     857   1
 -19   3  -3    7163    1204   1
 -18  -6   4   18052    1325   1
 -18   2   0   24286    1069   1
 -18   4  -6   28223    1631   1
 -17  -7   3   13163    1602   1
 -17  -5   5    4949     919   1
 -17   3  -2     715    1053   1
 -16   4  -5     591    1345   1
 -14   0   4   58378     983   1
 -12   2   1    4068     732   1
 -11  -7   3    8404    1446   1
 -11  -5   5   57880    1238   1
 -10  -6   4   18218    1262   1
  -8  -8   1     727    1607   1
  -7   3  -2    4484     781   1
  -6  -6   3    1909    1029   1
   3  -1  -1   44395    1433   1
   3   3  -7   12483     898   1
   6   6 -23    1216    1687   1
   8   2  -9    2337     627   1
  10   4 -17   10764     891   1
  11  -3  -7   21582     827   1
  11   5 -24      38    1406   1
  12   0 -10  241631    1550   1
  12   4 -20   40772    1171   1
  13  -5 -10    1875    1092   1
  14  -6 -12   17377    1475   1
  15  -7 -15   21445    1776   1
  15   3 -21    3907     851   1
  17   3 -25   11115    1130   1
  18  -6 -18   19146    1608   1
  19  -1 -19   30308     820   1
  20  -2 -20   18590     884   1
  21  -1 -23   10865     860   1
  21   1 -27   19379    1111   1
  22  -2 -24    9904     889   1
  22   0 -27       0    1003   1
 -25  -1   1     447     730   1
 -20   2  -1     655     756   1
 -19  -3   5   44543     819   1
 -19  -1   4    9357     662   1
 -18  -4   5      22     605   1
 -18  -2   5   12814     583   1
 -15  -7   3     363    1040   1
 -15  -5   5   69306    1099   1
 -13  -5   5    6254     645   1
 -10  -2   5    1099     446   1
  -9  -3   5   47119     886   1
  -6  -2   4   52636    1038   1
   7  -1  -4  117946    1410   1
  10   2 -11    3377     468   1
  13  -1 -10    5061     430   1
  14   2 -16   32358     734   1
  16   0 -15     280     479   1
  18  -4 -16    2158     734   1
  18   2 -23    4307     668   1
  19   1 -22     666     622   1
  20   0 -22   28889     732   1
  20   2 -28       0     773   1
  -6   4  -5    8614    1285   1
   1   5 -12    6454    1375   1
   2   4  -9   16480    1192   1
 -24  -2   2   13648     989   1
 -24   0   0    4610     991   1
 -23  -3   3     528     953   1
 -23  -1   2    3093     892   1
 -23   1  -1    3930    1082   1
 -21  -3   4    1931     910   1
 -21  -1   3   30339     932   1
 -21   3  -5    2741    1276   1
 -20  -6   3     273    1295   1
 -17   1   2    9042     846   1
 -16  -6   4     786    1163   1
 -16  -2   5     966     740   1
 -15   3  -2    4538     926   1
 -14  -6   4   24781    1184   1
 -13  -7   3    8723    1401   1
 -12  -6   4   10278    1159   1
 -10  -4   5   10507     882   1
  -7  -5   4     343     908   1
  -6  -4   4   58316    1255   1
  -3  -3   3  284527    2915   1
   2   6 -18   13710    1756   1
   4   6 -20   22063    1739   1
   6   0  -4  221286    2022   1
   6   2  -7   25926     917   1
   9  -3  -5   49232    1089   1
   9   1  -8   17461     753   1
   9   5 -20     152    1185   1
  10  -4  -6   30933    1135   1
  11   1 -10     951     585   1
  11   5 -23    8823    1267   1
  12  -4  -8     267     865   1
  13  -7 -12    1827    1692   1
  13  -3  -9     310     771   1
  14   4 -23    2862    1095   1
  15   1 -15   43304     906   1
  16  -4 -13    6040     969   1
  16  -2 -13    7188     701   1
  16   2 -19     655     810   1
  17  -5 -15     862    1157   1
  17   1 -18     217     776   1
  17   3 -24     500     964   1
  18  -2 -16    1430     759   1
  18   0 -18   58272     969   1
  19  -5 -18     135    1228   1
  20   2 -27     238    1107   1
  21  -3 -21   14069    1023   1
  21  -1 -22    1706     786   1
  21   1 -26       0     948   1
  22   0 -26    1061    1019   1
 -22  -2   3     870     633   1
 -20  -2   4     462     560   1
 -19  -5   4     461     705   1
 -18   0   3     165     524   1
 -17  -3   5    6471     550   1
 -16  -4   5     585     639   1
 -12  -2   5     703     438   1
  -9   1   2   29296     823   1
  -5   1   1  179016    2250   1
  10  -2  -6    1922     438   1
  12   2 -13    2694     546   1
  13   3 -17   46066     847   1
  14   0 -12  150192    1174   1
  15  -5 -12     837     755   1
  15   3 -20    5350     644   1
  16   4 -27    1331     955   1
  17  -3 -14    2278     612   1
  17  -1 -15    5608     474   1
  19  -3 -17     386     552   1
  19  -1 -18    5000     525   1
  20  -4 -19    1353     792   1
  20  -2 -19     873     596   1
  22  -2 -23     575     638   1
 -10   6 -14    1924    2955   1
 -15   5 -10     430    2185   1
 -14   4  -5   13225    1555   1
 -13   5  -9    1001    1923   1
  -7  -7   2     503    1566   1
  -5  -9  -2      29    2885   1
   2   2  -4   18809    1110   1
   4  -4  -1   38115    1673   1
 -25  -1   0      51    1026   1
 -22  -4   3     282     995   1
 -22   0   1       0     935   1
 -22   2  -3     688    1157   1
 -21  -5   3    6544    1073   1
 -21   1   0       0     999   1
 -20  -4   4       0     927   1
 -20   0   2  102812    1251   1
 -19   1   1   51127    1127   1
 -19   3  -4     375    1184   1
 -18   4  -7    3352    1517   1
 -17  -7   2     220    1551   1
 -17  -1   4    3841     783   1
 -17   3  -3   46328    1321   1
 -16   2   0   43387    1092   1
 -16   4  -6     410    1373   1
 -15   1   2    5242     828   1
 -14  -8   1       0    1809   1
 -14  -4   5    2153     784   1
 -14  -2   5    9396     802   1
 -12  -8   1     267    1716   1
 -12  -4   5    9531     876   1
 -11  -3   5   70618    1101   1
 -10  -8   1       0    1801   1
  -9  -1   4    8220     705   1
  -8   0   3      16     683   1
  -5  -1   3   47419    1143   1
  -4   2  -1    8569     942   1
   3   1  -3  110103    1990   1
   5   5 -15   27709    1267   1
   6   4 -12   57958    1380   1
   6   6 -22   26679    1933   1
   7   1  -6   15651     783   1
   7   3 -10   11188     798   1
   7   5 -17   12011    1228   1
   8  -4  -4   49139    1258   1
   8   4 -14   38603    1154   1
   8   6 -25     712    1855   1
   9   3 -12    9906     738   1
  12  -2  -8    2436     601   1
  12   4 -19    2765     976   1
  13   1 -12     416     588   1
  14  -4 -10    7311     877   1
  14   4 -22   19307    1177   1
  15  -1 -12    3145     661   1
  16  -6 -14   10883    1385   1
  18  -6 -17    3048    1420   1
  18   2 -22   42679    1093   1
  19   1 -21    6323     842   1
  20   0 -21       0     870   1
  20   2 -26   26917    1087   1
 -20   2  -2   29919     921   1
 -18  -6   3    2901     913   1
 -15  -3   5   33641     757   1
  11   3 -14    8363     638   1
  14  -2 -10   33108     742   1
  15  -3 -11   17665     663   1
  16   2 -18    5832     616   1
  16   4 -26   13315     911   1
  17   3 -23    6045     717   1
  21  -3 -20    1205     707   1
  21   1 -25    6066     712   1
  22   0 -25      58     647   1
  -5   5  -9   49187    2895   1
  -4  -6   2   14101    1441   1
   8  -8  -8     888    2477   1
  10  -8 -10       0    2530   1
 -24  -2   1       0     925   1
 -24   0  -1       0     957   1
 -23  -3   2       0     945   1
 -23  -1   1   29493     977   1
 -23   1  -2    2450    1033   1
 -21   3  -6    4670    1430   1
 -20  -6   2    9134    1314   1
 -19  -3   4    4771     811   1
 -19  -1   3     102     852   1
 -18  -2   4   46942     922   1
 -18   2  -1     352     954   1
 -17  -5   4       0     992   1
 -16   0   3     280     777   1
 -15  -1   4     361     791   1
 -14   2   0   11977     925   1
 -13  -3   5   10999     815   1
 -13   1   2    5153     708   1
 -13   3  -2    1160     947   1
 -12   4  -5    1536    1019   1
 -11   1   2   14509     786   1
 -11   3  -2     436     906   1
  -9  -5   4    2889     931   1
  -9   3  -2   13635     912   1
  -8   2   0  261608    2380   1
  -6  -8   0    7553    1747   1
   4  -2  -1     432     653   1
   7  -3  -3  119554    1722   1
   8  -2  -4   10562     723   1
   9   5 -19     317    1083   1
  10  -6  -7     618    1300   1
  10   4 -16    8526     893   1
  11   5 -22     488    1225   1
  12  -8 -12    3414    2277   1
  12  -6  -9     762    1265   1
  13   5 -26    1273    1529   1
  14   2 -15    2771     726   1
  15  -7 -14    2057    1732   1
  16   0 -14   55617     909   1
  17   1 -17   35100     829   1
  18  -4 -15   14598     958   1
  18  -2 -15     748     747   1
  18   0 -17     390     731   1
  18   2 -21     524     850   1
  19  -5 -17     369    1256   1
  19   3 -27    3595    1197   1
  20  -4 -18     677     973   1
  21  -1 -21   16936     846   1
  22  -2 -22   10550     939   1
  23  -1 -25   10990     983   1
 -25  -1  -1   12739     746   1
 -22  -2   2     138     623   1
 -22   2  -4   18015     883   1
 -21  -3   3   34639     783   1
 -21  -1   2     321     557   1
 -18  -4   4   33975     797   1
 -18   4  -8     543    1048   1
 -16  -6   3    4564     845   1
 -15  -7   2     700    1031   1
 -13  -1   4    4570     480   1
 -11  -1   4   27176     714   1
  15   1 -14     173     487   1
  15   3 -19   26263     763   1
  16   4 -25    5190     862   1
  17  -5 -14    2560     844   1
  19  -1 -17     740     496   1
  19   1 -20    3901     557   1
  20  -2 -18     205     600   1
  20   0 -20   36717     761   1
  20   2 -25     214     708   1
  21   1 -24    2020     681   1
  22   0 -24   16036     725   1
  -8   6 -14   24259    3541   1
   5  -7  -4    2574    2260   1
 -11   5  -9   32106    1917   1
  -8  -6   3    1898    1202   1
  -8   4  -5    8628    1332   1
  -5  -5   3   39469    1523   1
  -3  -9  -3     406    2565   1
  -1  -3   2     645     848   1
   3   5 -13   85164    2081   1
   4   6 -19     302    1909   1
 -24   0  -2    5776    1074   1
 -22  -4   2     755     973   1
 -22   0   0   24932    1011   1
 -21  -5   2      43    1029   1
 -21   1  -1   36523    1131   1
 -21   3  -7   12027    1438   1
 -20  -4   3    3778     926   1
 -20  -2   3     719     786   1
 -19  -5   3    3224     994   1
 -19   1   0     492     890   1
 -19   3  -5   16548    1249   1
 -18   0   2    1502     736   1
 -17   1   1   31292     945   1
 -15  -5   4    1389     980   1
 -15   3  -3    9843    1051   1
 -15   5 -11   12084    1810   1
 -14   0   3     243     630   1
 -13  -7   2       0    1349   1
 -13  -5   4     741     926   1
 -12   0   3       0     635   1
 -12   2   0  160678    1672   1
 -11  -7   2     685    1398   1
 -11  -5   4    1466     876   1
 -10   0   3     269     658   1
 -10   2   0   53856    1167   1
 -10   4  -5    5634    1077   1
  -9  -7   2     309    1228   1
  -7  -3   4    1429     672   1
  -4  -2   3     333     659   1
   4   4 -10   87971    1655   1
   5   3  -8    8176     803   1
   6   6 -21    2187    1755   1
   8   6 -24   13708    1954   1
  10   0  -7      69     570   1
  10   2 -10     201     600   1
  11  -7  -9   54078    2090   1
  11  -5  -7    4340     998   1
  11  -1  -7     988     558   1
  12   0  -9      33     544   1
  12   4 -18    8506     998   1
  13  -5  -9   17865    1242   1
  13   3 -16    6881     790   1
  13   5 -25    3329    1370   1
  14  -6 -11     538    1427   1
  14   4 -21    2634    1111   1
  16  -4 -12   31821    1126   1
  16  -2 -12   23250     811   1
  17  -3 -13   32437    1010   1
  17  -1 -14   12716     696   1
  17   3 -22    2047     972   1
  19  -3 -16       0     785   1
  19   3 -26     969    1116   1
  21  -5 -20       0    1297   1
  21  -3 -19    6463     895   1
  23  -3 -23    2243    1032   1
 -24  -2   0       0     731   1
 -23   1  -3   14512     785   1
 -20   0   1       0     609   1
 -17  -3   4   13188     591   1
 -16  -2   4   18624     643   1
 -14  -6   3    1846     753   1
  -8  -2   4   10386     580   1
  11   5 -21    3714     916   1
  12   2 -12    1044     412   1
  13  -1  -9    9487     478   1
  14   0 -11     429     371   1
  16   2 -17    4827     516   1
  20   2 -24   14955     786   1
  21  -1 -20    2819     579   1
  22  -4 -21    1565     827   1
  22  -2 -21     892     645   1
  23  -1 -24    1400     675   1
  -6   6 -14    1466    3564   1
   0   6 -16    3841    2416   1
   5  -5  -2    3607    1459   1
 -13   5 -10     108    1907   1
 -10   6 -15    5333    2945   1
  -7  -9  -2     544    2787   1
  -5  -7   1   39347    2011   1
  -4  -4   3   17354    1092   1
   8  -6  -5     759    1340   1
 -23  -3   1    9278     969   1
 -23  -1   0    1932     999   1
 -22   2  -5    1201    1127   1
 -20  -6   1     157    1266   1
 -20   2  -3     644    1063   1
 -18  -6   2    2069    1241   1
 -18   2  -2    9121     989   1
 -18   4  -9     429    1467   1
 -17  -7   1    1504    1530   1
 -17  -1   3   71052    1096   1
 -17   3  -4     107    1032   1
 -16  -4   4     763     882   1
 -16   2  -1    4553     847   1
 -16   4  -7     920    1359   1
 -14   4  -6   70046    1663   1
 -12  -6   3    7859    1125   1
 -10  -6   3    3281    1173   1
  -8  -8   0   21153    1778   1
  -8  -4   4   42561    1069   1
   4   2  -5    6338     774   1
   7   5 -16      44    1129   1
   8   2  -8   10945     725   1
   8   4 -13     543     865   1
   8   6 -23       0    1678   1
   9  -7  -7   32091    1775   1
   9  -5  -5     331     984   1
   9   5 -18     445    1097   1
  11   1  -9   79082    1063   1
  13  -7 -11   25965    1800   1
  13  -3  -8    1384     794   1
  13   5 -24     468    1365   1
  15  -5 -11   22082    1248   1
  15  -1 -11   21595     782   1
  16  -6 -13     926    1366   1
  16   4 -24   16865    1283   1
  18  -6 -16    1226    1446   1
  18   0 -16      60     732   1
  18   2 -20       0     781   1
  20   0 -19     361     692   1
  21   1 -23   11530     947   1
  22   0 -23     518     925   1
 -22  -2   1     315     627   1
 -22   0  -1     171     638   1
 -21  -3   2    1974     638   1
 -21  -1   1     634     662   1
 -19  -3   3       0     567   1
 -19  -1   2    7956     654   1
 -17  -5   3   15855     852   1
 -15   1   1   46457     901   1
 -14  -2   4  130151    1232   1
 -12  -8   0    7894    1276   1
   5  -1  -2  214710    2306   1
   8   0  -5       0     434   1
   9  -1  -5   35930     781   1
   9   3 -11   72702    1073   1
  10   4 -15    4667     644   1
  11   3 -13   60425     988   1
  13   1 -11   91439     994   1
  14   2 -14   21093     666   1
  15   3 -18    1243     620   1
  17   1 -16    3640     498   1
  17   3 -21   14531     769   1
  18  -4 -14   31275     855   1
  18  -2 -14   23569     699   1
  19  -5 -16     643     957   1
  19   1 -19   35332     728   1
  19   3 -25    6783     787   1
  20  -4 -17    3291     741   1
  20  -2 -17     340     525   1
  23  -3 -22     286     743   1
  23  -1 -23    6673     631   1
  -1  -9  -4    1417    3057   1
  -9   5  -9    2192    1650   1
  -5   3  -3  107732    2304   1
  -2  -6   1    2861    1338   1
   2   6 -17     183    2004   1
 -24  -2  -1       0    1016   1
 -24   0  -3     260    1040   1
 -23   1  -4       0    1081   1
 -22  -4   1    2728     976   1
 -21  -5   1     132    1096   1
 -21   1  -2    3599     990   1
 -20  -4   2   24905    1029   1
 -20  -2   2   15468     851   1
 -19  -5   2     997     974   1
 -19   3  -6     576    1141   1
 -18  -4   3    1507     850   1
 -18  -2   3    3490     716   1
 -16   0   2  127793    1339   1
 -15  -7   1   19016    1569   1
 -15  -3   4    4429     760   1
 -15   5 -12      96    1969   1
 -14  -4   4   32334     976   1
 -13   3  -3   94804    1534   1
 -12  -4   4   14550     904   1
 -12  -2   4   11876     707   1
 -10  -8   0    5056    1835   1
 -10  -4   4   39601    1113   1
 -10  -2   4  204058    1667   1
  -9  -3   4     314     629   1
  -4  -8  -1     102    1712   1
  -3  -1   2    7342     769   1
   5   1  -4   34873    1027   1
   5   5 -14     480     983   1
   9   1  -7  149271    1469   1
  11  -3  -6     160     650   1
  12  -4  -7    8637     943   1
  12  -2  -7     781     600   1
  12   4 -17    3224     989   1
  13   3 -15   11527     830   1
  13   5 -23   11331    1443   1
  14  -4  -9   18320     965   1
  14  -2  -9    6140     780   1
  14   4 -20    2791     926   1
  15  -7 -13   12453    1863   1
  15  -3 -10   12167     857   1
  16   0 -13     429     635   1
  16   4 -23    1980    1049   1
  17  -5 -13   25923    1360   1
  19  -3 -15   36501     995   1
  19  -1 -16    9712     773   1
  20   2 -23       0     870   1
  21  -5 -19     868    1348   1
  21  -3 -18     747     893   1
  21  -1 -19    2905     809   1
  21   1 -22    2318     859   1
  22  -4 -20    7909    1220   1
  22  -2 -20     718     877   1
  22   0 -22    8916     883   1
 -23  -3   0     439     645   1
 -23  -1  -1    4029     701   1
 -22   2  -6   27091    1002   1
 -20   0   0   26342     726   1
 -20   2  -4   22754     867   1
 -19   1  -1   17006     715   1
 -18   0   1     250     516   1
 -17   1   0    2302     556   1
 -16  -6   2   16192     918   1
 -15  -1   3   24143     738   1
 -13  -3   4    2542     563   1
  -7  -1   3  114576    1429   1
  -7   1   1  103778    1524   1
  -6   0   2  319970    2648   1
  11   5 -20    1176     901   1
  15   1 -13   28160     678   1
  17  -1 -13   39664     694   1
  18   2 -19    1523     566   1
  19   3 -24    1235     753   1
  23   1 -26    2640     728   1
  -2   6 -15    1842    3275   1
   7  -9  -9    7529    4040   1
  -7   5  -9   18966    1908   1
   6   6 -20    4804    1900   1
 -23   1  -5   11161    1149   1
 -18  -6   1      99    1228   1
 -18   4 -10   19726    1707   1
 -17  -7   0    2752    1513   1
 -17  -3   3   66010    1140   1
 -17   3  -5    1126    1026   1
 -16   4  -8   22148    1471   1
 -15  -5   3   15313    1043   1
 -15   3  -4    2144    1101   1
 -14   2  -1      24     850   1
 -13  -7   1     880    1353   1
 -13   1   1   59945    1076   1
 -13   5 -11   30421    1804   1
 -12   4  -6    4134    1238   1
 -11  -3   4    5071     684   1
  -7  -7   1     108    1302   1
  -7  -5   3   19248    1116   1
  -6  -6   2   41188    1436   1
  -3  -5   2     114     753   1
  -3   1   0     772     679   1
   4   6 -18   12664    1707   1
   6   4 -11     898     901   1
   7   3  -9  172772    1817   1
   8   6 -22       0    1702   1
  10  -4  -5   10932     993   1
  15   5 -26     633    1482   1
  16  -4 -11    8391    1044   1
  16  -2 -11    2786     727   1
  16   2 -16   17435     780   1
  17  -3 -12     548     889   1
  17   3 -20       0     827   1
  18  -6 -15     447    1506   1
  18   0 -15     226     612   1
  18   4 -26    5862    1316   1
  19   1 -18    5028     793   1
  20   0 -18    4624     715   1
  20   2 -22    4387     906   1
  23  -3 -21   11990    1114   1
  23  -1 -22     965     862   1
  24  -2 -23       0     973   1
 -24  -2  -2   16437     771   1
 -22  -4   0    8149     716   1
 -22  -2   0   26465     745   1
 -22   0  -2    9485     672   1
 -21  -5   0     561     811   1
 -21  -3   1    5964     646   1
 -21  -1   0     249     655   1
 -21   1  -3   12089     745   1
 -19  -3   2     606     554   1
 -18   2  -3     178     661   1
 -16  -4   3     872     632   1
 -16  -2   3    3403     546   1
 -14   0   2    9165     549   1
 -13  -1   3  142337    1298   1
   9  -3  -4     360     461   1
  10  -2  -5    1182     438   1
  14   4 -19       0     666   1
  15   3 -17     321     622   1
  16   4 -22    4167     769   1
  17   1 -15    6312     519   1
  20  -4 -16   32779     910   1
  20  -2 -16   19642     645   1
  22   0 -21       0     555   1
  22   2 -26    3975     768   1
  23   1 -25   10569     778   1
  24   0 -25       0     699   1
   1  -9  -5   11106    4296   1
 -11   5 -10    1742    1982   1
 -10   6 -16   18036    3061   1
  -5  -9  -3    9257    3018   1
  -3  -7   0    2496    1694   1
   6  -4  -2  142410    2379   1
 -23  -3  -1    2701    1042   1
 -23  -1  -2    1141     959   1
 -22   2  -7       0    1225   1
 -20  -4   1     148     919   1
 -20  -2   1     312     782   1
 -20   2  -5    1933    1041   1
 -19  -5   1    6307    1070   1
 -19  -1   1   49998    1047   1
 -19   3  -7    1240    1309   1
 -18  -2   2    9219     875   1
 -17  -5   2     512    1055   1
 -17  -1   2    7886     808   1
 -16   2  -2    7722     872   1
 -15   5 -13    4976    1949   1
 -14  -6   2    6211    1171   1
 -14   4  -7    3373    1206   1
 -13  -5   3   45740    1267   1
 -11  -7   1    6661    1462   1
 -11   1   1   91696    1299   1
 -11   3  -3   28563    1180   1
  -9  -7   1   10288    1318   1
  -9  -5   3   95091    1547   1
  -9  -1   3  198607    1761   1
  -9   1   1  184065    1834   1
   4   0  -2  108913    1835   1
   6  -2  -2   80209    1477   1
   6   2  -6   41643    1081   1
   7   5 -15   24171    1205   1
   9   5 -17   55403    1528   1
  10   6 -24     711    1832   1
  12  -8 -11    2238    2355   1
  12  -6  -8      23    1294   1
  12   0  -8    5084     583   1
  12   2 -11     810     587   1
  13  -5  -8    4347    1214   1
  13   5 -22    1324    1230   1
  14  -6 -10    7912    1532   1
  14   0 -10    4057     554   1
  14   2 -13       0     733   1
  17  -7 -15    3540    1935   1
  18  -4 -13   18186    1045   1
  18  -2 -13    1774     808   1
  19  -5 -15   12834    1236   1
  19  -1 -15   45035     932   1
  19   3 -23    3694    1100   1
  21  -5 -18     976    1400   1
  21  -3 -17   40223    1085   1
  21  -1 -18    3394     831   1
  21   1 -21   19408     933   1
  22  -4 -19    2202    1112   1
  22  -2 -19     425     816   1
 -23   1  -6       0     786   1
 -20   0  -1     498     565   1
 -19   1  -2    3608     634   1
 -18  -4   2    2222     604   1
 -18   4 -11     554    1125   1
 -15   1   0   18854     730   1
 -12   0   2   71907    1033   1
 -12   2  -1    1609     513   1
 -11  -5   3   12038     740   1
 -11  -1   3   58151     950   1
  10   2  -9    8965     537   1
  10   4 -14   18038     781   1
  11   5 -19   54975    1179   1
  13  -1  -8   21924     594   1
  15  -1 -10   11882     573   1
  15   5 -25   12524    1135   1
  16   0 -12   35110     692   1
  18   2 -18   31929     738   1
  18   4 -25       0     926   1
  19  -3 -14       0     602   1
  22   2 -25       0     759   1
  23  -3 -20     693     688   1
  23  -1 -21    5794     638   1
  -4   4  -6   24626    1898   1
   6  -8  -6    3217    2897   1
  -8   6 -15    4567    3073   1
  -2  -4   2  141022    2484   1
  10  -8  -9    2457    2592   1
 -22  -4  -1    2604    1087   1
 -22  -2  -1    1300     927   1
 -22   0  -3     194    1001   1
 -21  -5  -1   10985    1188   1
 -21  -3   0     912     856   1
 -21  -1  -1   33732    1034   1
 -21   1  -4    1872     945   1
 -19   3  -8    3212    1310   1
 -18  -6   0   11576    1258   1
 -18   0   0   69098    1069   1
 -17  -7  -1   12905    1544   1
 -17   1  -1   12388     839   1
 -17   3  -6       0    1219   1
 -16  -6   1    5703    1183   1
 -16   0   1     829     803   1
 -16   4  -9     760    1325   1
 -15  -7   0    1494    1462   1
 -15  -3   3    2684     748   1
 -14  -4   3     608     790   1
 -14  -2   3    4264     799   1
 -12  -8  -1       0    1806   1
 -12  -6   2   12612    1183   1
 -10  -8  -1       0    1825   1
 -10  -6   2   10824    1232   1
 -10   0   2   65204    1159   1
 -10   4  -6  126528    2058   1
  -9   3  -3   94449    1634   1
  -8  -6   2   20605    1178   1
  -8   0   2   10981     814   1
  -7  -9  -3     561    2311   1
  -7   3  -3    1459     764   1
  -6  -8  -1     942    1721   1
  -6  -4   3    6020     796   1
  -6  -2   3     166     663   1
  -6   2  -1     554     752   1
  -5  -3   3   51443    1250   1
  -2  -2   2   68957    1787   1
   6   6 -19     333    1540   1
   7  -1  -3  113071    1501   1
   7   1  -5  134343    1582   1
   8   4 -12   13469     989   1
   8   6 -21     185    1723   1
  10   0  -6   27236     798   1
  11  -1  -6   22822     757   1
  11   3 -12    3541     820   1
  12   4 -16   35268    1054   1
  13  -7 -10    1115    1673   1
  13   1 -10    4751     621   1
  13   3 -14     848     779   1
  15  -5 -10    2422    1150   1
  15   1 -12    3399     716   1
  16  -6 -12   12817    1524   1
  16   2 -15    5687     728   1
  16   4 -21     800    1066   1
  17  -1 -12    5711     693   1
  17   3 -19    6616     876   1
  19   1 -17    1254     772   1
  20   0 -17     604     717   1
  20   2 -21    3029     904   1
  23   1 -24     631    1056   1
  24  -2 -22    2956    1000   1
  24   0 -24    1851     982   1
 -23  -3  -2     445     725   1
 -23  -1  -3   11933     725   1
 -15  -5   2    1330     681   1
  11   1  -8      32     416   1
  14   4 -18   23432     845   1
  15  -3  -9   65683     998   1
  17  -5 -12    4241     934   1
  18   0 -14   68670     817   1
  19   3 -22     442     664   1
  21   1 -20    3150     629   1
  22  -2 -18   11072     642   1
  22   0 -20   17021     642   1
   0  -6   0   47559    2572   1
  -2  -8  -2   20170    2744   1
   1   5 -11   74226    2583   1
   3  -3   0   21153    1587   1
   7  -7  -5   49564    2699   1
  -8  -8  -1     816    2132   1
   3   5 -12     825    1285   1
   7  -5  -3   21680    1524   1
  10  -6  -6    3715    1649   1
  11  -5  -6     142    1212   1
 -20  -4   0    6469     926   1
 -20  -2   0      90     786   1
 -20   2  -6    3026    1195   1
 -19  -5   0     959    1117   1
 -19  -3   1   45181    1003   1
 -19  -1   0     501     854   1
 -18   2  -4   26447    1068   1
 -17  -5   1    4826    1079   1
 -17  -3   2   10091     906   1
 -15  -1   2    5282     815   1
 -15   3  -5   70531    1481   1
 -14   2  -2   29017    1049   1
 -14   4  -8    5933    1213   1
 -13  -7   0     574    1356   1
 -13  -3   3   23157     915   1
 -13   3  -4    3893     965   1
 -13   5 -12    1095    1836   1
 -12  -4   3    9100     869   1
 -12  -2   3    2631     649   1
 -12   4  -7    6089    1281   1
 -10   2  -1    9211     830   1
  -8   2  -1     350     738   1
   3   3  -6    2734     771   1
   6   0  -3       2     541   1
   9   3 -10    6318     718   1
  10   6 -23       0    1650   1
  13  -3  -7   78234    1283   1
  13   5 -21   38938    1441   1
  14  -4  -8   68185    1314   1
  14  -2  -8   90775    1204   1
  15  -7 -12       0    1897   1
  15   3 -16     934     750   1
  15   5 -24     867    1350   1
  17  -3 -11   48543    1018   1
  17   1 -14   13812     758   1
  18  -6 -14   16640    1668   1
  18   4 -24    6216    1197   1
  20  -4 -15     854    1070   1
  20  -2 -15     505     764   1
  21  -5 -17    7153    1405   1
  21  -1 -17   24242     871   1
  22  -4 -18   17829    1202   1
  22   2 -24    9409    1000   1
  23  -1 -20     958     897   1
  23   1 -23    7957     965   1
  24  -2 -21     334     954   1
  24   0 -23       0     981   1
 -23  -1  -4     625     734   1
 -22  -4  -2    2947     769   1
 -22  -2  -2    5068     726   1
 -22   0  -4    3014     730   1
 -20   0  -2   11722     643   1
 -19   1  -3   14252     698   1
 -18  -4   1    5136     624   1
 -18  -2   1     539     596   1
 -17  -1   1   27488     725   1
 -16  -4   2   36059     850   1
 -16  -2   2   32615     745   1
 -16   2  -3    4595     619   1
 -14  -6   1    3086     887   1
 -13   1   0    2090     499   1
  -8  -4   3    1530     510   1
   8   2  -7    2267     478   1
  16  -4 -10   41682     997   1
  16  -2 -10   46294     796   1
  18   2 -17     419     576   1
  19  -1 -14    7491     582   1
  20   2 -20   20406     743   1
  21  -3 -16     167     665   1
  21   3 -25    1648     815   1
  23  -3 -19   23372     828   1
   4  -6  -2   16929    2624   1
  -9   5 -10    1142    1701   1
  -8   4  -6    2497    1290   1
  -3  -9  -4    2157    2996   1
   1   3  -5   48786    1928   1
   2   4  -8  126312    2529   1
   2   6 -16   38855    2254   1
   4   4  -9    1261     964   1
   4   6 -17    2086    2020   1
   5   5 -13   16809    1426   1
  11  -7  -8    2833    2121   1
 -23  -3  -3    5330    1033   1
 -21  -5  -2    1781    1144   1
 -21  -3  -1   12135     906   1
 -21  -1  -2    3704     920   1
 -21   1  -5   10579    1117   1
 -19   3  -9   13234    1350   1
 -18  -6  -1    1428    1209   1
 -17   3  -7   28494    1337   1
 -16  -6   0    6473    1188   1
 -16   4 -10    1699    1531   1
 -15  -7  -1   11625    1485   1
 -14   0   1     205     648   1
 -13  -5   2     389    1046   1
 -11  -3   3   20871     815   1
 -11   5 -11   10713    1716   1
 -10  -4   3   13788     948   1
 -10  -2   3    1986     674   1
  -8  -2   3     104     651   1
  -7  -3   3  110359    1507   1
   5  -3  -1  167615    2542   1
   5   3  -7  293453    2636   1
   8  -4  -3    2099     752   1
   8  -2  -3     475     620   1
   8   6 -20   18861    1663   1
   9   5 -16    4284    1207   1
  11  -3  -5   77935    1254   1
  11   5 -18     376    1114   1
  12  -4  -6   69053    1390   1
  12  -2  -6  191424    1601   1
  14   2 -12   15195     820   1
  15   5 -23   15210    1440   1
  16   4 -20   25629    1197   1
  17  -7 -14     330    2016   1
  17   3 -18    7901     901   1
  18  -4 -12   22551    1108   1
  18  -2 -12    7090     709   1
  18   4 -23       0    1186   1
  19  -5 -14    1497    1229   1
  19  -3 -13   20480     960   1
  19   3 -21   15366    1016   1
  20   0 -16   62714     975   1
  21   1 -19    2815     886   1
  22   0 -19     207     822   1
  22   2 -23     880     991   1
 -20   2  -7    5443     860   1
 -18   0  -1     259     635   1
 -18   2  -5    1338     659   1
 -17   1  -2    4159     567   1
 -16   0   0   33452     772   1
 -13  -1   2    3725     520   1
 -12  -8  -2     455    1360   1
 -11  -7   0       0    1024   1
   9   1  -6   13844     604   1
  12   2 -10   50112     833   1
  12   4 -15    3925     629   1
  13   5 -20     519     902   1
  14   0  -9     207     385   1
  16   0 -11       0     477   1
  19   1 -16   10480     620   1
  21   3 -24     833     830   1
  23   1 -22    1076     675   1
  -6   4  -6  129646    2791   1
  -5  -7   0     134    1671   1
  -5  -5   2    2882    1232   1
  -4  -6   1    5021    1394   1
  -1  -7  -1    7053    1860   1
  -1  -5   1   30380    1576   1
 -23  -1  -5   10620    1055   1
 -22  -4  -3       0    1061   1
 -22  -2  -3    1157     961   1
 -22   0  -5       0     986   1
 -21   1  -6     635    1077   1
 -20  -4  -1    1892     973   1
 -20  -2  -1     304     929   1
 -20   0  -3       0     961   1
 -19  -5  -1    1934    1112   1
 -19  -3   0     323     806   1
 -19  -1  -1   13919     896   1
 -19   3 -10    2510    1445   1
 -15  -3   2     414     744   1
 -15   1  -1   33614    1009   1
 -14  -4   2    6201     823   1
 -13   5 -13   26716    1961   1
 -12  -6   1    3186    1146   1
 -11   3  -4    4209    1016   1
  -9  -7   0     619    1259   1
  -9  -3   3   12046     765   1
  -7  -7   0    1242    1325   1
   6   4 -10    8477     853   1
   6   6 -18   19877    1757   1
   7   3  -8   25841     968   1
   7   5 -14     182    1006   1
   9  -1  -4    7830     684   1
  10   4 -13    6599     936   1
  10   6 -22   17110    1782   1
  13   3 -13   49507    1075   1
  14   4 -17     515     959   1
  15  -1  -9   90886    1126   1
  15   1 -11   22208     838   1
  15   3 -15   73953    1137   1
  16  -6 -11    1139    1477   1
  16   2 -14    5058     732   1
  17  -1 -11   22881     787   1
  18   0 -13       0     660   1
  20  -6 -16   13851    1773   1
  20  -2 -14      18     776   1
  20   2 -19    1768     923   1
  21  -1 -16    1504     707   1
  22  -4 -17     547    1161   1
  22  -2 -17       0     851   1
  23  -1 -19   13257     842   1
  24  -2 -20    4463     923   1
  24   0 -22   13723     920   1
 -21  -3  -2     409     715   1
 -21  -1  -3   11069     678   1
 -19   1  -4    4997     637   1
 -17  -5   0    1430     736   1
 -17  -3   1    6468     644   1
 -16   4 -11     903    1065   1
 -15  -5   1   10323     747   1
 -15   3  -6     574     764   1
 -14  -2   2   55988     909   1
 -12   2  -2    2561     531   1
 -11  -5   2       0     626   1
 -11   1   0   42492     912   1
  -5  -1   2  213460    2271   1
   8   0  -4  351615    2248   1
  11   3 -11   32884     838   1
  12   0  -7     136     394   1
  13  -1  -7  102071    1072   1
  13   1  -9    9673     512   1
  17   1 -13   41210     736   1
  18   4 -22   10186     908   1
  19   3 -20    3620     715   1
  20  -4 -14    8267     836   1
  21  -5 -16     382     936   1
  21  -3 -15    6785     713   1
  22   2 -22   10650     757   1
  23  -3 -18     226     731   1
  25  -1 -22     388     675   1
  -6   6 -15      97    2652   1
  -8   6 -16     303    2650   1
  -5  -9  -4     887    3018   1
  -4  -8  -2    1451    2201   1
  14  -6  -9      90    1706   1
 -22   0  -6    6028     981   1
 -20   2  -8   30113    1265   1
 -19   3 -11       0    1406   1
 -18  -6  -2    6449    1309   1
 -18  -4   0   24972    1027   1
 -18  -2   0   21373     937   1
 -17  -1   0    2892     743   1
 -17   3  -8    2072    1190   1
 -16  -4   1     495     895   1
 -16  -2   1    1975     748   1
 -16   2  -4   20880    1098   1
 -15  -1   1   45972    1046   1
 -14   2  -3    4916     893   1
 -14   4  -9     313    1390   1
 -13  -7  -1   15327    1557   1
 -13   3  -5    5475     968   1
 -12   0   1     276     666   1
 -11  -1   2   14129     782   1
 -10  -8  -2   17167    1924   1
 -10  -6   1    8301    1212   1
  -9  -5   2    4574    1004   1
  -7  -5   2     591     955   1
  -6  -6   1    2703    1082   1
   7  -3  -2    7234     788   1
   9  -5  -4    3073    1064   1
  10   2  -8   56054    1043   1
  11   5 -17   30064    1314   1
  12   6 -24    9020    1849   1
  15  -5  -9   25112    1338   1
  15   5 -22       0    1381   1
  16   4 -19     767    1106   1
  17  -5 -11    9522    1380   1
  17   3 -17   67111    1171   1
  18  -6 -13       0    1660   1
  18   2 -16    2740     813   1
  19  -1 -13    8705     815   1
  21   1 -18    3646     909   1
  21   3 -23   12174    1099   1
  22   0 -18   47295     999   1
  23   1 -21    5855     989   1
  24   0 -21      43     889   1
 -22  -2  -4   15242     743   1
 -21   1  -7   21953     846   1
 -20  -4  -2   10199     775   1
 -18   0  -2   72605     981   1
 -18   2  -6   37951     982   1
 -16  -6  -1    1828     829   1
 -15  -7  -2     336    1022   1
 -14  -6   0   15681     981   1
  -8  -8  -2       0    1385   1
  -5   1   0    5114     595   1
  -4   0   1      51     491   1
   8   4 -11    2006     657   1
  15  -3  -8    8733     663   1
  17  -3 -10      52     543   1
  19   1 -15   46833     808   1
  20   0 -15       0     528   1
   0   6 -15    3516    2397   1
   6  -6  -3    2361    1823   1
  -7   5 -10     495    1965   1
   0  -8  -3    2935    2665   1
 -10   4  -7     927    1310   1
   9  -7  -6      16    1807   1
  12  -8 -10    9836    2708   1
  13  -5  -7   78743    1903   1
 -21  -3  -3   11806    1042   1
 -21  -1  -4    1902     873   1
 -20  -2  -2   27816    1037   1
 -20   0  -4   19563    1027   1
 -20   2  -9     237    1227   1
 -19  -5  -2     330    1124   1
 -19  -3  -1   21690     954   1
 -19  -1  -2    4059     823   1
 -19   1  -5   31803    1140   1
 -17   1  -3   29528    1062   1
 -16   0  -1     525     768   1
 -16   4 -12   11690    1563   1
 -14   0   0  127321    1433   1
 -13  -5   1   48242    1293   1
 -13  -3   2     729     793   1
 -13   1  -1   25483     880   1
 -13   5 -14       0    1901   1
 -12  -8  -3       0    1925   1
 -12  -4   2   18467     957   1
 -12  -2   2  141016    1407   1
 -12   4  -8   48265    1606   1
 -11   5 -12     353    1631   1
 -10   0   1     155     699   1
  -9  -1   2   29625     946   1
  -9   1   0    1866     737   1
  -8  -6   1     117    1032   1
  -7  -1   2     953     719   1
  -6  -8  -2   30236    2012   1
   8   6 -19     709    1564   1
   9   3  -9    7209     742   1
   9   5 -15   44597    1481   1
  10  -4  -4   46324    1354   1
  10  -2  -4  207425    1823   1
  10   6 -21       0    1724   1
  11   1  -7    1042     607   1
  12  -6  -7     473    1347   1
  12   4 -14   17678     976   1
  12   6 -23     562    1840   1
  13   5 -19     120    1272   1
  14   4 -16    3402     990   1
  15  -7 -11    5589    1978   1
  16  -4  -9    3117    1062   1
  16  -2  -9    1641     738   1
  17  -7 -13   10043    2172   1
  17   5 -24     318    1479   1
  18  -2 -11    1901     707   1
  18   4 -21       0    1050   1
  19  -5 -13     878    1271   1
  19  -3 -12     888     897   1
  20  -6 -15       0    1781   1
  20   2 -18     468     864   1
  21  -1 -15     521     718   1
  22  -4 -16    1121    1210   1
  22  -2 -16    2800     888   1
  22   2 -21     739    1014   1
  23  -1 -18       0     809   1
  24  -2 -19       0     940   1
  25  -1 -21    5389     988   1
 -22   0  -7       0     773   1
 -17  -5  -1    8105     791   1
 -17  -3   0     226     610   1
 -15   1  -2    8332     641   1
  -7   1   0    1404     561   1
  11  -1  -5  168581    1445   1
  14  -2  -7    2553     572   1
  14   2 -11    2621     556   1
  15   5 -21    3831     895   1
  16   2 -13    6873     555   1
  18  -4 -11     712     726   1
  19   3 -19   33392     867   1
  20   4 -24    3514     906   1
  21   3 -22    3734     778   1
  23  -3 -17     659     751   1
   8  -8  -7    2347    2958   1
  -9   5 -11   35351    2077   1
  -4  -4   2   20042    1168   1
  -1  -9  -5     787    2864   1
  13  -7  -9     324    2114   1
 -22  -2  -5     996     955   1
 -21   1  -8      48    1039   1
 -20  -4  -3    4683    1057   1
 -20   2 -10    2404    1278   1
 -18  -6  -3      74    1376   1
 -18  -4  -1    2593    1001   1
 -18  -2  -1       0     846   1
 -18   2  -7       0    1095   1
 -17  -1  -1   11933     803   1
 -17   3  -9     367    1170   1
 -16   2  -5     444     979   1
 -15  -5   0     379     955   1
 -15  -3   1   47192    1016   1
 -15   3  -7    4142    1105   1
 -14  -4   1    3543     816   1
 -14   4 -10   21652    1521   1
 -13  -1   1   58548    1048   1
 -12  -6   0   14700    1204   1
 -11  -7  -1    8287    1512   1
 -10  -4   2   31295    1089   1
 -10   2  -2  243624    2164   1
  -9   3  -4    3058     817   1
  -3  -3   2    3222     790   1
   6   2  -5   23556     959   1
   9  -3  -3   13994     861   1
  10   0  -5     128     592   1
  13  -3  -6    4167     867   1
  13   3 -12     430     834   1
  14  -4  -7    2157     931   1
  15   3 -14    1742     780   1
  16   0 -10   59843     986   1
  16   4 -18    1381     937   1
  18   0 -12   56393     918   1
  18   2 -15     320     826   1
  20  -4 -13    1233    1153   1
  20  -2 -13     356     816   1
  21  -5 -15       0    1404   1
  21  -3 -14      42    1005   1
  21   1 -17   27254     947   1
  22   0 -17       0     844   1
  23   1 -20     822     987   1
  24   0 -20   20222     976   1
 -22   0  -8    6317     783   1
 -21  -3  -4    3601     719   1
 -21  -1  -5   10135     750   1
 -20  -2  -3     295     661   1
 -20   0  -5       0     660   1
 -19  -5  -3   15465     869   1
 -19  -3  -2     637     662   1
 -18   0  -3     177     609   1
 -16  -6  -2    9832     983   1
 -16  -4   0   11620     707   1
 -16  -2   0   35849     746   1
 -15  -7  -3    2072    1188   1
 -15  -1   0   18206     697   1
 -14  -2   1       0     553   1
 -13  -7  -2     398    1134   1
 -11  -3   2   13429     612   1
 -10  -2   2  106483    1233   1
  -8   0   1     244     521   1
  -6   0   1     559     463   1
  -4  -2   2   43116    1145   1
   4   2  -4   57046    1331   1
   5   1  -3   48253    1158   1
  10   4 -12   69432    1178   1
  12   2  -9     871     446   1
  14   0  -8   87075     949   1
  15  -1  -8   17272     641   1
  15   1 -10   12067     623   1
  17  -1 -10       0     486   1
  17   1 -12    5630     546   1
  17   3 -16    5040     662   1
  19  -1 -12     357     554   1
  22   2 -20    1205     637   1
  24  -2 -18    7777     719   1
   0   4  -7    6933    1540   1
   8  -6  -4   22052    1908   1
 -13   5 -15    1595    2438   1
   4   6 -16   14874    1923   1
   6   6 -17    3023    1949   1
 -22  -2  -6   22584    1131   1
 -21   1  -9     300    1169   1
 -19  -1  -3   13787     874   1
 -19   1  -6    1191    1006   1
 -17   1  -4    2656     910   1
 -17   3 -10    3661    1364   1
 -16   4 -13     484    1675   1
 -14  -6  -1    5620    1280   1
 -14   2  -4    9518     937   1
 -13   3  -6    1066     959   1
 -12   2  -3    4514     935   1
 -11  -5   1   28400    1122   1
 -11   3  -5  154131    1947   1
 -10  -8  -3      65    1836   1
  -9  -7  -1    4555    1461   1
  -8  -4   2   28453     988   1
  -6  -4   2  124421    1748   1
  -3  -7  -1   41572    1915   1
   5   5 -12    1677    1091   1
   7   1  -4  122129    1582   1
   7   5 -13   88862    1776   1
   8   2  -6   97338    1374   1
  10   6 -20     424    1509   1
  11  -5  -5   70567    1649   1
  11   3 -10     244     678   1
  11   5 -16       0    1134   1
  12  -2  -5     408     645   1
  12   6 -22    1261    1657   1
  13   5 -18      43    1196   1
  15   5 -20    1023    1240   1
  16  -6 -10   20407    1671   1
  17  -5 -10     281    1147   1
  17   5 -23    8904    1464   1
  18   4 -20    8909    1108   1
  19   1 -14    8314     859   1
  19   3 -18    1980    1007   1
  20   0 -14   13924     800   1
  20   2 -17     700     793   1
  20   4 -23     285    1303   1
  21   3 -21   14354    1136   1
  22  -2 -15       0     926   1
  23  -1 -17    2683     838   1
  24   2 -23       0    1083   1
  25  -1 -20    1241     998   1
 -20  -4  -4   12759     777   1
 -18  -6  -4    3828     971   1
 -18  -4  -2   24469     827   1
 -17  -5  -2    1907     762   1
 -12  -8  -4    3127    1397   1
 -12   0   0    9320     588   1
  13   1  -8   21973     639   1
  18  -6 -12    6468    1245   1
  21  -1 -14     782     534   1
  22  -4 -15    1868     903   1
  23  -3 -16     735     780   1
  23   1 -19   14799     685   1
  24   0 -19       0     649   1
  -8   6 -17    3546    3532   1
  -5   5 -10    1714    1683   1
   0  -4   1       0    1107   1
 -11   5 -13   17347    2102   1
  -8   4  -7    8035    1415   1
  -3  -9  -5   14049    3319   1
  -2  -6   0     243    1381   1
   3   5 -11     104    1343   1
 -22  -2  -7     197    1037   1
 -21  -3  -5    1775     999   1
 -21  -1  -6       0    1003   1
 -20  -2  -4   20174     995   1
 -20   0  -6    4667     936   1
 -19  -5  -4    2115    1127   1
 -18  -2  -2    7445     878   1
 -18   2  -8     438    1072   1
 -17  -3  -1   41913    1050   1
 -16   0  -2   21968     897   1
 -16   2  -6   13343    1053   1
 -15  -5  -1   11803    1000   1
 -15   1  -3   14923     906   1
 -15   3  -8     740    1067   1
 -14   0  -1     517     854   1
 -14   4 -11     700    1391   1
 -13  -5   0       0    1040   1
 -13  -3   1   13332     880   1
 -12  -4   1    5367     893   1
 -12   4  -9    7334    1294   1
 -11  -1   1   90369    1282   1
 -11   1  -1  141427    1571   1
 -10  -6   0    8793    1259   1
  -9  -3   2    2452     706   1
  -8  -8  -3     748    1968   1
  -8  -2   2  123363    1520   1
  -8   2  -2    1066     779   1
  -7  -7  -1   15165    1494   1
  -7   3  -4   17803    1081   1
  -6  -2   2   77533    1398   1
  -5  -9  -5    1638    2528   1
  -5  -7  -1       0    1417   1
  -5  -3   2   10902     886   1
   3   1  -2    7428     868   1
   6   4  -9       0     775   1
   8   6 -18    7202    1655   1
   9   1  -5   39006     959   1
   9   5 -14    1936     996   1
  11  -3  -4    6435     769   1
  12  -4  -5   10319    1048   1
  12   0  -6   41299     868   1
  12   4 -13    7745     913   1
  13  -1  -6   37448     862   1
  14  -6  -8   34670    1639   1
  14   4 -15     502     995   1
  15  -5  -8       0    1214   1
  16   2 -12   24385     870   1
  16   4 -17      96     958   1
  17  -3  -9    2617     809   1
  17   5 -22    1060    1362   1
  18  -2 -10   40768     952   1
  19  -5 -12    1155    1326   1
  19  -3 -11   10262     976   1
  20  -6 -14    4292    1854   1
  21   1 -16     894     777   1
  22   0 -16     607     849   1
  25   1 -22       0    1059   1
 -19  -3  -3    5557     684   1
 -19   1  -7     286     697   1
 -18   0  -4    1816     608   1
 -17  -1  -2    3850     547   1
 -16  -6  -3     747     936   1
 -16  -4  -1    5992     673   1
 -15  -7  -4    1214    1168   1
 -15  -3   0    6093     587   1
 -13   1  -2    1318     624   1
 -11  -7  -2     849    1026   1
  -9  -5   1   66363    1222   1
  -7  -3   2    6599     590   1
  10   2  -7    1142     470   1
  14   2 -10   32464     786   1
  15   3 -13   25101     741   1
  16  -2  -8   22155     697   1
  17   3 -15   14221     721   1
  18   2 -14   25575     747   1
  20  -2 -12   64771     937   1
  20   4 -22    5324     850   1
  21  -5 -14    2972    1041   1
  21  -3 -13   12680     801   1
  21   3 -20    1001     785   1
  22   2 -19     784     641   1
  24  -2 -17     278     720   1
  24   2 -22    3332     799   1
  25  -1 -19    4560     657   1
   2   6 -15     773    2096   1
 -10   4  -8   16785    1457   1
  -3  -5   1    9483    1155   1
  -2  -8  -3    4175    2381   1
  10  -8  -8   11745    2853   1
  10  -6  -5    2466    1704   1
  11  -7  -7   12746    2276   1
 -21  -3  -6    3519    1114   1
 -21  -1  -7   19639    1045   1
 -20  -4  -5     561    1027   1
 -20   0  -7      39     978   1
 -19  -1  -4    4712     840   1
 -18   2  -9    2346    1077   1
 -17   1  -5    3975     920   1
 -17   3 -11   19159    1431   1
 -16  -2  -1    3994     760   1
 -14  -6  -2   19706    1342   1
 -14  -4   0   28332     975   1
 -13  -7  -3   20074    1676   1
 -12  -6  -1       0    1116   1
 -12  -2   1    4601     712   1
  -8  -6   0   35228    1332   1
  -7  -5   1   50323    1411   1
  -6  -8  -3    1299    1788   1
  -6   2  -2  436227    3606   1
   4   4  -8   14391    1044   1
   5  -1  -1  157872    2162   1
   5   3  -6   12975     951   1
   7  -1  -2    1096     678   1
   7   3  -7   12497     862   1
   8   4 -10   74013    1500   1
  10   6 -19     156    1527   1
  12   6 -21     618    1690   1
  13   3 -11  124745    1434   1
  13   5 -17   27233    1273   1
  14  -8 -11    1073    2477   1
  14   6 -23     125    1795   1
  15  -7 -10    3566    2038   1
  15  -3  -7     246     840   1
  15   5 -19   52997    1517   1
  16  -4  -8    7210    1130   1
  16   0  -9      23     683   1
  17  -7 -12    1941    2233   1
  18  -4 -10   11288    1104   1
  18   0 -11     304     649   1
  18   4 -19       0    1099   1
  19   3 -17     707     851   1
  20  -4 -12   13065    1242   1
  20   0 -13     362     753   1
  20   2 -16   21875     908   1
  23  -1 -16    3413     862   1
  23   3 -23    2331    1157   1
  24  -4 -17    1353    1337   1
  25  -3 -18     186    1177   1
 -20  -2  -5    1400     639   1
 -19  -5  -5   16131     960   1
 -18  -4  -3     574     695   1
 -17  -5  -3    8629     785   1
 -15  -1  -1   29290     779   1
 -14  -2   0   10810     631   1
 -13  -1   0    2123     493   1
 -10  -8  -4     599    1311   1
   9  -1  -3  194085    1734   1
  11   1  -6   23562     686   1
  17  -1  -9   10390     583   1
  17   1 -11   24061     661   1
  19  -1 -11   37747     712   1
  19   1 -13    9810     635   1
  22  -2 -14   36583     832   1
  23   1 -18     370     615   1
  24   0 -18      74     647   1
  25   1 -21    5542     774   1
   1  -7  -2      35    2436   1
  -6   6 -16   28510    3472   1
  -9   5 -12    1162    1748   1
  -8   6 -18   16293    3132   1
  -5   3  -4    4476    1089   1
  -4  -8  -3     299    2289   1
 -21  -3  -7   10794    1125   1
 -21  -1  -8     465    1021   1
 -19  -3  -4     157     937   1
 -19   1  -8     443     978   1
 -18  -2  -3       0     836   1
 -18   0  -5       0     833   1
 -17  -3  -2     800     869   1
 -17   3 -12       0    1324   1
 -16   0  -3     130     778   1
 -16   2  -7      12     995   1
 -15  -7  -5   15491    1689   1
 -15   3  -9   17252    1163   1
 -14   2  -5    3576     889   1
 -14   4 -12    6827    1401   1
 -13   3  -7   88256    1575   1
 -12   4 -10   18558    1378   1
 -11   5 -14     709    1887   1
 -10  -4   1    6161     933   1
 -10   0   0   21369     901   1
 -10   2  -3    3243     797   1
  -9  -1   1  187308    1809   1
  -9   1  -1   45942    1160   1
  -6  -6   0    2731    1116   1
  -5  -5   1   59640    1597   1
  -4  -6   0   54565    1715   1
  -4   2  -2    4570     934   1
   2   2  -3   13334    1040   1
   6  -2  -1    1682     718   1
   8  -2  -2  126875    1685   1
   9   3  -8    1078     715   1
  10   4 -11    5915     954   1
  11   5 -15   13919    1252   1
  12   2  -8    2519     649   1
  13  -5  -6    2499    1173   1
  14  -2  -6    1210     796   1
  14   0  -7     408     567   1
  15   1  -9   93842    1191   1
  16   4 -16   44676    1213   1
  17   5 -21   30875    1523   1
  20   4 -21      22    1192   1
  21  -1 -13   44880     963   1
  21   1 -15       0     781   1
  21   3 -19    7260     975   1
  22  -4 -14   16106    1369   1
  22   0 -15    1122     856   1
  22   2 -18   11662     964   1
  23  -3 -15   13547    1205   1
  23   3 -22     422    1168   1
  24   2 -21     339    1054   1
  25  -1 -18    2714     927   1
 -20  -4  -6    1862     828   1
 -20   0  -8   14789     798   1
 -19  -1  -5   29396     812   1
 -18   2 -10   23592     979   1
 -17  -1  -3   26322     787   1
 -16  -6  -4   17101    1020   1
 -15  -5  -2     372     687   1
 -11  -5   0     303     663   1
 -11  -3   1   36241     811   1
   8   0  -3     173     465   1
  14   4 -14   35309     966   1
  15  -1  -7    2105     534   1
  24  -2 -16   22449     839   1
  -4   6 -15     334    3609   1
   2  -8  -4    2899    3436   1
  -3   3  -4   24943    1850   1
   1  -9  -6    1170    3494   1
  -7   5 -11   10965    1891   1
   6   6 -16   17993    1909   1
   8   6 -17    1205    1991   1
 -21  -1  -9       0    1072   1
 -20  -2  -6    2312     975   1
 -19  -5  -6     638    1240   1
 -19   1  -9   25718    1235   1
 -18  -4  -4    3978     980   1
 -17  -5  -4       0    1038   1
 -17   1  -6    1392     907   1
 -17   3 -13    4928    1496   1
 -16  -4  -2   23131    1018   1
 -15  -3  -1   48908    1010   1
 -15   1  -4    3731     839   1
 -14   0  -2  111121    1370   1
 -14   4 -13     767    1577   1
 -13  -7  -4       0    1576   1
 -13  -5  -1     100    1030   1
 -13  -3   0     258     803   1
 -12   2  -4   63369    1326   1
 -11  -7  -3    5167    1486   1
 -11   3  -6    1866    1034   1
 -10  -6  -1    7982    1244   1
 -10  -2   1   34137     952   1
  -9  -7  -2    1289    1564   1
  -9   3  -5    5846     876   1
  -8  -8  -4   13301    2046   1
  -6   4  -7    3745    1195   1
   6   0  -2  310747    2650   1
  10  -2  -3    2347     707   1
  11  -1  -4   27486     859   1
  11   3  -9  184205    1683   1
  12  -6  -6   36348    1728   1
  12   6 -20   21729    1840   1
  13  -3  -5   12454     951   1
  14  -4  -6    4016     974   1
  14   6 -22   10894    1878   1
  15   5 -18     265    1287   1
  16   2 -11    3556     797   1
  17  -5  -9   35210    1445   1
  17   3 -14    2480     928   1
  18  -6 -11    1521    1782   1
  18   2 -13    1211     878   1
  18   4 -18   36883    1268   1
  19  -5 -11   29391    1541   1
  19  -3 -10     921     961   1
  19   5 -23   16208    1515   1
  20  -6 -13    1680    1907   1
  20  -2 -11    1170     895   1
  20   2 -15     610     818   1
  21  -5 -13   25875    1639   1
  21  -3 -12     653    1074   1
  23  -1 -15   27942     983   1
  23   1 -17    2317     893   1
  24  -4 -16   13823    1434   1
  24   0 -17      30     870   1
  25  -3 -17   10892    1250   1
  25   1 -20    1442    1081   1
  26   0 -20    5969     985   1
 -20  -4  -7     349     815   1
 -20   0  -9     122     721   1
 -19  -3  -5   12189     721   1
 -18  -2  -4   22568     710   1
 -16  -2  -2    5989     571   1
 -14  -6  -3    1354     887   1
 -14  -4  -1    2447     594   1
 -12  -4   0   21298     780   1
 -12   0  -1       0     483   1
  10   0  -4  107442    1220   1
  12   4 -12   31505     902   1
  13   1  -7  109167    1138   1
  15   3 -12    2395     571   1
  17  -3  -8     755     580   1
  18  -2  -9     962     544   1
  19   3 -16     338     610   1
  20   4 -20   13479     922   1
  24   2 -20    3977     720   1
   4   6 -15    6800    1911   1
  12  -8  -9      63    2744   1
  13  -7  -8    9449    2281   1
 -20  -2  -7    4644    1041   1
 -19  -1  -6    1157     934   1
 -19   1 -10       0    1114   1
 -18   0  -6   13558     891   1
 -18   2 -11     559    1210   1
 -17  -3  -3   37367    1032   1
 -17   3 -14     486    1444   1
 -16  -6  -5     577    1313   1
 -16   0  -4   67862    1104   1
 -16   2  -8   72976    1336   1
 -15  -1  -2    7804     823   1
 -15   3 -10     298    1239   1
 -14   2  -6   42684    1129   1
 -13   1  -3   91989    1352   1
 -13   3  -8     510    1148   1
 -12  -6  -2    5282    1152   1
 -11   1  -2     340     713   1
 -11   5 -15   34291    2062   1
 -10  -8  -5    1494    1962   1
 -10   4  -9   13814    1407   1
  -8  -4   1    8701     830   1
  -7  -7  -2      26    1378   1
  -7  -1   1  102230    1540   1
  -5  -9  -6    1385    2539   1
   3   3  -5  217474    2932   1
   7   5 -12     164    1065   1
   8  -4  -2   31955    1248   1
   9   5 -13    4143    1051   1
  10   6 -18   16567    1687   1
  13   5 -16     836    1138   1
  14   2  -9    6602     849   1
  16  -6  -9    4756    1643   1
  16  -2  -7    3189     826   1
  17   1 -10     197     707   1
  17   5 -20       0    1409   1
  18  -4  -9    1880    1085   1
  18   0 -10       0     669   1
  19   1 -12     507     826   1
  20  -4 -11    4170    1245   1
  20   0 -12   10132     814   1
  21   3 -18     147     985   1
  22  -2 -13     956     985   1
  22   0 -14   23618     838   1
  22   2 -17      18     927   1
  23  -3 -14    1478    1175   1
  23   3 -21   10744    1227   1
  25  -1 -17   16468     995   1
  26  -2 -18    9882    1114   1
 -20   0 -10     624     726   1
 -18  -4  -5    3186     719   1
 -17  -1  -4    2367     618   1
 -17   1  -7   35588     844   1
 -15  -5  -3    5556     850   1
 -14  -2  -1     598     558   1
 -13  -1  -1   24235     691   1
 -12  -2   0  147686    1359   1
 -11  -1   0   39767     884   1
  -9  -5   0       0     698   1
  -9  -3   1   44207     921   1
  -8   0   0  111752    1491   1
  13   3 -10    7669     660   1
  16   0  -8     418     493   1
  19  -1 -10    7371     537   1
  21  -1 -12    1532     572   1
  21   1 -14    1136     565   1
  22  -4 -13    7091     981   1
  25   1 -19    4713     702   1
   1  -5   0    4071    1487   1
  -9   5 -13   38290    2344   1
  -1  -9  -6     689    3414   1
   5   5 -11  138003    2549   1
 -20  -2  -8   25006    1084   1
 -19  -3  -6     321     936   1
 -19  -1  -7     196     930   1
 -19   1 -11    2542    1087   1
 -18  -2  -5    1059     829   1
 -18   2 -12    8190    1228   1
 -17  -5  -5    7057    1245   1
 -16  -4  -3    7781     951   1
 -15  -3  -2    3589     775   1
 -15   1  -5   54168    1103   1
 -15   3 -11    2027    1231   1
 -14   4 -14   11401    1603   1
 -13  -7  -5       0    1576   1
 -12   4 -11       0    1212   1
  -8  -6  -1    6935    1249   1
  -8   4  -8   57399    1707   1
  -7   1  -1  279020    2560   1
  -6  -8  -4    1525    1808   1
  -5  -7  -2    1103    1473   1
  -3  -9  -6     310    2694   1
   8   2  -5     288     709   1
  10  -4  -3   15411    1152   1
  11   5 -14     264    1182   1
  12  -2  -4   12521     768   1
  12   0  -5       0     596   1
  12   6 -19    1466    1518   1
  13  -1  -5    1760     629   1
  14   4 -13       0     862   1
  14   6 -21     889    1652   1
  15  -5  -7   17550    1381   1
  15  -3  -6    6027     894   1
  16  -4  -7     315    1132   1
  16   4 -15     643     997   1
  17  -7 -11   14840    2358   1
  17  -1  -8     917     728   1
  18   4 -17      15    1132   1
  19   5 -22      75    1487   1
  22   4 -22    5033    1294   1
  23  -1 -14    4019     913   1
  23   1 -16    2576     913   1
  24  -2 -15     644    1064   1
  24   0 -16   11535     871   1
  25  -3 -16       0    1266   1
  26   0 -19     315     997   1
 -20   0 -11     232     799   1
 -18   0  -7      79     695   1
 -17  -3  -4     136     598   1
 -16  -6  -6       0     923   1
 -16  -2  -3    3932     543   1
 -14  -6  -4    1915     897   1
 -13  -5  -2     719     730   1
 -11  -5  -1   47176    1020   1
  -8  -2   1    1440     531   1
  -6  -4   1    4355     619   1
  -5  -1   1  165045    2076   1
  -3  -1   1   44146    1393   1
   4   0  -1     166     473   1
  10   2  -6    1717     497   1
  15   1  -8   18942     683   1
  15   5 -17   12795    1011   1
  17   3 -13   31723     850   1
  17   5 -19     926     856   1
  18   2 -12    6567     572   1
  19   3 -15   35351     834   1
  20   2 -14      32     589   1
  20   4 -19    1916     871   1
  23   3 -20       0     758   1
  24  -4 -15    2140    1028   1
  24   2 -19       0     715   1
  -3   5 -10    2906    2470   1
   1   5 -10     685    1869   1
 -11   5 -16       0    2220   1
  -6   6 -17     120    2748   1
  -2  -4   1   15663    1264   1
  -1  -7  -2    4147    1940   1
   2   4  -7   11317    1314   1
   4  -2   0   39719    1623   1
   6  -4  -1    5002    1088   1
   9  -5  -3  121598    2444   1
 -20  -2  -9    1113    1046   1
 -19  -3  -7     377    1080   1
 -19   1 -12     318    1220   1
 -18  -4  -6   21484    1213   1
 -18   2 -13     162    1325   1
 -17  -1  -5    4235     864   1
 -17   1  -8    6812     913   1
 -16   0  -5     181     836   1
 -16   2  -9      59     958   1
 -15  -1  -3   13973     858   1
 -14  -4  -2   41594    1182   1
 -14   0  -3       0     819   1
 -14   4 -15    2019    1649   1
 -13  -3  -1   58472    1132   1
 -12  -6  -3    4090    1165   1
 -12   2  -5     499     911   1
 -11  -7  -4    2296    1495   1
 -11  -3   0   14252     800   1
 -11   3  -7   16583    1115   1
 -10  -8  -6    4172    2091   1
 -10  -4   0   26676    1080   1
  -9  -7  -3   22193    1734   1
  -8  -8  -5     213    2002   1
  -8   2  -3   10922     929   1
  -4  -8  -4   20879    2099   1
  -4  -4   1   33187    1228   1
  -3  -7  -2     954    1522   1
   3  -1   0     775     719   1
   6   2  -4   54408    1289   1
   8   4  -9    7867     867   1
   8   6 -16   11941    1490   1
   9  -3  -2    2653     762   1
   9   1  -4    8032     762   1
  10   4 -10    6395     975   1
  10   6 -17     457    1593   1
  11  -5  -4    1182    1124   1
  12  -4  -4   17786    1132   1
  13   5 -15   15668    1230   1
  14  -6  -7    1988    1410   1
  16   2 -10   45817    1020   1
  19  -5 -10    3516    1452   1
  19   5 -21    1228    1412   1
  20  -2 -10   53915    1135   1
  21  -5 -12    1140    1598   1
  21  -3 -11    7932    1144   1
  21   3 -17   39781    1159   1
  22   2 -16    2748     947   1
  25  -1 -16    2453     980   1
  26  -2 -17     546    1107   1
 -19  -1  -8     554     648   1
 -17  -5  -6     827     878   1
 -16  -4  -4   32287     822   1
 -15  -5  -4     584     818   1
 -14   2  -7     872     604   1
 -13   1  -4    7329     647   1
 -12  -4  -1    1266     613   1
 -10  -6  -2   28566    1084   1
 -10   0  -1      81     514   1
  -7  -5   0    1811     767   1
  -7  -3   1    1859     539   1
   7   1  -3  122127    1565   1
  11   1  -5  175998    1539   1
  12   2  -7     548     476   1
  14  -2  -5    9543     661   1
  14   0  -6   18170     580   1
  15  -1  -6     608     540   1
  15   3 -11   17361     703   1
  19  -3  -9   24034     852   1
  20  -6 -12    5689    1467   1
  20   0 -11      12     556   1
  22  -2 -12    7135     737   1
  22   0 -13     303     529   1
  22   4 -21    1218     924   1
  23  -3 -13    1109     870   1
  25   1 -18    3218     707   1
  26   0 -18   10641     764   1
   3   7 -21     190    4306   1
   7  -5  -2     426    1574   1
   0  -8  -4   24371    2779   1
   5   7 -21   22440    3449   1
   6   6 -15    4610    1824   1
  14  -8 -10    4392    3178   1
  15  -7  -9   29491    2763   1
 -20  -2 -10    1784    1100   1
 -19  -3  -8    2822    1059   1
 -19   1 -13    8927    1227   1
 -18  -2  -6   34226    1099   1
 -18   0  -8     609     970   1
 -17  -3  -5     663     842   1
 -16  -6  -7     831    1487   1
 -16   2 -10    8077    1160   1
 -15   1  -6     487     784   1
 -15   3 -12    1425    1224   1
 -14  -6  -5     289    1248   1
 -14  -2  -2   24240     921   1
 -14   4 -16   16661    1770   1
 -13  -7  -6    1292    1568   1
 -13   3  -9   22571    1253   1
 -12   0  -2  103009    1303   1
 -12   4 -12    8998    1491   1
 -11   5 -17       0    2018   1
 -10   2  -4    3500     788   1
 -10   4 -10   28401    1508   1
  -9  -1   0    1335     752   1
  -9   3  -6      98    1033   1
  -7   3  -5  147050    2208   1
  -7   5 -12       0    1457   1
  -6  -6  -1    1617    1146   1
  -6   0   0   13506     886   1
  -2  -8  -4    3311    2017   1
   6   4  -8  182255    2258   1
   7  -3  -1    1795     778   1
   7   3  -6    1238     764   1
   9   3  -7  222975    2017   1
  11  -3  -3   24920     974   1
  11   3  -8     432     712   1
  12   4 -11    3319     943   1
  12   6 -18     863    1526   1
  14   6 -20     467    1678   1
  16   4 -14   10677    1045   1
  16   6 -22    4106    1779   1
  17  -5  -8    1471    1288   1
  18  -6 -10   12281    1926   1
  18  -2  -8   79555    1174   1
  18   0  -9     387     678   1
  18   4 -16    1813    1141   1
  19   1 -11   41629     968   1
  20  -4 -10   11574    1319   1
  20   4 -18     850    1061   1
  21  -1 -11   18714     893   1
  21   1 -13   45833    1009   1
  22  -4 -12    3495    1420   1
  23   1 -15   29268    1020   1
  23   3 -19   23271    1170   1
  24  -2 -14     552    1080   1
  24   2 -18    8760    1059   1
 -19  -1  -9   23389     854   1
 -18  -4  -7    2894     803   1
 -17  -5  -7   26448     970   1
 -17   1  -9     547     730   1
 -16  -2  -4   16982     737   1
 -15  -3  -3    8221     594   1
 -13  -1  -2    1408     600   1
 -12  -2  -1    1611     484   1
 -11   1  -3    7036     580   1
 -10  -2   0   50572     944   1
  -9   1  -2   18994     781   1
  -6  -2   1    1326     554   1
  -5   1  -1    9592     745   1
  13   1  -6   37845     783   1
  17  -3  -7   21851     777   1
  17   1  -9   10555     593   1
  17   5 -18     642     876   1
  19  -1  -9   35442     729   1
  23  -1 -13    2384     652   1
  24   0 -15     196     592   1
  25  -3 -15     254     919   1
  -9   5 -14       0    2052   1
   0  -6  -1     210    1493   1
   3   5 -10     143    1415   1
   7   7 -21    2861    3096   1
 -18  -2  -7       0     956   1
 -18   0  -9       0     961   1
 -17  -1  -6     809     856   1
 -16   0  -6    2470     881   1
 -15   3 -13   21662    1491   1
 -14  -4  -3    6972     997   1
 -14   0  -4   12968     882   1
 -13  -5  -3   19964    1138   1
 -11  -7  -5   21752    1598   1
 -11  -1  -1  130451    1460   1
  -9  -5  -1    4756    1014   1
  -7  -7  -3     943    1400   1
  -6  -8  -5       0    2122   1
  -5  -5   0      69    1065   1
  -4  -6  -1    6362    1240   1
   7   5 -11    3042    1103   1
   9   5 -12    2471    1053   1
  11   5 -13   54348    1562   1
  13  -5  -5    8319    1267   1
  13  -3  -4    3169     916   1
  13   3  -9     525     831   1
  14  -4  -5    2873    1006   1
  14   2  -8   89030    1257   1
  14   4 -12   55899    1210   1
  15   5 -16       0    1196   1
  16  -6  -8    2416    1690   1
  16  -2  -6  134863    1448   1
  16   0  -7       0     708   1
  17   3 -12     895     945   1
  18  -4  -8   23070    1235   1
  18   2 -11    1834     740   1
  19   3 -14      89     906   1
  19   5 -20     676    1339   1
  20   2 -13     531     851   1
  21   3 -16       0    1008   1
  22   2 -15       0     959   1
  22   4 -20    6895    1335   1
  24  -4 -14     442    1495   1
  25  -1 -15     501     984   1
  25   1 -17   17657    1052   1
  26  -2 -16    1258    1147   1
 -19  -3  -9   11331     792   1
 -19  -1 -10     942     723   1
 -18  -4  -8       0     792   1
 -16  -6  -8   10578    1087   1
 -16  -4  -5     617     756   1
 -16   2 -11     392     784   1
 -15  -5  -5   16665     890   1
 -15  -1  -4    3127     568   1
 -12  -6  -4   26601    1118   1
 -11  -5  -2       0     649   1
 -10  -8  -7       0    1475   1
  -9  -7  -4     186    1129   1
  -5  -3   1  157443    1937   1
  16   6 -21    4841    1296   1
  17  -1  -7   68666     941   1
  26   0 -17     104     731   1
  -5   5 -11    1998    1844   1
  -4   4  -7    1231    1301   1
   3  -9  -7    3486    4251   1
  -6   6 -18    2079    2735   1
  11  -7  -6     150    2292   1
 -19  -3 -10    2346    1177   1
 -18   0 -10   21745    1032   1
 -17  -5  -8     756    1196   1
 -17  -3  -6       0    1013   1
 -17   1 -10    5094    1053   1
 -16  -2  -5       0     875   1
 -15   1  -7    2144     939   1
 -15   3 -14     823    1377   1
 -14  -6  -6   13259    1497   1
 -14   2  -8     205    1014   1
 -13  -7  -7   11471    1832   1
 -13  -3  -2    1544     834   1
 -13   1  -5    1610     847   1
 -13   3 -10    1946    1107   1
 -12  -4  -2   13057     941   1
 -12   2  -6    1763     908   1
 -12   4 -13     140    1414   1
 -11   3  -8    2317     984   1
 -10  -6  -3    3134    1229   1
  -9  -3   0    3877     741   1
  -8  -8  -6    1596    1991   1
  -8  -6  -2    1565    1303   1
  -8  -4   0   56315    1233   1
  -8   4  -9     917    1114   1
  -4  -2   1     397     805   1
  -3  -9  -7    5731    2731   1
  -3  -5   0     953     885   1
  -2  -6  -1    7293    1315   1
   4   2  -3     397     811   1
   5   1  -2  222580    2519   1
   5   3  -5  142308    2061   1
   9  -1  -2   27430     953   1
  10   0  -3       0     647   1
  10   6 -16    9456    1691   1
  11  -1  -3   58030    1083   1
  13   5 -14    2097    1146   1
  14   6 -19    4683    1716   1
  15   1  -7    2647     776   1
  16   2  -9    1864     770   1
  17  -7 -10       0    2222   1
  18   4 -15   12664    1012   1
  20  -2  -9    2828     907   1
  20   0 -10    2156     811   1
  20   4 -17    2764    1096   1
  21  -5 -11   12641    1661   1
  21  -3 -10    1618    1144   1
  21   1 -12    1743     827   1
  22  -2 -11     630    1029   1
  22   0 -12    3665     778   1
  23  -3 -12    1418    1091   1
  23   3 -18       0    1104   1
  24   2 -17    1603    1044   1
 -19  -1 -11    2377     722   1
 -18  -4  -9      35     785   1
 -18  -2  -8       0     661   1
 -17  -1  -7   33167     795   1
 -16   2 -12   24816     913   1
 -15  -3  -4     860     663   1
 -14  -2  -3    4466     581   1
 -11  -3  -1   62256     974   1
 -10  -4  -1    1000     653   1
  -4   0   0  399028    3833   1
  12   0  -4   12113     569   1
  13  -1  -4    4384     496   1
  15  -3  -5   37432     931   1
  15   3 -10   11866     685   1
  17   5 -17   10902     967   1
  19   1 -10    6886     557   1
  22   4 -19    2581     840   1
  23  -5 -13    1342    1237   1
  23   1 -14    3413     666   1
  24  -2 -13     286     793   1
  24   0 -14     350     613   1
   2   6 -14     693    2504   1
  -4   6 -16     804    2785   1
   9  -7  -5   22142    2596   1
  -1  -9  -7    4322    3542   1
  -1  -5   0    3993    1155   1
  -1  -3   1  219105    3591   1
   1  -9  -7   12318    3712   1
   4   4  -7    1075    1046   1
   4   6 -14   32289    2288   1
   5   7 -20       0    2923   1
   8   6 -15     210    1736   1
 -19  -3 -11     196    1131   1
 -19  -1 -12     997    1117   1
 -18   0 -11       0    1078   1
 -17  -5  -9     809    1346   1
 -17  -3  -7   22051    1076   1
 -17   1 -11   28033    1132   1
 -16  -4  -6     596    1054   1
 -16   0  -7     415     862   1
 -15  -5  -6     523    1131   1
 -15   3 -15   15496    1429   1
 -14  -4  -4    1859     955   1
 -13  -7  -8     626    1754   1
 -13  -5  -4     524    1031   1
 -13  -1  -3   81660    1247   1
 -12   0  -3      21     698   1
 -12   4 -14   16318    1502   1
 -11  -7  -6       0    1710   1
 -10   4 -11    6239    1301   1
  -9   5 -15    4661    1668   1
  -8   0  -1     465     762   1
  -6   2  -3       0     830   1
  -5  -7  -3   18179    1633   1
  -4  -8  -5       0    1941   1
  -3  -3   1   15256    1056   1
  -3   1  -1  408641    4866   1
  -2  -2   1     610     684   1
   7  -1  -1   95926    1565   1
   8   0  -2    9709     803   1
   9   7 -21   16374    2566   1
  10  -2  -2  107014    1501   1
  10   4  -9   15692    1082   1
  12  -2  -3    2962     705   1
  12   6 -17    2024    1551   1
  15  -5  -6    5398    1374   1
  15   5 -15    9989    1146   1
  16  -4  -6   42168    1420   1
  16   4 -13    5583    1020   1
  16   6 -20   13896    1668   1
  18  -2  -7     388     783   1
  18   0  -8   19430     789   1
  19  -5  -9   27062    1607   1
  19  -3  -8    4559    1029   1
  19   3 -13   19016     996   1
  19   5 -19   11335    1414   1
  20  -6 -11    1231    2076   1
  21  -1 -10    2674     834   1
  21   3 -15    5560    1023   1
  22  -4 -11    3230    1449   1
  23  -1 -12    3542     941   1
  25  -3 -14    1032    1342   1
  25   1 -16    2846    1000   1
  26  -2 -15    1446    1183   1
  26   0 -16     134     918   1
 -18  -4 -10   12672     935   1
 -18  -2  -9    2722     660   1
 -17  -1  -8    6209     613   1
 -16   2 -13     697     888   1
 -15  -1  -5   44752     831   1
 -15   1  -8     352     660   1
 -14  -6  -7     926    1011   1
 -14   0  -5     246     565   1
 -14   2  -9       0     706   1
 -13   3 -11    8596     828   1
 -12  -2  -2    2379     482   1
 -10   0  -2   78214    1140   1
 -10   2  -5     137     521   1
  -8  -2   0  228522    1924   1
  -7  -1   0    1097     565   1
  10   2  -5     988     495   1
  12   2  -6  185976    1544   1
  12   4 -10   72840    1175   1
  14   0  -5       0     423   1
  15  -1  -5  109791    1181   1
  17   1  -8     727     533   1
  19  -1  -8    7666     570   1
  20  -4  -9    1199     922   1
  20   2 -12   64865     926   1
  22   2 -14   35041     843   1
  23   3 -17     186     784   1
  24  -4 -13       0    1092   1
  25  -1 -14     764     728   1
  -6   4  -8   44922    1904   1
   5   5 -10     108    1409   1
   7   7 -20     214    2809   1
  10  -6  -4   23345    2083   1
  12  -6  -5    1921    1805   1
  13  -7  -7   26539    2533   1
 -19  -1 -13    7085    1124   1
 -18   0 -12    1589    1068   1
 -17  -5 -10     174    1319   1
 -17   1 -12    1783    1087   1
 -16  -2  -6   11102     921   1
 -16   0  -8   14714     940   1
 -15  -3  -5   53096    1152   1
 -15   3 -16    1332    1511   1
 -13  -3  -3   76266    1204   1
 -12  -6  -5    2486    1367   1
 -12   4 -15     608    1613   1
 -11  -5  -3       0    1013   1
 -11   1  -4    1456     715   1
  -9  -7  -5    2059    1596   1
  -9   3  -7  192207    2221   1
  -8  -8  -7     685    1969   1
  -8   2  -4  185282    2123   1
  -7  -7  -4       0    1408   1
  -7  -5  -1  106545    1755   1
  -7   5 -13   16171    1609   1
  -6  -6  -2   42519    1509   1
  -6  -4   0     456     781   1
  -6   6 -19    2359    2468   1
   6   6 -14    8732    1592   1
   8  -2  -1    1477     756   1
   8   2  -4   10466     828   1
   8   4  -8    1148     797   1
  11   3  -7   20686     883   1
  14  -2  -4  138236    1556   1
  14   4 -11    4227     899   1
  14   6 -18   27927    1747   1
  17  -3  -6    2929     871   1
  17   3 -11   43945    1018   1
  18  -6  -9     643    1921   1
  18   2 -10   38634     958   1
  20   4 -16   30951    1221   1
  24   2 -16   21291    1127   1
  27  -1 -16     479    1061   1
 -18  -4 -11     883     862   1
 -18  -2 -10   18910     839   1
 -18   0 -13     537     733   1
 -17  -3  -8     778     718   1
 -16  -4  -7     393     747   1
 -16   2 -14   14100     938   1
 -15  -5  -7    3337     816   1
 -14  -2  -4    8734     621   1
 -13  -7  -9    2916    1235   1
 -13   1  -6   17307     732   1
 -12   2  -7       0     637   1
 -11  -1  -2     213     489   1
 -10  -2  -1    8124     598   1
  -7   1  -2   21991     880   1
  11   1  -4   27631     758   1
  11   5 -12      85     705   1
  14   2  -7    2341     590   1
  16   0  -6   14385     623   1
  18   4 -14   28819     860   1
  19   5 -18       0     975   1
  21   1 -11   16276     665   1
  22   0 -11     404     544   1
  22   4 -18   16554     909   1
  23   1 -13    1135     649   1
  24   0 -13     633     604   1
  25   3 -19    1461     828   1
  26   2 -18    8790     822   1
   4  -8  -5      35    3955   1
   3  -7  -3   48276    3883   1
  -9   5 -16       0    2314   1
   5  -3   0     726     984   1
  14  -6  -6     660    1757   1
 -17  -1  -9     120     966   1
 -17   1 -13    9576    1180   1
 -16   2 -15       0    1302   1
 -15  -1  -6     304     735   1
 -15   1  -9   59578    1208   1
 -14  -6  -8     623    1418   1
 -14  -4  -5   10024    1014   1
 -14   2 -10   56576    1284   1
 -13  -5  -5     253    1022   1
 -13   3 -12     860    1158   1
 -12  -4  -3     801     859   1
 -11  -7  -7    4153    1708   1
 -11   3  -9   31358    1197   1
 -10  -6  -4     532    1202   1
 -10   4 -12   20929    1411   1
  -9  -5  -2    6206    1036   1
  -9  -1  -1   41370    1070   1
  -9   1  -3  170973    1840   1
  -8  -6  -3   28656    1493   1
  -7  -3   0   11619     855   1
  -6  -8  -6    7026    2172   1
  -5   3  -5     806     846   1
  -3  -9  -8       0    2722   1
  -3  -7  -3    6465    1617   1
  -2  -8  -5     297    2029   1
   9   1  -3  204222    1893   1
   9   3  -6     513     760   1
   9   5 -11   51250    1488   1
  10   6 -15    8537    1431   1
  12   6 -16   11609    1639   1
  13   1  -5    2151     654   1
  13   3  -8    1197     870   1
  13   5 -13    3650    1178   1
  15  -7  -8    1115    2165   1
  16  -2  -5    1214     850   1
  16   4 -12   28500    1158   1
  16   6 -19    1378    1620   1
  17  -5  -7   78109    1787   1
  17  -1  -6     289     763   1
  17   5 -16       0    1260   1
  18  -4  -7    1010    1139   1
  20   0  -9     106     802   1
  21  -3  -9   14379    1232   1
  21   3 -14       0    1012   1
  21   5 -20     222    1446   1
  22  -2 -10   22960    1133   1
  23  -5 -12     861    1782   1
  23  -3 -11   17053    1172   1
  24  -2 -12   33763    1280   1
  25  -3 -13   10730    1412   1
  25   1 -15     378     987   1
  26  -2 -14   21601    1279   1
  26   0 -15     283     935   1
 -18  -2 -11       0     738   1
 -18   0 -14   17592     904   1
 -17  -3  -9     208     697   1
 -17   1 -14    1502     802   1
 -16  -4  -8   15453     818   1
 -16  -2  -7       0     625   1
 -16   0  -9      67     601   1
 -14   0  -6  108318    1153   1
 -13  -1  -4    6448     617   1
 -12  -6  -6       0     941   1
 -12   0  -4  182014    1484   1
 -11  -3  -2     421     596   1
   6   0  -1     186     447   1
  12  -4  -3    9868     830   1
  15   1  -6     321     550   1
  15   3  -9   62699    1008   1
  16   2  -8   19962     702   1
  19   1  -9   33493     695   1
  19   3 -12     624     640   1
  20  -2  -8    7960     688   1
  21  -5 -10      66    1170   1
  22   2 -13     450     699   1
  23  -1 -11   19945     770   1
  23   3 -16       0     798   1
  25  -1 -13   18588     822   1
   3   7 -20    1051    4931   1
   8  -6  -3    2369    1818   1
  12  -8  -8    1009    3388   1
   9   7 -20    1000    2948   1
  11   7 -21    1402    2862   1
 -18  -2 -12    7433    1043   1
 -17  -1 -10    5128     976   1
 -17   1 -15    4893    1247   1
 -16   2 -16     954    1354   1
 -15  -5  -8     267    1135   1
 -15  -3  -6     653     901   1
 -13   3 -13   11079    1308   1
 -12   4 -16    4197    1576   1
 -10  -4  -2   43883    1174   1
  -9  -3  -1   14149     836   1
  -9   5 -17   43034    2132   1
  -8  -4  -1   10595     838   1
  -8   4 -10   41625    1488   1
  -7   3  -6   13435    1027   1
  -1  -7  -3   20419    1866   1
   6   4  -7    7627     967   1
   7   3  -5  171384    1991   1
   7   5 -10    2317    1119   1
   8   6 -14   19013    1615   1
  10  -4  -2   35765    1410   1
  11  -3  -2   14719     911   1
  14  -4  -4   38346    1310   1
  14   6 -17    1218    1488   1
  15   5 -14    2032    1121   1
  16  -6  -7    5946    1747   1
  18   0  -7       0     694   1
  19  -3  -7   10167    1077   1
  20  -6 -10    5137    2029   1
  20   2 -11    1737     885   1
  20   4 -15     245    1103   1
  21  -1  -9   18929     930   1
  22  -4 -10   11756    1544   1
  22   4 -17     456    1188   1
  24  -4 -12   10837    1614   1
  24   2 -15     940    1063   1
  25   3 -18     307    1178   1
 -17  -3 -10    2387     813   1
 -16  -4  -9      48     732   1
 -16  -2  -8   59243     901   1
 -15   1 -10    2282     658   1
 -14  -6  -9     756     986   1
 -14  -2  -5    2898     573   1
 -14   2 -11     393     701   1
 -13  -3  -4    2786     589   1
 -12  -2  -3    3428     611   1
 -12   4 -17      21    1099   1
 -11  -5  -4    2788     793   1
  -9  -7  -6     349    1113   1
  -8  -8  -8    8674    1654   1
  13  -3  -3   23983     879   1
  19   5 -17       0     983   1
  21   5 -19     192    1038   1
  26   2 -17       0     797   1
  27  -1 -15   11385     808   1
  10  -8  -7     653    3874   1
   0  -8  -5     780    2582   1
   1  -7  -3   11326    2205   1
   2  -8  -5     206    2636   1
  14  -8  -9    4460    3343   1
 -18  -2 -13     313    1126   1
 -17  -1 -11   27045    1044   1
 -16   0 -10    2973     853   1
 -15  -5  -9   32581    1426   1
 -15  -1  -7    1333     884   1
 -14  -4  -6   51472    1207   1
 -13  -5  -6    2161    1030   1
 -13   1  -7   64441    1182   1
 -12  -4  -4   63645    1206   1
 -12   2  -8   83242    1373   1
 -12   4 -18   24553    1850   1
 -11  -7  -8    1362    1696   1
 -11   1  -5   82327    1250   1
 -11   3 -10    1217    1146   1
 -10  -6  -5       0    1199   1
 -10   2  -6   40645    1091   1
 -10   4 -13    3660    1244   1
  -7  -7  -5   14556    1760   1
  -7   5 -14    1203    1433   1
  -6  -8  -7     339    2133   1
  -6  -2   0   92665    1528   1
  -5  -7  -4    1688    1485   1
  -5  -5  -1   21476    1304   1
  -5  -1   0    4993     761   1
  -4  -8  -6    5155    1973   1
  -4  -6  -2     143    1171   1
  -4  -4   0  157791    2172   1
  -1  -9  -8     687    2868   1
   5  -1   0    5060     762   1
   6  -2   0   98941    1862   1
   6   2  -3      47     795   1
   7   1  -2    1110     793   1
  10   4  -8  133922    1762   1
  11  -5  -3   15252    1332   1
  12   4  -9    1304     933   1
  13  -5  -4     911    1360   1
  13  -1  -3  140012    1425   1
  14   4 -10    7066     928   1
  15  -3  -4    4545     935   1
  16  -4  -5    1043    1192   1
  16   6 -18       0    1641   1
  17  -7  -9     640    2290   1
  17   1  -7   66778    1074   1
  17   3 -10       0     775   1
  17   5 -15     934    1267   1
  18  -2  -6     800     792   1
  18   2  -9    1592     767   1
  18   4 -13   15512    1057   1
  18   6 -20    1237    1739   1
  19  -5  -8     238    1491   1
  19  -1  -7    2334     733   1
  20  -4  -8    6774    1379   1
  21   1 -10    2416     810   1
  22   0 -10   25335     892   1
  23   1 -12    3633     918   1
  24  -2 -11     117    1111   1
  24   0 -12    6439     903   1
  25   1 -14     438     996   1
  26   0 -14    4637     970   1
 -17  -3 -11   14538     870   1
 -15  -3  -7    2952     662   1
 -14  -6 -10    8993    1148   1
 -14   0  -7       0     555   1
 -13   3 -14     500     873   1
 -12  -6  -7     935     957   1
 -11  -1  -3    6211     551   1
 -10   0  -3       0     506   1
  -6   0  -1      87     476   1
  11  -1  -2   13080     631   1
  12   0  -3     114     450   1
  14   0  -4   53802     865   1
  21   3 -13   10821     782   1
  22  -2  -9    3837     783   1
  23  -3 -10    1077     811   1
  23   3 -15   11856     859   1
  25  -3 -12    1573    1003   1
  26  -2 -13     403     877   1
  27   1 -16       0     743   1
  -2   6 -15    2172    3777   1
   5  -5  -1   74285    3628   1
  -4   6 -17      98    2733   1
   5   7 -19   11473    3574   1
  -9   5 -18       0    2227   1
  -5   5 -12       0    1792   1
   7   7 -19   13846    2985   1
  11   7 -20     660    2907   1
 -17  -3 -12     477    1097   1
 -17  -1 -12    1324    1010   1
 -16  -4 -10    1685    1202   1
 -16  -2  -9     208     933   1
 -16   0 -11     157     994   1
 -15  -5 -10       0    1291   1
 -15   1 -11   15941     983   1
 -14  -2  -6   35230     961   1
 -14   2 -12   29221    1208   1
 -13  -1  -5    1432     811   1
 -12   0  -5     108     846   1
 -11  -7  -9    7801    1700   1
 -11  -3  -3   22418     996   1
 -10  -2  -2  209647    1734   1
  -9  -5  -3   53463    1337   1
  -9   3  -8   13405    1149   1
  -8  -8  -9       0    2224   1
  -8  -6  -4   35190    1539   1
  -8  -2  -1     199     738   1
  -8   0  -2   36816    1092   1
  -7  -5  -2     411    1054   1
  -6  -6  -3    3117    1182   1
   8  -4  -1    9909    1040   1
   9  -3  -1   47665    1305   1
   9   7 -19    5586    2256   1
  10   0  -2   62216    1149   1
  11   5 -11       0    1003   1
  12   2  -5      55     698   1
  12   6 -15   11013    1640   1
  13   5 -12       0    1172   1
  14   2  -6    1923     811   1
  15  -5  -5   91156    1969   1
  15  -1  -4     223     791   1
  16   4 -11    7938    1069   1
  17  -3  -5    7519     938   1
  18  -6  -8   20332    2077   1
  19   1  -8    8292     737   1
  19   3 -11    9364     945   1
  20   0  -8    8266     858   1
  21  -3  -8    7909    1225   1
  21   5 -18     811    1478   1
  22   2 -12    5898    1006   1
  22   4 -16    1199    1200   1
  23  -5 -11   21343    1908   1
  23  -1 -10    1382     980   1
  24   2 -14     746    1066   1
  25  -1 -12    1178    1063   1
  25   3 -17    9061    1220   1
  26   2 -16    1492    1136   1
 -17  -1 -13    8875     782   1
 -16  -4 -11     469     832   1
 -15  -1  -8     444     623   1
 -14  -6 -11       0    1106   1
 -14  -4  -7    2160     695   1
 -13  -5  -7   21166     990   1
 -13  -3  -5    4260     592   1
  -9  -7  -7   29042    1323   1
  -5  -3   0     400     557   1
   9  -1  -1  169042    1746   1
  10   2  -4  207646    1766   1
  11   3  -6     364     509   1
  13   3  -7   72262    1089   1
  14   6 -16    4759    1087   1
  15   5 -13    7799     863   1
  16   0  -5       0     519   1
  16   2  -7    3496     601   1
  18   6 -19    1168    1254   1
  19   5 -16     580     994   1
  20  -2  -7    5346     693   1
  20   2 -10   49114     872   1
  20   4 -14    7465     823   1
  21  -1  -8    2947     642   1
  24   4 -18    1009     904   1
  27  -1 -14       0     781   1
   1   3  -4    2314    1301   1
  -9   5 -19    5468    2497   1
  -4   2  -3     308    1069   1
   1  -9  -8    2322    3721   1
   3   3  -4    2532    1110   1
   4   6 -13   11690    2100   1
   9  -5  -2    6258    1572   1
 -17  -3 -13    4312    1208   1
 -17  -1 -14     983    1038   1
 -16  -2 -10    6972    1016   1
 -16   0 -12   21018    1063   1
 -15  -5 -11    7747    1288   1
 -15  -3  -8     799     895   1
 -15   1 -12    1670    1056   1
 -14   0  -8    8133     801   1
 -14   2 -13    1961    1148   1
 -13   1  -8    5933     848   1
 -13   3 -15    6046    1242   1
 -12  -6  -8   16841    1408   1
 -12  -4  -5    1247     858   1
 -12  -2  -4   52474    1096   1
 -12   2  -9       0     868   1
 -11  -5  -5   22767    1227   1
 -11   3 -11   23740    1268   1
 -10  -6  -6   24975    1345   1
 -10  -4  -3    2215     918   1
 -10   4 -14    6111    1475   1
  -9  -1  -2   18226     889   1
  -9   1  -4   10736     841   1
  -8   2  -5    9415     876   1
  -7  -1  -1  257168    2265   1
  -6   4  -9    3881    1169   1
   3   1  -1   43095    1565   1
   6   6 -13    2469    1548   1
   8   4  -7   17754    1020   1
   9   5 -10     416    1072   1
  10   6 -14   15456    1536   1
  12  -2  -2  140686    1617   1
  13   1  -4    4502     696   1
  14  -2  -3    4233     905   1
  15   1  -5  110814    1299   1
  15   3  -8    8640     890   1
  16  -2  -4   19357     959   1
  16   6 -17    2117    1658   1
  17  -5  -6     193    1336   1
  17  -1  -5    1382     770   1
  17   5 -14    1735    1279   1
  18  -4  -6    5107    1189   1
  18   4 -12   20201    1074   1
  21  -5  -9    7179    1724   1
  22  -4  -9     846    1523   1
  23   1 -11   20049     997   1
  24  -4 -11       0    1630   1
  24   0 -11     108     880   1
  25   1 -13   19486    1052   1
 -17  -3 -14     510     826   1
 -16  -4 -12    8301     872   1
 -13   3 -16    1204    1009   1
  -9  -3  -2   11192     626   1
  -6  -4  -1    9825     707   1
  11   1  -3   59216     999   1
  17   3  -9    2779     574   1
  18   0  -6    6717     564   1
  18   2  -8   72909     958   1
  22   0  -9     357     574   1
  23   3 -14     789     799   1
  25   3 -16       0     856   1
  26   0 -13       0     686   1
  27   1 -15   11823     798   1
   5  -9  -8    2758    5016   1
  -8   4 -11    3521    1322   1
  -7   5 -15   48499    2423   1
  -2  -6  -2   48371    2026   1
   3  -9  -8     826    3827   1
 -17  -1 -15    4002    1159   1
 -16  -4 -13       0    1309   1
 -16  -2 -11    1002     968   1
 -16   0 -13       0     968   1
 -15  -5 -12     120    1417   1
 -15  -3  -9   14760     950   1
 -15  -1  -9   57497    1141   1
 -15   1 -13   10500    1097   1
 -14  -4  -8    3392     966   1
 -14  -2  -7    1442     755   1
 -14   2 -14    3559    1142   1
 -13  -5  -8     435    1228   1
 -13  -3  -6    1204     810   1
 -13  -1  -6   16970     899   1
 -13   3 -17   24931    1502   1
 -12  -6  -9     817    1428   1
 -11  -7 -10    1457    1888   1
 -11   1  -6    9599     935   1
 -10   2  -7       0     901   1
  -8  -8 -10    5705    2234   1
  -8  -4  -2    8530     838   1
  -7  -7  -6    1315    1694   1
  -7  -3  -1   54587    1182   1
  -6  -8  -8    7081    2166   1
  -6   2  -4   48194    1396   1
  -5  -7  -5       0    1483   1
  -5   1  -2    2202     735   1
  -4  -8  -7     402    1935   1
  -3  -7  -4     686    1573   1
  -3  -5  -1   60412    1617   1
  -2  -8  -6   16599    2186   1
  -2  -4   0     469     853   1
   5   3  -4    1286     852   1
   5   5  -9   19554    1445   1
   8   0  -1     141     732   1
   8   2  -3      77     763   1
   8   6 -13       0    1470   1
   9   3  -5   46963    1169   1
  10  -2  -1   34584    1079   1
  11   7 -19    5427    2161   1
  13   7 -20     752    2283   1
  17   1  -6     877     738   1
  18   6 -18   15920    1841   1
  19  -3  -6    8976    1127   1
  19  -1  -6    1933     758   1
  20  -6  -9     972    2056   1
  20  -4  -7       0    1375   1
  21   1  -9   19047     904   1
  21   3 -12     164    1042   1
  21   5 -17    6434    1423   1
  22   2 -11     829     988   1
  22   4 -15    1407    1221   1
  24  -2 -10   19246    1186   1
  24   2 -13     981    1090   1
  24   4 -17    1212    1280   1
  25  -3 -11       0    1364   1
  25  -1 -11    4866    1095   1
  26  -2 -12    5287    1280   1
  26   2 -15    1637    1142   1
 -16   0 -14    8624     818   1
 -15  -5 -13    3680     998   1
 -14   0  -9       0     641   1
 -13   1  -9    7033     613   1
 -12   0  -6   10248     657   1
 -12   2 -10    7001     663   1
 -11  -1  -4    1250     500   1
  -9  -7  -8     390    1127   1
  -9  -5  -4     936     698   1
  -7   1  -3    1539     585   1
  12   4  -8     241     671   1
  14   4  -9   14369     766   1
  18  -2  -5   12741     672   1
  19   5 -15    8840     930   1
  20   4 -13    1319     791   1
  22  -2  -8   26473     905   1
  23  -3  -9    7320     852   1
  23  -1  -9   17336     781   1
  27  -1 -13     475     799   1
   3   5  -9  133950    3298   1
  -4   6 -18   20357    2875   1
  -1  -9  -9   10357    3601   1
   7   7 -18    2549    2916   1
  13  -7  -6    2266    2451   1
 -16  -2 -12   23915    1054   1
 -16   0 -15       0    1080   1
 -15  -3 -10     316    1058   1
 -15  -1 -10    1478     878   1
 -15   1 -14    2083    1032   1
 -14  -4  -9     195    1125   1
 -14   2 -15    1263    1114   1
 -13  -5  -9       0    1215   1
 -13   3 -18     544    1548   1
 -12  -4  -6    2800    1030   1
 -12  -2  -5     861     826   1
 -11  -7 -11    6657    1894   1
 -11  -5  -6     139    1099   1
 -11  -3  -4    3689     904   1
 -11   3 -12    5481    1141   1
 -10  -6  -7     785    1349   1
 -10  -2  -3    2992     711   1
 -10   0  -4    8975     772   1
 -10   4 -15    1284    1429   1
  -9   3  -9   42319    1330   1
  -8  -6  -5   10011    1359   1
  -7   3  -7    9914     961   1
   4   4  -6  101467    2135   1
   7   5  -9   49764    1631   1
   9   1  -2   29009    1017   1
   9   7 -18     223    2247   1
  11   5 -10    3435    1063   1
  12   6 -14   11740    1544   1
  13   5 -11    9941    1245   1
  14  -6  -5    6969    1581   1
  14   6 -15     596    1512   1
  15  -7  -7    1482    2267   1
  15   5 -12    1242    1123   1
  16   4 -10   37902    1230   1
  19  -5  -7    3487    1536   1
  19   1  -7    2227     706   1
  19   3 -10     529     923   1
  20   0  -7       0     849   1
  20   2  -9    2439     883   1
  23  -5 -10    1689    1890   1
 -16  -2 -13     593     772   1
 -16   0 -16    9962     891   1
 -15   1 -15   17526     919   1
 -14  -2  -8     300     645   1
 -14   2 -16   24772    1025   1
 -12  -6 -10    5196    1109   1
 -10  -4  -4    5148     692   1
  -7  -5  -3     260     761   1
  -4  -2   0   36618    1130   1
   5   1  -1  165550    2196   1
  10   4  -7    2157     721   1
  14   2  -5    9026     674   1
  16   6 -16   20286    1305   1
  21  -3  -7   10498     938   1
  21  -1  -7   44422     868   1
  23   1 -10    1320     666   1
  23   3 -13     895     686   1
  24  -4 -10    1772    1180   1
  24   0 -10     703     635   1
  25   1 -12     114     716   1
  25   3 -15     212     856   1
  26   0 -12      40     700   1
  27   1 -14     342     740   1
   4  -4   0  195711    5327   1
  -3   5 -11   32789    2341   1
  -4   4  -8   89253    2541   1
   0  -6  -2    2190    1598   1
   2   4  -6   16519    1509   1
   7  -3   0   13349    1201   1
  12  -6  -4   13631    2041   1
  16  -6  -6   37680    2410   1
 -16  -2 -14   13629    1112   1
 -16   0 -17       0    1175   1
 -15  -3 -11    2309    1053   1
 -15  -1 -11   14821     915   1
 -15   1 -16     392    1148   1
 -14  -4 -10   16450    1184   1
 -14   0 -10   39266    1079   1
 -14   2 -17     324    1246   1
 -13  -3  -7   70305    1211   1
 -13  -1  -7   63706    1115   1
 -13   1 -10    5823     976   1
 -12   2 -11    2857    1037   1
 -11   1  -7    5893     887   1
 -11   3 -13    7325    1143   1
 -10   4 -16   22942    1551   1
  -9  -7  -9   14698    1886   1
  -8   4 -12    7111    1321   1
  -7  -7  -7    2316    1702   1
  -7   5 -16     319    1657   1
  -6  -8  -9    2964    2135   1
  -6  -6  -4       0    1133   1
  -5  -5  -2     604    1138   1
  -4  -6  -3    5532    1262   1
  -1  -7  -4    1501    1671   1
   0  -8  -6    6649    2219   1
   4   0   0  373778    3714   1
   6   4  -6   29277    1230   1
   7  -1   0    1247     790   1
  10   6 -13    7645    1485   1
  12  -4  -2   21798    1280   1
  12   2  -4   11839     805   1
  13  -3  -2     856     972   1
  13  -1  -2    3892     725   1
  13   3  -6    4065     910   1
  13   7 -19     944    2293   1
  14  -4  -3     542    1056   1
  14   0  -3      16     633   1
  15  -3  -3    2719     951   1
  15  -1  -3   23384     951   1
  15   3  -7     706     838   1
  16  -4  -4     310    1231   1
  16   0  -4    1276     764   1
  16   2  -6  131203    1399   1
  17  -7  -8    2024    2198   1
  17   5 -13   22532    1404   1
  18   4 -11     704     980   1
  18   6 -17    2236    1582   1
  20  -2  -6   48975    1186   1
  21  -5  -8     282    1744   1
  21   3 -11    7389    1074   1
  21   5 -16     180    1314   1
  22  -4  -8   13399    1599   1
  22   4 -14   13354    1260   1
  24   2 -12   33041    1122   1
  24   4 -16   12516    1332   1
  26  -2 -11     474    1281   1
  26   2 -14   23107    1223   1
 -15   1 -17    1785     798   1
 -14   2 -18     644     970   1
 -13  -5 -10      99     853   1
 -12  -6 -11    2225    1057   1
 -12   0  -7       0     569   1
 -11  -5  -7     433     770   1
 -10   2  -8    2323     655   1
  -9  -1  -3  167698    1582   1
  -8  -2  -2     712     517   1
  -3  -1   0     704     565   1
   7   3  -4    1766     605   1
  12   0  -2   67504     997   1
  17  -3  -4   15417     787   1
  17  -1  -4    3169     594   1
  17   3  -8    1129     561   1
  18   2  -7     311     546   1
  21   1  -8    3648     604   1
  22   0  -8   17427     661   1
  22   2 -10   20070     808   1
  24  -2  -9      88     855   1
  25  -1 -10       0     772   1
  27  -1 -12     500     814   1
   7  -7  -4    3155    4335   1
   5   7 -18     464    3516   1
  11  -7  -5   10072    3017   1
  -5   5 -13   25296    2048   1
  -4   6 -19    1074    2667   1
   2   2  -2   67395    2159   1
  11   7 -18       0    2637   1
  18  -6  -7       0    2465   1
 -16  -2 -16     400    1144   1
 -16  -2 -15     417    1038   1
 -15  -3 -12     589    1046   1
 -15  -1 -12    1375    1000   1
 -15   1 -18     495    1247   1
 -14  -4 -11     415    1121   1
 -14  -2  -9     710     902   1
 -14   0 -11     264     874   1
 -13   1 -11   52692    1206   1
 -12  -4  -7    5613    1050   1
 -12  -2  -6    1412     828   1
 -11  -3  -5  129504    1469   1
 -11  -1  -5   80190    1163   1
 -10  -6  -8    6347    1463   1
 -10   4 -17     351    1610   1
  -9  -5  -5   15150    1088   1
  -9  -3  -3   85999    1266   1
  -9   1  -5   20860     902   1
  -8  -6  -6    2547    1301   1
  -8  -4  -3    8710    1020   1
  -8   0  -3     139     752   1
  -8   2  -6   25764    1032   1
  -6  -2  -1     243     784   1
  -5  -7  -6       0    1512   1
  -5   3  -6    5518     945   1
  -4  -8  -8    8009    2299   1
  -3  -3   0   19701    1123   1
  -2  -8  -7     144    2081   1
  -1  -5  -1    9973    1132   1
   1  -9  -9    2470    3065   1
   4   2  -2   42840    1377   1
   8  -2   0  249815    2494   1
   9   5  -9      61    1075   1
  11  -3  -1   41426    1216   1
  11  -1  -1   89081    1327   1
  11   3  -5   74893    1266   1
  13   1  -3  142946    1411   1
  15  -5  -4    2441    1418   1
  15   1  -4     229     804   1
  18  -4  -5     144    1216   1
  18   0  -5     760     739   1
  19   5 -14     888    1221   1
  20   4 -12   11780    1152   1
  23  -3  -8       0    1183   1
  23  -1  -8     586     984   1
  25  -3 -10     370    1481   1
 -15  -3 -13   18514     927   1
 -15  -1 -13    9901     737   1
 -13  -5 -11   22057     971   1
 -13  -3  -8     471     696   1
 -13  -1  -8    5627     590   1
 -12  -6 -12    5707    1072   1
 -12   2 -12   50818    1042   1
  -9  -7 -10       0    1282   1
  -9   3 -10       0     683   1
  10   2  -3    1920     561   1
  14  -2  -2   61037    1073   1
  14   4  -8   60721    1081   1
  14   6 -14   18953    1221   1
  16  -2  -3    3716     638   1
  17   1  -5     589     540   1
  19  -3  -5   51265    1077   1
  19  -1  -5   33520     841   1
  19   3  -9   21922     791   1
  20   2  -8    7314     664   1
  22  -2  -7     116     779   1
  23   3 -12    1645     696   1
  25   1 -11    4209     723   1
  25   3 -14    1501     860   1
  27   1 -13     397     744   1
  -2   4  -7      81    1594   1
  -7   5 -17      75    1975   1
  -6   4 -10   59016    1914   1
   0  -4   0  162259    3203   1
  13  -5  -3   62721    2218   1
 -14  -4 -12    6245    1114   1
 -14  -2 -10   51914    1126   1
 -14   0 -12    4190     885   1
 -11  -5  -8       0    1103   1
 -11   3 -14    1446    1084   1
 -10  -4  -5    4599     962   1
 -10  -2  -4    3417     708   1
 -10   0  -5       0     708   1
 -10   4 -19       0    1573   1
 -10   4 -18     434    1598   1
  -8   4 -13   12321    1345   1
  -7  -7  -8    2398    1709   1
  -7  -3  -2    3650     786   1
  -6  -8 -10     780    2107   1
  -6  -4  -2   39735    1168   1
  -6   0  -2   20799    1053   1
  -4  -4  -1    8382     951   1
  -4   0  -1     323     781   1
  -3  -7  -5    9583    1642   1
   6   2  -2   82329    1567   1
   7   1  -1  105586    1648   1
   8   4  -6  123078    1827   1
  10  -4  -1    7127    1207   1
  10   0  -1     282     696   1
  12   4  -7    7643    1005   1
  12   6 -13    2366    1355   1
  13   5 -10    2011    1202   1
  13   7 -18     223    2181   1
  15   5 -11   20206    1258   1
  16   4  -9    2851    1048   1
  16   6 -15    8040    1631   1
  17  -5  -5    5852    1541   1
  17   5 -12    3745    1321   1
  18  -2  -4   52201    1132   1
  18   4 -10    9130    1028   1
  19   1  -6    2396     723   1
  20  -6  -8    5337    2135   1
  20  -4  -6   24653    1517   1
  20   0  -6   34456    1007   1
  21   5 -15     316    1327   1
  22   4 -13    5139    1244   1
  23   1  -9   16817     986   1
  24   0  -9       0     920   1
  24   2 -11     922     956   1
  24   4 -15    2265    1293   1
  26   0 -11       0     997   1
  26   2 -13       0    1167   1
 -15  -3 -14     361     834   1
 -15  -1 -14    1688     685   1
 -13  -5 -12     361     976   1
 -13   1 -12     416     672   1
 -12  -6 -13     194    1177   1
 -12  -4  -8   36129     960   1
 -12   0  -8   65922     988   1
 -11   1  -8   19484     766   1
 -10  -6  -9       0    1035   1
  -7  -1  -2   22073     814   1
   6   0   0   12899     727   1
  11   1  -2   14132     663   1
  12  -2  -1    4112     582   1
  18   6 -16     599    1131   1
  21  -1  -6    3364     644   1
  21   3 -10    1667     744   1
  23  -5  -9   15209    1449   1
  24  -4  -9       0    1211   1
  26  -2 -10    4906     944   1
   3   7 -19   18537    5477   1
   2   6 -13      94    2836   1
  -2   6 -16   35217    3215   1
   2  -6  -2   71913    3065   1
  10  -6  -3    4296    2361   1
  -4   6 -20    8453    2983   1
  -3   3  -5   80120    2486   1
   2  -8  -6   10558    2841   1
   6   6 -12   30996    2234   1
   7   7 -17   13980    3091   1
   8   6 -12    3259    1872   1
   9   7 -17    3792    2836   1
 -15  -3 -16     645    1222   1
 -15  -3 -15   13073    1159   1
 -15  -1 -15   16787    1150   1
 -14  -4 -13      13    1257   1
 -14  -2 -11     734     886   1
 -14   0 -13     764     938   1
 -13  -5 -13   18536    1421   1
 -13  -3  -9   19597    1049   1
 -13  -1  -9    6859     788   1
 -12  -2  -7     171     815   1
 -12   2 -13     112    1019   1
 -11  -3  -6    1678     882   1
 -11  -1  -6    9233     896   1
 -11   3 -15   19522    1364   1
 -10   2  -9     886     891   1
 -10   4 -20   21401    1848   1
  -9  -7 -11    2782    1811   1
  -9  -5  -6    1069     977   1
  -7  -5  -4     193    1059   1
  -7   3  -8    2372    1038   1
  -7   5 -18     516    1853   1
  -6  -8 -11    2213    2369   1
  -6  -6  -5    2970    1408   1
  -5  -3  -1    3765     830   1
  -5  -1  -1    9624     819   1
  -4  -8  -9     382    2275   1
  -2  -6  -3    5324    1336   1
   1  -7  -4    1654    1724   1
   9   3  -4      98     768   1
  10   6 -12   25742    1642   1
  11   5  -9   19623    1205   1
  11   7 -17    1134    2156   1
  15   3  -6    5126     880   1
  16   2  -5     901     831   1
  19  -5  -6    1152    1589   1
  19   5 -13     103    1224   1
  20  -2  -5     725     967   1
  20   4 -11    3141    1130   1
  21  -3  -6    2904    1241   1
  21   1  -7   44041    1011   1
  22   0  -7       0     805   1
  22   2  -9    4604    1025   1
  24  -2  -8    5546    1168   1
  25  -3  -9   25385    1501   1
  25  -1  -9    7980    1135   1
  27  -1 -11    8015    1196   1
 -15  -1 -17    1712     830   1
 -15  -1 -16     282     754   1
 -14  -4 -14    9086     910   1
 -14   0 -14   22276     821   1
 -13   1 -13   29990     839   1
 -11  -5  -9   24126     935   1
 -11   3 -16       0     885   1
  -9  -3  -4    2491     521   1
  -8  -6  -7       0     914   1
  -7   1  -4   53662    1156   1
   9  -1   0    1738     552   1
  14   2  -4  138563    1363   1
  17   3  -7   20361     726   1
  18   2  -6     846     539   1
  20   6 -17       0    1182   1
  22  -4  -7    1919    1128   1
  25   3 -13   10050     896   1
  27   1 -12     445     747   1
  14  -8  -8   17468    4249   1
  -5   5 -14       0    1725   1
   3  -9  -9    8067    3949   1
  11  -5  -2       0    1495   1
 -15  -1 -18      39    1131   1
 -14  -4 -15    1627    1293   1
 -14  -2 -12   27122    1078   1
 -13  -5 -14       0    1408   1
 -13  -3 -10    2063     959   1
 -13  -1 -10    5920     942   1
 -13   1 -14     255    1005   1
 -12  -4  -9    6578    1049   1
 -12   0  -9       0     801   1
 -12   2 -14   54318    1274   1
 -11   1  -9   93009    1348   1
 -11   3 -17    3690    1241   1
 -10  -6 -10   12324    1487   1
 -10  -4  -6  107465    1465   1
  -9  -7 -12     592    1892   1
  -9  -1  -4   10886     801   1
  -9   1  -6    5515     754   1
  -9   3 -11   26214    1168   1
  -8  -4  -4   70255    1395   1
  -8  -2  -3    9853     814   1
  -8   4 -14   40549    1548   1
  -7  -7  -9   27539    1848   1
  -7   5 -19   30956    2001   1
  -6   2  -5   13935     985   1
  -5  -7  -7   43919    1822   1
  -5  -5  -3  146383    2075   1
  -4  -6  -4   41208    1573   1
  -4   6 -21    2669    2324   1
  -3  -5  -2     374     921   1
   7   5  -8     369    1149   1
   8   2  -2  131513    1698   1
   9  -3   0    4682     881   1
  10   4  -6   26905    1215   1
  13   3  -5   11304     966   1
  14   0  -2    8970     716   1
  14   6 -13    1458    1553   1
  15  -1  -2    5432     869   1
  15   7 -18      80    2168   1
  16   0  -3       0     801   1
  16   6 -14    7766    1501   1
  17  -1  -3   69904    1175   1
  18   0  -4   59181    1039   1
  19   3  -8    3694     938   1
  21  -5  -7   28591    1925   1
  21   5 -14    3471    1334   1
  23  -3  -7   16959    1368   1
  23  -1  -7    5196    1020   1
  23   3 -11   14660    1039   1
  24   4 -14     884    1289   1
  25   1 -10       0    1006   1
  26   0 -10   22435    1072   1
  26   2 -12    5183    1178   1
 -14  -4 -16   10884     996   1
 -14  -2 -13    2263     716   1
 -14   0 -15       0     704   1
 -13  -5 -15     931    1028   1
 -12  -2  -8   76628    1030   1
 -12   2 -15     581     818   1
 -10  -2  -5     410     479   1
 -10   0  -6  226549    1720   1
  -8   2  -7     231     516   1
   9   1  -1  182495    1789   1
  10  -2   0   56407    1144   1
  12   2  -3    2590     537   1
  13   7 -17   10350    1551   1
  15  -3  -2     456     676   1
  15   5 -10    1695     826   1
  16  -4  -3     307     897   1
  16   4  -8    6216     780   1
  17  -3  -3   77936    1277   1
  17   1  -4    3492     559   1
  17   5 -11    7204     820   1
  18   6 -15     564    1123   1
  19  -1  -4    9210     727   1
  20   2  -7    4816     662   1
  22  -2  -6     455     779   1
  22   4 -12    3719     879   1
  23   1  -8       0     657   1
  24   0  -8   23176     772   1
  24   2 -10   17900     758   1
   4  -8  -6    7968    3377   1
   4   6 -12    2486    2302   1
   6  -4   0     519    1296   1
   7  -5  -1   65761    2832   1
  -7   5 -20       0    2492   1
   0  -8  -7    1356    2662   1
   1  -9 -10     620    3750   1
   1  -5  -1   32210    1875   1
   5   5  -8       0    1432   1
 -14  -2 -14    3506    1000   1
 -14   0 -17       0    1094   1
 -14   0 -16   18092    1037   1
 -13  -3 -11    7905     970   1
 -13  -1 -11   49497    1134   1
 -13   1 -15   11479    1117   1
 -12  -4 -10   14857    1083   1
 -12   2 -16       0    1139   1
 -11  -5 -10    1057    1316   1
 -11  -3  -7   13188     935   1
 -11  -1  -7    6061     860   1
 -11   3 -19   37479    1572   1
 -11   3 -18     908    1424   1
 -10  -6 -11      58    1421   1
 -10   2 -10   43104    1173   1
  -9  -7 -13    9353    1987   1
  -9  -5  -7   10412    1219   1
  -8  -6  -8   30513    1498   1
  -8   0  -4  145232    1640   1
  -7   5 -21   13589    2077   1
  -6  -8 -12    3315    2355   1
  -4  -8 -10   10598    2332   1
  -3  -7  -6      87    1574   1
  -2  -8  -8   15831    2189   1
   8   0   0  105606    1556   1
   9   5  -8    2759    1126   1
  11   3  -4    5921     808   1
  12   0  -1     198     678   1
  12   6 -12    8216    1428   1
  13  -1  -1   59093    1108   1
  13   5  -9   14662    1293   1
  14  -4  -2    8029    1161   1
  14   4  -7    3507     927   1
  15   1  -3   22431     939   1
  16  -6  -5     281    1831   1
  18  -6  -6    1056    2077   1
  18  -4  -4   47081    1534   1
  18   4  -9    1492     996   1
  19  -3  -4    4759    1118   1
  19   1  -5   33502     956   1
  19   5 -12     599    1216   1
  20   0  -5     305     857   1
  20   6 -16   11583    1720   1
  21   3  -9   12604    1109   1
  24  -4  -8   13855    1779   1
  26  -2  -9    1674    1323   1
  27  -1 -10     574    1180   1
 -14   0 -18    2128     761   1
 -13   1 -16    1558     749   1
 -12   0 -10   28357     761   1
 -10  -4  -7    1034     659   1
  -7  -5  -5   89130    1384   1
  -6  -6  -6   57372    1411   1
  13  -3  -1   14782     844   1
  13   1  -2    3697     535   1
  20   4 -10    9589     847   1
  21  -1  -5     961     624   1
  22   2  -8   25945     837   1
  25  -1  -8     428     805   1
  25   3 -12    1186     866   1
  27   1 -11    8494     783   1
   1   5  -9   17392    2755   1
   5  -9  -9    2312    4652   1
   5   7 -17    4920    3597   1
  -6   4 -11    7796    1420   1
  -1  -7  -5   17211    2178   1
   9   7 -16     138    2554   1
  14  -6  -4   36017    2273   1
  15  -7  -6     460    2902   1
  17  -7  -7   10279    2869   1
 -14  -2 -16   22955    1167   1
 -14  -2 -15     561     968   1
 -14   0 -19       0    1189   1
 -13  -3 -12       0    1042   1
 -13  -1 -12     656     900   1
 -13   1 -17   25337    1215   1
 -12  -4 -11      34     998   1
 -12  -2  -9       0     799   1
 -12   2 -18   19689    1355   1
 -12   2 -17     650    1117   1
 -11  -5 -11    8164    1333   1
 -11   1 -10   18855     959   1
 -11   3 -20    1137    1554   1
 -10  -6 -12   15236    1676   1
  -9  -3  -5    4390     756   1
  -9   3 -12       0     937   1
  -8   4 -15    2477    1223   1
  -7  -7 -10     906    1702   1
  -7  -3  -3    1248     750   1
  -7   3  -9   91906    1702   1
  -6  -4  -3    5789     862   1
  -6  -2  -2  397819    2723   1
  -5  -7  -8     746    1830   1
  -5   1  -3  259039    2754   1
  -2  -2   0   13575    1049   1
   5   3  -3   53096    1465   1
   6   4  -5   29430    1239   1
  10   2  -2  111016    1480   1
  11   7 -16       0    2198   1
  12   4  -6   64145    1363   1
  14  -2  -1     360     899   1
  15   7 -17     587    2190   1
  16  -2  -2   38682    1114   1
  16   6 -13    1417    1451   1
  17  -5  -4     243    1521   1
  18  -2  -3    4043     962   1
  20  -6  -7    6348    2166   1
  20  -4  -5      65    1423   1
  21  -3  -5    9560    1292   1
  21   1  -6    3079     836   1
  21   5 -13   21814    1405   1
  22   0  -6   15096     892   1
  23  -5  -8     878    1923   1
  23   3 -10     813    1000   1
  24  -2  -7     830    1237   1
  24   4 -13       0    1295   1
  25  -3  -8    2707    1556   1
  25   1  -9    8935    1030   1
  26   0  -9       0    1025   1
  26   2 -11     416    1157   1
 -14  -2 -17     436     757   1
 -13  -3 -13   10429     827   1
 -13   1 -18    1937     827   1
 -11  -3  -8    2021     611   1
 -10  -2  -6   38084     803   1
 -10   0  -7      58     491   1
 -10   2 -11     401     634   1
  -8  -4  -5    8133     748   1
   7   3  -3  112054    1606   1
  11  -1   0   40045     923   1
  11   5  -8      16     736   1
  15   3  -5   35465     858   1
  16   2  -4   18595     725   1
  17   3  -6    2463     587   1
  18   2  -5   12772     644   1
  18   6 -14   12282    1198   1
  19   3  -7    8463     702   1
  20  -2  -4     453     691   1
  22   4 -11    2420     870   1
  24   2  -9      41     666   1
   6  -8  -6    2745    4424   1
  12  -8  -7    4876    4356   1
   3  -7  -4     335    2580   1
   7  -9  -9    6747    4805   1
  -5   5 -15    5328    1752   1
  -3   5 -12     561    1464   1
   4  -2   1    8313    1243   1
   7   7 -16       0    2552   1
   8   6 -11   11417    1947   1
  15  -5  -3   19269    1931   1
 -14  -2 -18       0    1163   1
 -13  -1 -13   30106    1007   1
 -13   1 -20    1249    1256   1
 -13   1 -19      93    1132   1
 -12  -4 -12    6882    1216   1
 -12  -2 -10    7473     813   1
 -12   0 -11       0     768   1
 -12   2 -20     679    1382   1
 -12   2 -19       0    1242   1
 -11  -5 -12     481    1274   1
 -11  -1  -8   19718     933   1
 -10  -6 -13    1066    1587   1
  -9  -5  -8       0    1179   1
  -9  -1  -5   21160     862   1
  -9   1  -7   70812    1210   1
  -9   3 -13   31248    1322   1
  -8  -6  -9     139    1320   1
  -8   4 -16     161    1418   1
  -7  -7 -11   36033    2100   1
  -7  -1  -3    1828     772   1
  -4  -8 -11    1289    2271   1
  -4  -6  -5    3952    1246   1
  -4  -4  -2    2245     863   1
  -4   2  -4  451527    4157   1
  -2  -8  -9      94    2409   1
  -2  -4  -1   21860    1208   1
  -1  -3   0    2449     940   1
   4   4  -5    5870    1027   1
   6  -2   1     297     846   1
   8   4  -5    7873     952   1
  10   6 -11    2330    1437   1
  11   1  -1   90535    1297   1
  12  -4  -1    7042    1212   1
  13   7 -16       0    2070   1
  14   2  -3    4324     920   1
  14   6 -12   14765    1627   1
  17   5 -10       0    1084   1
  19  -5  -5   35234    1801   1
  20   2  -6   48339    1101   1
  20   6 -15       0    1691   1
  22  -4  -6    4491    1623   1
  23  -3  -6    1436    1427   1
  23  -1  -6     955    1019   1
  23   1  -7    4876     948   1
  23   5 -14     220    1416   1
  24   0  -7    1031     947   1
 -13  -3 -14     724     766   1
 -11   1 -11   32936     829   1
 -10  -4  -8   14688     745   1
[truncated: 127,167 more chars]
