# Supplementary material for: Crystal structure of bromido-fac-tricarbon­yl[5-phenyl-3-(pyridin-2-yl)-1H-1,2,4-triazole-κ2 N,N′]rhenium(I)
Source: Acta Crystallogr Sect E Struct Rep Online. 2014 Nov 29;70(Pt 12):587–9. doi: 10.1107/S1600536814025604 (PMC4257395; doi:10.1107/S1600536814025604)
Supplement: Supplementary file 2 [file e-70-00587-Isup2.hkl]

#
# h,k,l, Fc-squared, Fo-squared, sigma(Fo-squared), status flag
#
data_I
_shelx_title ' IP1488 in C2/c'
_shelx_refln_list_code          4
_shelx_F_calc_maximum      781.66
_exptl_crystal_F_000      2144.00
_reflns_d_resolution_high  0.7563

loop_
 _space_group_symop_operation_xyz
 'x, y, z'
 '-x, y, -z+1/2'
 'x+1/2, y+1/2, z'
 '-x+1/2, y+1/2, -z+1/2'
 '-x, -y, -z'
 'x, -y, z-1/2'
 '-x+1/2, -y+1/2, -z'
 'x+1/2, -y+1/2, z-1/2'

_cell_length_a    20.8082
_cell_length_b     7.2521
_cell_length_c    24.3858
_cell_angle_alpha  90.000
_cell_angle_beta  111.599
_cell_angle_gamma  90.000

_shelx_F_squared_multiplier     1.000

loop_
 _refln_index_h
 _refln_index_k
 _refln_index_l
 _refln_F_squared_calc
 _refln_F_squared_meas
 _refln_F_squared_sigma
 _refln_observed_status
   4   0   0     422924.44     381416.75     12461.62 o
   6   0   0      11518.32      12979.81       554.74 o
   8   0   0      98060.09     107487.41      3033.23 o
  10   0   0      20306.30      20381.41       611.48 o
  12   0   0       8367.27       9141.75       461.05 o
  14   0   0     117942.67     122122.04      3220.28 o
  16   0   0      31727.16      32610.75       604.52 o
  18   0   0      66452.22      65532.08      2404.97 o
  20   0   0      25498.10      25723.42       580.69 o
  22   0   0      23877.07      23259.86      1156.34 o
  24   0   0       4488.24       4152.48       598.21 o
   1   1   0       6330.04       6115.83       735.64 o
   3   1   0        723.76        885.55       335.74 o
   5   1   0       4954.64       4973.84       354.15 o
   7   1   0       1268.84       1268.81       323.50 o
   9   1   0       2250.99       1621.33       338.61 o
  11   1   0      38398.48      40213.05       515.82 o
  13   1   0       1559.75       2037.33       264.72 o
  15   1   0      17518.92      18334.21       379.49 o
  17   1   0       1998.35       2499.04       346.57 o
  19   1   0        193.15        434.26       393.90 o
  21   1   0        209.09        368.14       394.17 o
  23   1   0       2697.73       2442.45       480.36 o
  25   1   0        953.93        807.99       502.34 o
   0   2   0      22305.76      24476.11      2024.46 o
   2   2   0      13038.10      13337.23       564.09 o
   4   2   0      36675.99      38118.41       765.20 o
   6   2   0      95606.14      97284.96      1805.39 o
   8   2   0     244069.81     239629.02      6408.43 o
  10   2   0      50373.82      52345.14      1058.69 o
  12   2   0     153401.50     153925.28      4077.20 o
  14   2   0      10411.09      11589.26       484.97 o
  16   2   0      37604.23      38851.24      1763.63 o
  18   2   0      20790.46      21881.91       891.29 o
  20   2   0        373.03        577.42       354.18 o
  22   2   0      28093.73      28008.87      1900.40 o
  24   2   0          9.79         98.31       489.48 o
   1   3   0       2301.28       2282.02       501.56 o
   3   3   0      18769.93      18947.09       724.03 o
   5   3   0        474.90        502.66       366.34 o
   7   3   0      10704.37      12289.34       474.42 o
   9   3   0       4048.72       4033.91       353.53 o
  11   3   0      14037.86      14792.69       647.10 o
  13   3   0        196.92        286.36       439.96 o
  15   3   0       5590.38       6233.46       394.21 o
  17   3   0        402.98        365.38       424.83 o
  19   3   0        130.92        192.33       414.70 o
  21   3   0        459.93        590.45       418.35 o
  23   3   0         71.86        355.72       428.48 o
   0   4   0     157765.11     160146.34      2313.53 o
   2   4   0        143.77        324.37       483.69 o
   4   4   0     169391.16     156756.89     10269.98 o
   6   4   0        236.45        403.31       448.84 o
   8   4   0      60510.84      59882.98      3518.72 o
  10   4   0      26639.52      26811.78      1829.60 o
  12   4   0      22815.24      22772.44      1442.22 o
  14   4   0      31479.91      31468.17      2693.39 o
  16   4   0      12575.51      12701.02      1111.26 o
  18   4   0      27016.78      28048.93      2495.93 o
  20   4   0       7333.81       8569.99      1022.65 o
  22   4   0       9519.71       9174.01       962.67 o
   1   5   0       4251.24       4222.56       643.30 o
   3   5   0        186.45        892.28       693.40 o
   5   5   0         76.64         66.57       716.88 o
   7   5   0       1714.33       1735.16       574.53 o
   9   5   0         81.61        128.67       448.51 o
  11   5   0        184.48        280.14       401.72 o
  13   5   0        104.70        165.84       524.58 o
  15   5   0         68.29        154.30       507.06 o
  17   5   0       1113.23       1241.31       532.77 o
  19   5   0       1220.69       1002.21       603.34 o
  21   5   0        323.24        395.20       553.22 o
   0   6   0      50123.90      51247.62      3851.50 o
   2   6   0         72.55        262.44      1085.47 o
   4   6   0      58208.33      61249.55      8874.15 o
   6   6   0       3041.36       2507.14       753.30 o
   8   6   0      38029.12      33288.30      1538.82 o
  10   6   0      10164.13       9314.31      1365.00 o
  12   6   0      15747.40      15265.29      1467.30 o
  14   6   0      19916.77      17138.65      2609.19 o
  16   6   0       6739.41       6726.97       861.09 o
  18   6   0      13434.57      12521.50      1533.83 o
   1   7   0       1188.25       1279.69      1506.94 o
   3   7   0       2173.93       2449.73      1361.48 o
   5   7   0          0.38         73.80      1292.78 o
   7   7   0       1345.73       1355.50      1075.51 o
   9   7   0        196.25        355.02       887.66 o
  11   7   0        109.10          0.00       840.99 o
  13   7   0        594.04        295.67       986.87 o
  15   7   0        921.45       1240.92      1053.50 o
  17   7   0       2014.51       2266.39      1025.96 o
   2   8   0        986.41       1092.31      2294.11 o
   4   8   0      21231.43      19130.49      2778.08 o
   6   8   0       8836.78       8251.10      1450.75 o
   8   8   0      21792.24      21992.53      1672.08 o
  10   8   0       6960.25       4990.57      1811.25 o
  12   8   0      10268.02       8218.42      1101.01 o
   5   9   0       1048.27        912.38      1908.58 o
   7   9   0        526.72       1079.04      1833.67 o
 -25   1   1         93.32        153.38       444.26 o
 -23   1   1      28187.33      28228.95       536.81 o
 -21   1   1        381.57        333.85       413.20 o
 -19   1   1      45625.02      47567.00      1422.80 o
 -17   1   1      27542.35      28503.91       684.28 o
 -15   1   1      42830.24      44845.98       480.46 o
 -13   1   1      55779.80      57376.57       821.53 o
 -11   1   1      85858.65      89272.89       642.06 o
  -9   1   1     173437.56     178441.91      3314.29 o
  -7   1   1      96724.13     100625.70      1678.01 o
  -5   1   1     160793.27     164782.80      3481.32 o
  -3   1   1      41688.64      43747.54       715.25 o
   1   1   1       1499.83       2306.26       570.51 o
   3   1   1     404657.53     396487.34      2442.50 o
   5   1   1       9197.50       9464.24       388.42 o
   7   1   1     250335.16     260001.22      4212.56 o
   9   1   1      39286.59      42266.23      1244.47 o
  11   1   1     126925.55     131602.25      2608.33 o
  13   1   1      23552.03      24317.47       574.30 o
  15   1   1      28869.91      30211.74       945.86 o
  17   1   1      11206.11      12055.45       415.09 o
  19   1   1      14447.12      15280.20       694.97 o
  21   1   1      32362.12      33014.00      1130.54 o
  23   1   1       4229.41       4136.37       435.47 o
  25   1   1      13739.74      13398.53       459.55 o
 -24   2   1         74.94         73.82       516.99 o
 -22   2   1        814.79        571.44       390.14 o
 -20   2   1        312.41        301.85       398.91 o
 -18   2   1        766.08        743.18       369.34 o
 -16   2   1       2129.51       2178.75       370.68 o
 -14   2   1         53.34         82.92       309.23 o
 -12   2   1       3805.43       4191.72       315.39 o
 -10   2   1      31901.24      34350.05       502.89 o
  -8   2   1        975.67       1310.80       301.69 o
  -6   2   1       1451.82       1580.33       311.52 o
  -4   2   1        185.07        447.41       313.30 o
  -2   2   1        458.53        630.99       351.99 o
   0   2   1       1556.37       1679.96       629.42 o
   2   2   1     203428.84     193042.75     10027.53 o
   4   2   1       8237.95       8002.76       452.66 o
   6   2   1         75.96        379.56       396.42 o
   8   2   1        361.18        287.28       342.93 o
  10   2   1       8213.04       8515.88       376.97 o
  12   2   1       1324.52       1665.95       272.17 o
  14   2   1        131.29        229.97       320.84 o
  16   2   1       3925.30       4106.62       414.39 o
  18   2   1          0.86        249.27       385.93 o
  20   2   1        304.60        411.85       419.08 o
  22   2   1        327.14        625.17       446.82 o
  24   2   1         17.09         76.55       482.04 o
 -23   3   1       9814.49      10626.25       884.88 o
 -21   3   1       6737.39       6941.08       443.08 o
 -19   3   1      48566.52      49875.23      3261.42 o
 -17   3   1       7231.22       7460.36       610.34 o
 -15   3   1      48621.52      49959.16      2530.55 o
 -13   3   1      13067.70      13746.68       446.25 o
 -11   3   1      37924.84      37719.62      1913.23 o
  -9   3   1      44310.55      45257.08      1135.48 o
  -7   3   1       1621.29       1806.83       308.97 o
  -5   3   1     165336.91     163137.56      3420.84 o
  -3   3   1      14498.46      15516.69       588.36 o
  -1   3   1     233714.75     221596.30     10173.90 o
   1   3   1      18902.96      21699.51      2084.17 o
   3   3   1     158159.80     150776.17     10107.98 o
   5   3   1       3269.39       3824.44       400.93 o
   7   3   1      53953.18      54960.39      1707.07 o
   9   3   1      14729.12      14371.84       714.63 o
  11   3   1      68436.89      66206.29      3420.13 o
  13   3   1      62648.18      62877.96      3570.15 o
  15   3   1      49762.09      51123.08      2996.14 o
  17   3   1      44053.20      45579.77      3070.51 o
  19   3   1      21706.39      23265.84      1352.61 o
  21   3   1      12873.93      13637.83      1191.47 o
  23   3   1       2658.77       3033.17       569.23 o
 -22   4   1       2976.28       2867.45       530.56 o
 -20   4   1       1065.81        807.25       466.66 o
 -18   4   1       6166.60       5883.43       494.51 o
 -16   4   1         39.87        508.13       463.27 o
 -14   4   1       4156.98       4117.90       459.62 o
 -12   4   1       5902.69       5624.98       491.38 o
 -10   4   1       6187.18       6414.73       497.08 o
  -8   4   1       9621.31       9235.36       443.34 o
  -6   4   1       4699.55       4455.01       411.56 o
  -4   4   1      36365.07      33713.31      1338.93 o
  -2   4   1      15627.16      15298.55       643.36 o
   0   4   1         46.46        497.09       584.88 o
   2   4   1      22307.57      23693.64      2304.29 o
   4   4   1       8354.40       7682.67       632.01 o
   6   4   1      10480.46      10304.69       568.17 o
   8   4   1      11524.62      11303.90       616.89 o
  10   4   1        865.92        960.30       438.77 o
  12   4   1       1708.17       1684.74       411.50 o
  14   4   1       2944.39       2847.93       406.68 o
  16   4   1       5969.42       6360.74       590.11 o
  18   4   1       2309.31       2782.31       557.31 o
  20   4   1       1888.57       1725.71       503.37 o
  22   4   1       2559.36       2705.76       584.93 o
 -21   5   1         29.08        185.74       626.96 o
 -19   5   1       6517.21       6425.61       606.38 o
 -17   5   1       4901.23       5612.41       682.43 o
 -15   5   1      12212.98      11542.69      1343.20 o
 -13   5   1      50553.08      51488.30      4969.34 o
 -11   5   1      30878.34      29432.87      2509.46 o
  -9   5   1      71321.12      68764.96      4562.45 o
  -7   5   1      56454.11      51843.98      2849.39 o
  -5   5   1      64371.85      60030.56      3915.07 o
  -3   5   1       9876.61       9178.24       661.66 o
  -1   5   1      32761.38      33270.60      1494.36 o
   1   5   1      10372.15      10461.62       839.56 o
   3   5   1      64499.45      67632.65      8887.97 o
   5   5   1      23213.03      20333.54       864.83 o
   7   5   1     112641.25     100534.83      4094.32 o
   9   5   1       4965.68       4650.29       595.16 o
  11   5   1      50773.76      48613.41      4589.09 o
  13   5   1        310.04        205.58       511.58 o
  15   5   1      12562.24      12617.24      1151.30 o
  17   5   1       9331.25       9200.23      1161.27 o
  19   5   1       1238.90       1448.14       685.38 o
  21   5   1      14270.68      14024.91      2147.02 o
 -20   6   1        123.85         50.98       797.27 o
 -18   6   1          2.05         32.44       779.36 o
 -16   6   1       6157.67       6595.59       874.19 o
 -14   6   1       3120.68       3074.41       637.74 o
 -12   6   1       4439.25       4034.57       718.22 o
 -10   6   1       8246.52       8160.79       803.42 o
  -8   6   1         32.29         97.53       732.20 o
  -6   6   1       2959.88       2418.77       750.61 o
  -4   6   1       5239.15       5998.77      1074.41 o
  -2   6   1       2425.11       3190.58      1016.44 o
   0   6   1         81.44        120.88      1064.66 o
   2   6   1       8178.92       7880.35      1070.00 o
   4   6   1       7293.72       6892.66       984.14 o
   6   6   1       1917.46       1342.10       753.29 o
   8   6   1       8061.29       6675.52       808.92 o
  10   6   1       8068.12       6944.89       786.69 o
  12   6   1         48.01        123.72       703.28 o
  14   6   1       6214.88       6001.02       827.89 o
  16   6   1       2294.53       2058.54       546.70 o
  18   6   1       1096.94       1215.58       684.54 o
 -17   7   1       1804.99       1800.50      1044.23 o
 -15   7   1      24037.79      20139.45      4052.83 o
 -13   7   1        916.14        968.42       990.78 o
 -11   7   1       7090.09       6033.51      1057.65 o
  -9   7   1      11087.99       9541.29       942.74 o
  -7   7   1        592.43        346.31      1068.30 o
  -5   7   1      41549.96      43233.45      6142.47 o
  -3   7   1        763.50        766.11      1290.51 o
   1   7   1       6735.11       7449.60      1307.52 o
   3   7   1      46074.48      45185.08      4799.57 o
   5   7   1        287.61        202.65      1147.63 o
   7   7   1      17470.02      17395.78      2826.94 o
   9   7   1       5148.57       3801.03       773.79 o
  11   7   1       9878.04       7756.37      1069.67 o
  13   7   1      17645.72      14652.57      1081.44 o
  15   7   1      11628.16      10911.93      1092.15 o
  17   7   1      14509.84      12174.71      1026.81 o
 -14   8   1        266.10          0.00      1333.37 o
 -12   8   1        365.06        265.43      1248.28 o
 -10   8   1        129.10          0.00      1777.69 o
  -8   8   1       1241.40        782.55      1413.42 o
  -6   8   1        132.44          0.00      1417.90 o
  -4   8   1       3858.40       3669.08      1679.61 o
   2   8   1       5654.93       5484.69      1603.56 o
   4   8   1         20.77         58.46      1370.03 o
   6   8   1        984.29        935.34      1495.56 o
   8   8   1       1081.64        805.44      2104.41 o
  10   8   1          2.02          0.00      1801.38 o
  12   8   1        193.61          0.00      1782.63 o
  -7   9   1       6605.37       5626.73      2247.45 o
  -5   9   1       7838.64       7059.24      2185.61 o
   3   9   1      14679.02      13342.05      2996.71 o
   5   9   1       1722.38       1401.27      2203.66 o
   7   9   1      17347.51      16084.15      2211.58 o
 -26   0   2        461.01        533.57       598.92 o
 -24   0   2      26743.13      27777.01       787.29 o
 -22   0   2        596.73        950.10       671.89 o
 -20   0   2      94592.14      96878.23      4876.56 o
 -18   0   2       1150.43       1451.08       523.19 o
 -16   0   2     114606.98     121003.38      4846.95 o
 -14   0   2       8334.60       8976.09       430.03 o
 -12   0   2      66566.03      68794.99      2173.01 o
 -10   0   2      62043.45      62907.32      1474.67 o
  -8   0   2       9040.27      10241.20       627.77 o
  -6   0   2     326885.88     311347.38      4551.82 o
  -4   0   2     106517.09     108059.81      1293.47 o
   2   0   2     318284.19     299889.00      7812.08 o
   4   0   2      31715.87      31818.17       856.70 o
   6   0   2      18336.73      20102.73       733.90 o
   8   0   2      34715.55      35750.68       763.21 o
  10   0   2      76863.05      76915.02       840.30 o
  12   0   2      96364.10      99364.84      2386.71 o
  14   0   2     102758.81     107532.76      1950.43 o
  16   0   2      19359.81      21266.64       636.94 o
  18   0   2      69759.88      71078.40       774.35 o
  20   0   2      12285.96      11873.64       523.49 o
  22   0   2       9081.95       9993.22       906.61 o
  24   0   2       6270.54       5491.67       668.66 o
 -25   1   2       2248.84       2238.25       442.01 o
 -23   1   2       2893.69       3250.48       470.51 o
 -21   1   2        231.53        364.46       331.27 o
 -19   1   2       7288.50       7927.40       355.47 o
 -17   1   2       7896.08       8570.08       377.23 o
 -15   1   2       4991.03       5049.18       375.35 o
 -13   1   2       3330.79       4022.77       296.41 o
 -11   1   2      13487.58      13721.13       348.10 o
  -9   1   2      26627.87      28524.44       457.16 o
  -7   1   2        992.39       1080.86       351.58 o
  -5   1   2     219008.34     216638.08      3168.53 o
  -3   1   2       7302.69       7359.75       382.54 o
  -1   1   2       9897.41       9720.73       479.48 o
   1   1   2      44541.13      44262.70      1129.51 o
   3   1   2      34343.41      34757.85       649.02 o
   5   1   2       1966.10       2238.84       295.84 o
   7   1   2      20594.02      21683.71       422.52 o
   9   1   2      18866.97      17929.56       391.61 o
  11   1   2        229.20        250.42       287.44 o
  13   1   2       1278.28       1301.61       326.69 o
  15   1   2       7345.06       7739.18       362.39 o
  17   1   2       3327.95       3851.59       282.84 o
  19   1   2       3731.60       3650.36       364.01 o
  21   1   2       3018.84       3505.78       491.36 o
  23   1   2       1588.60       1711.04       431.49 o
 -24   2   2      12876.25      13950.91       760.36 o
 -22   2   2        198.22        147.03       398.51 o
 -20   2   2      15375.79      16337.41       617.89 o
 -18   2   2       9529.85      10161.31       566.03 o
 -16   2   2      34181.73      34964.99      1233.79 o
 -14   2   2      57220.67      58131.58      1046.30 o
 -12   2   2     141832.61     141905.16      2183.68 o
 -10   2   2     107604.07     108485.09      1908.81 o
  -8   2   2     127372.95     125571.68      1284.93 o
  -6   2   2      74427.32      80559.85      1602.78 o
  -4   2   2      44615.98      43168.19       923.82 o
  -2   2   2      68542.21      67856.90       933.68 o
   0   2   2        210.94        984.22       570.88 o
   2   2   2     610987.69     536110.50     24421.31 o
   4   2   2       4166.57       4426.51       459.24 o
   6   2   2     399493.69     406714.78      9121.62 o
   8   2   2        871.60        847.68       338.81 o
  10   2   2     214688.72     217352.05      9260.24 o
  12   2   2       2081.13       2362.63       259.94 o
  14   2   2      24251.82      26726.95      1314.57 o
  16   2   2       6411.77       6746.00       378.49 o
  18   2   2       7524.98       7996.51       492.38 o
  20   2   2      27175.88      28897.02       816.64 o
  22   2   2       5592.22       5661.37       507.19 o
  24   2   2      17020.09      17545.03       682.29 o
 -23   3   2         74.08         74.55       519.75 o
 -21   3   2       2106.39       2264.21       415.00 o
 -19   3   2        170.05        327.42       342.16 o
 -17   3   2       9834.00      10617.72       511.27 o
 -15   3   2        368.46        456.18       345.58 o
 -13   3   2        550.37        768.23       427.19 o
 -11   3   2      14014.14      14040.40       454.76 o
  -9   3   2       2243.01       2512.50       331.66 o
  -7   3   2       5693.38       6711.39       360.55 o
  -5   3   2      10892.05      11023.36       448.40 o
  -3   3   2       2847.68       2936.54       417.17 o
  -1   3   2        643.37        738.85       458.44 o
   1   3   2       9780.74      10809.36      1170.16 o
   3   3   2      28804.95      28517.67      2020.51 o
   5   3   2      12216.10      14110.66       569.69 o
   7   3   2       3982.61       4117.36       407.18 o
   9   3   2      11615.56      11972.15       530.13 o
  11   3   2        247.04        328.06       367.24 o
  13   3   2        301.73        971.43       384.98 o
  15   3   2       4465.53       4114.04       440.09 o
  17   3   2         71.19        858.32       496.58 o
  19   3   2        307.47        411.10       470.07 o
  21   3   2        479.15        306.75       447.84 o
  23   3   2         75.25        180.33       527.01 o
 -22   4   2        981.22        818.18       596.00 o
 -20   4   2      28719.28      29660.64      2831.58 o
 -18   4   2       2436.98       2691.81       396.07 o
 -16   4   2      39886.53      40721.86      2991.58 o
 -14   4   2       7122.24       7241.36       463.63 o
 -12   4   2      18531.55      19327.28       860.09 o
 -10   4   2      32443.92      32655.26      1249.03 o
  -8   4   2      29482.48      29236.19       824.33 o
  -6   4   2     135070.38     130168.92      4862.35 o
  -4   4   2      20098.31      20157.99       614.68 o
  -2   4   2     143951.45     140839.70      6098.13 o
   0   4   2      11672.79      12197.71       808.27 o
   2   4   2      87949.88      94638.58      8660.45 o
   4   4   2       2170.06       2167.64       569.97 o
   6   4   2      41190.90      39569.63      2756.08 o
   8   4   2       9665.33       9000.73       678.01 o
  10   4   2      47384.38      47097.48      3002.83 o
  12   4   2      14843.10      14742.30      1053.85 o
  14   4   2      43091.28      43401.15      3300.31 o
  16   4   2      25719.89      25364.71      2283.22 o
  18   4   2      27375.68      27826.51      2778.30 o
  20   4   2      12705.36      12488.20      1665.90 o
  22   4   2       3561.85       3679.98       533.08 o
 -21   5   2         18.20        285.57       562.46 o
 -19   5   2        920.76        920.50       592.23 o
 -17   5   2        439.33        633.15       625.64 o
 -15   5   2       1778.76       1543.61       477.55 o
 -13   5   2        214.39        325.23       586.11 o
 -11   5   2         29.90         30.73       431.64 o
  -9   5   2       4758.54       4756.68       590.86 o
  -7   5   2        414.16        380.71       578.21 o
  -5   5   2       2833.22       3067.66       658.68 o
  -3   5   2         66.16        114.44       425.64 o
  -1   5   2        150.91        274.07       516.45 o
   1   5   2       3528.93       3678.49       813.25 o
   3   5   2        232.01        400.19       763.18 o
   5   5   2        398.12        401.81       743.96 o
   7   5   2        252.20        603.05       573.28 o
   9   5   2       6232.09       5805.65       566.95 o
  11   5   2        192.53         55.81       445.62 o
  13   5   2        364.57        494.91       520.05 o
  15   5   2        788.40        738.10       439.13 o
  17   5   2       2493.48       2405.15       503.54 o
  19   5   2        343.84        567.58       688.72 o
  21   5   2        898.65       1417.08       764.29 o
 -20   6   2      11386.61      10250.84      1752.23 o
 -18   6   2       1854.97       1997.42       758.37 o
 -16   6   2      20359.70      18082.78      2712.34 o
 -14   6   2       6187.98       6288.84       645.91 o
 -12   6   2      14399.86      12988.00      1310.86 o
 -10   6   2      10924.65      11257.43       811.51 o
  -8   6   2      24204.01      21366.85      2610.90 o
  -6   6   2      43608.22      38977.65      1768.81 o
  -4   6   2      14414.36      16047.35      1417.14 o
  -2   6   2      72194.45      76592.70      3516.01 o
   0   6   2       1963.35       2079.08      1063.12 o
   2   6   2      48586.37      49825.40      2330.45 o
   4   6   2          4.53         79.91       917.42 o
   6   6   2      48441.46      48158.61      6643.40 o
   8   6   2       1428.99       1451.56       874.79 o
  10   6   2      34123.15      29072.59      1107.97 o
  12   6   2       6046.31       4172.04      1207.74 o
  14   6   2      21289.79      21400.43      2911.51 o
  16   6   2      11162.54      10345.83      1469.72 o
  18   6   2       7315.44       6780.97      1219.40 o
 -17   7   2        252.51        165.81      1054.61 o
 -15   7   2        982.34        720.88       732.34 o
 -13   7   2        372.91        156.08       997.62 o
 -11   7   2        503.57        798.70      1028.52 o
  -9   7   2        130.42        176.52       893.01 o
  -7   7   2        111.94        374.66       993.57 o
  -5   7   2       2080.16       2347.42      1152.48 o
  -3   7   2        385.00        167.55      1476.84 o
  -1   7   2          6.89         45.10      1578.08 o
   1   7   2       3969.04       4038.89      1350.18 o
   3   7   2        576.02        568.13      1185.88 o
   5   7   2       1759.32       1323.16      1170.69 o
   7   7   2          4.12         14.68      1089.13 o
   9   7   2        647.69       1003.03      1200.13 o
  11   7   2        215.42        552.76       833.02 o
  13   7   2        978.83        713.63       805.74 o
  15   7   2        445.10        384.75       847.18 o
 -14   8   2       6938.57       5329.76      1356.06 o
 -12   8   2      16184.15      11907.64      1301.76 o
 -10   8   2      10432.92       9643.56      1771.77 o
  -8   8   2      11676.32      11427.45      1626.18 o
  -6   8   2       8496.88       8040.99      1395.03 o
  -4   8   2       3679.49       3874.33      1927.09 o
   0   8   2         30.26          0.00      2453.96 o
   2   8   2      20820.83      20612.43      1844.55 o
   4   8   2       1221.60       1352.95      1735.73 o
   6   8   2      36517.09      33708.46      4847.45 o
   8   8   2         23.83          0.00      1367.08 o
  10   8   2      20645.22      17934.69      1516.85 o
  12   8   2       1341.78        449.11      1342.40 o
  -9   9   2         32.76        321.78      2493.31 o
  -7   9   2       1596.96       1697.15      2321.65 o
   3   9   2        465.96        697.66      2038.56 o
   5   9   2         24.40        363.44      2275.42 o
   7   9   2         31.81        298.02      2146.25 o
 -25   1   3      12912.84      12744.06       570.16 o
 -23   1   3       1507.41       1793.49       376.83 o
 -21   1   3      27856.82      28565.91       673.88 o
 -19   1   3         68.44         50.43       437.10 o
 -17   1   3      64840.13      69210.36       824.90 o
 -15   1   3      22032.53      23236.89       403.51 o
 -13   1   3     140694.06     141125.80      1032.50 o
 -11   1   3      57920.46      58700.12       884.94 o
  -9   1   3     198798.72     200024.72      3700.08 o
  -7   1   3     111028.45     116957.66      2732.14 o
  -5   1   3      47376.94      47418.62       560.11 o
  -3   1   3      98797.79     104206.10      2917.49 o
  -1   1   3     112297.95     114299.91      1870.77 o
   1   1   3     279116.69     275171.12     11067.90 o
   3   1   3         84.30        270.66       310.06 o
   5   1   3     240448.84     251914.05      2685.41 o
   7   1   3       1166.30       1668.81       327.09 o
   9   1   3     168366.78     167229.44      2354.74 o
  11   1   3       5610.13       6440.19       300.63 o
  13   1   3      80260.57      83097.32      3299.45 o
  15   1   3      13137.53      13690.98       380.49 o
  17   1   3      25611.45      26992.69       953.41 o
  19   1   3      13303.43      14067.18       422.87 o
  21   1   3      11045.65      11327.87       448.92 o
  23   1   3      13250.06      13384.01       800.82 o
 -24   2   3        444.12        499.35       422.24 o
 -22   2   3        710.40       1033.40       401.13 o
 -20   2   3        630.92        676.63       387.57 o
 -18   2   3       3725.91       3545.71       363.84 o
 -16   2   3       3762.38       3673.67       309.09 o
 -14   2   3       3692.35       4151.68       424.91 o
 -12   2   3       2871.53       2829.51       282.66 o
 -10   2   3       2070.45       2052.54       317.56 o
  -8   2   3         85.12        243.66       324.45 o
  -6   2   3         53.96        102.93       324.77 o
  -4   2   3        131.74        271.83       329.93 o
  -2   2   3      13253.62      12899.02       461.77 o
   0   2   3        476.11        700.41       409.01 o
   2   2   3     159055.72     158153.23      7234.61 o
   4   2   3        338.27        192.64       447.00 o
   6   2   3         22.83        192.15       354.60 o
   8   2   3       9730.55      10122.61       436.11 o
  10   2   3       2693.29       2917.04       346.35 o
  12   2   3       3433.12       3865.63       376.70 o
  14   2   3       4265.90       4431.18       336.39 o
  16   2   3       4258.52       4178.75       338.38 o
  18   2   3        134.80        247.89       408.21 o
  20   2   3        169.96        395.53       412.43 o
  22   2   3        739.39        648.17       487.52 o
 -25   3   3      17353.82      17486.06      1370.13 o
 -23   3   3        785.71        799.41       472.74 o
 -21   3   3      38190.29      38317.20      2436.52 o
 -19   3   3        184.18        254.92       361.71 o
 -17   3   3      70033.92      70970.16      2791.98 o
 -15   3   3       2340.05       2598.26       413.44 o
 -13   3   3      23210.01      24169.83       549.65 o
 -11   3   3      22748.55      23283.02       817.98 o
  -9   3   3      12839.30      13081.40       384.45 o
  -7   3   3     114964.43     114036.36      2628.57 o
  -5   3   3      54263.59      52901.12       817.35 o
  -3   3   3     283943.06     277042.66      4995.29 o
  -1   3   3      88628.73      91347.55      3862.64 o
   1   3   3     184916.05     204084.62     10827.05 o
   3   3   3      24598.13      24556.33      1854.87 o
   5   3   3      97799.59      98477.38      4794.53 o
   7   3   3        598.55       1188.69       400.94 o
   9   3   3      88283.37      87146.91      3635.40 o
  11   3   3      25433.64      25116.47      1381.39 o
  13   3   3      83117.62      80966.59      5109.39 o
  15   3   3       8266.85       8551.47       521.44 o
  17   3   3      38179.29      39344.12      3019.50 o
  19   3   3       6300.12       6168.27       519.87 o
  21   3   3      13166.77      13268.10      1226.95 o
  23   3   3       6072.33       5827.48       569.17 o
 -24   4   3       4484.10       5577.87      1269.36 o
 -22   4   3         13.43        379.83       601.60 o
 -20   4   3       3684.50       4171.60       555.00 o
 -18   4   3       1448.72       1530.48       495.26 o
 -16   4   3        263.53        567.47       416.33 o
 -14   4   3        533.11        688.30       437.82 o
 -12   4   3       9136.63       9318.13       447.29 o
 -10   4   3      14036.16      14233.39       514.35 o
  -8   4   3       1514.78       1780.29       327.88 o
  -6   4   3       6934.77       6132.92       426.06 o
  -4   4   3      17456.07      17253.11       568.11 o
  -2   4   3       2673.76       2880.41       468.97 o
   0   4   3      17788.15      18259.33       860.68 o
   2   4   3      16979.68      17142.93      1604.46 o
   4   4   3      25302.36      24749.87      2207.06 o
   6   4   3       5110.33       5673.01       498.93 o
   8   4   3       8191.83       8485.28       539.88 o
  10   4   3       2948.73       2715.64       442.25 o
  12   4   3         52.97        234.97       476.59 o
  14   4   3       7999.37       7949.72       848.41 o
  16   4   3       8553.63       8670.35       815.92 o
  18   4   3        792.01        956.10       501.83 o
  20   4   3       4763.21       5091.72       645.83 o
  22   4   3        431.60        103.89       580.54 o
 -21   5   3       6644.70       6920.04       723.03 o
 -19   5   3       3740.64       4379.34       670.46 o
 -17   5   3      17359.95      17076.72      1829.17 o
 -15   5   3      15491.11      15407.56      1054.28 o
 -13   5   3      49359.23      49019.00      4228.07 o
 -11   5   3      13780.78      13009.79       715.63 o
  -9   5   3     103841.59     100960.13      5664.02 o
  -7   5   3      19093.22      19120.30       658.65 o
  -5   5   3      39616.57      39650.79      1689.73 o
  -3   5   3      28296.03      27631.04      1275.82 o
  -1   5   3        215.73        475.85       654.18 o
   1   5   3      89468.00      90528.34      1413.25 o
   3   5   3       1150.07       1478.08       886.34 o
   5   5   3     145741.02     129661.68     14117.90 o
   7   5   3        598.12        266.18       590.98 o
   9   5   3      57742.19      54999.81      6947.39 o
  11   5   3        139.52        485.97       598.16 o
  13   5   3      20885.93      20806.99      2468.86 o
  15   5   3       7484.76       6729.48       941.30 o
  17   5   3       9238.68       9504.44      1179.93 o
  19   5   3      19455.08      17965.32      3130.06 o
 -20   6   3          9.00        162.31       704.08 o
 -18   6   3       3434.11       3434.62       718.05 o
 -16   6   3       4787.00       4721.66       604.80 o
 -14   6   3       2252.57       1918.09       547.99 o
 -12   6   3       8106.79       7992.16       705.94 o
 -10   6   3       3283.83       3129.80       646.14 o
  -8   6   3       2348.06       2036.61       673.50 o
  -6   6   3       1793.64       1822.32       656.89 o
  -4   6   3      12652.74      12243.92      1168.63 o
  -2   6   3       2493.33       2724.50       810.68 o
   0   6   3        210.95        333.39       969.49 o
   2   6   3       5847.50       5568.04       999.14 o
   4   6   3       5878.66       6049.75       974.02 o
   6   6   3       3942.84       3879.95       898.50 o
   8   6   3      31805.11      26455.71      1825.07 o
  10   6   3       3536.70       2960.49       846.76 o
  12   6   3       5583.28       4308.53       708.10 o
  14   6   3        902.91       1281.60       588.06 o
  16   6   3          5.15        395.96       691.09 o
  18   6   3        105.43        242.13       881.16 o
 -17   7   3      15402.51      14483.40      1976.62 o
 -15   7   3         84.68        186.03       819.91 o
 -13   7   3      10828.31       8877.42      1221.39 o
 -11   7   3       8332.43       7721.15      1071.43 o
  -9   7   3       6686.22       5162.38       911.00 o
  -7   7   3      37298.09      32856.44      2695.16 o
  -5   7   3      11765.53      11519.30      1785.59 o
  -3   7   3      53649.26      56717.82      3384.94 o
  -1   7   3      11548.17      12182.86      1358.69 o
   1   7   3      23703.48      22990.69      2969.57 o
   3   7   3       6973.55       7252.33      1231.42 o
   5   7   3      21180.82      19405.83      1793.98 o
   7   7   3       1045.18        799.17      1091.25 o
   9   7   3      26394.13      24287.94      2527.86 o
  11   7   3       4864.40       3404.76      1127.11 o
  13   7   3      20349.90      17742.54      1751.54 o
  15   7   3       3688.42       2334.56       971.58 o
 -14   8   3        246.29        112.45      1352.43 o
 -12   8   3        195.37         91.41      1250.76 o
 -10   8   3       1421.66       1740.18      1714.52 o
  -8   8   3        812.06        664.91      1583.70 o
  -6   8   3       2086.43       2352.16      1846.93 o
   0   8   3       2860.67       2979.22      1864.92 o
   2   8   3       4413.16       4085.54      1689.06 o
   4   8   3         23.02        150.35      1627.46 o
   6   8   3        971.07        798.89      1439.55 o
   8   8   3        544.41        428.57      1574.39 o
  10   8   3        341.67        469.90      1431.96 o
  12   8   3         32.07          0.00      1444.33 o
  -9   9   3       9947.71       7957.67      2573.26 o
  -7   9   3       2785.34       2681.64      2629.85 o
   3   9   3        430.64        523.70      1970.64 o
   5   9   3       9754.25       9971.67      2373.46 o
   7   9   3        218.57        553.74      2281.09 o
 -26   0   4      16564.49      16481.80       673.51 o
 -24   0   4        446.20        693.02       674.22 o
 -22   0   4      59562.86      61514.93      2026.93 o
 -20   0   4       7492.13       7854.30       511.81 o
 -18   0   4      57592.54      58994.07       658.40 o
 -16   0   4       1029.86       1146.92       429.29 o
 -14   0   4      54018.52      55167.99      2258.39 o
 -12   0   4      13019.52      12301.93       395.03 o
 -10   0   4     104447.51     109571.09      3785.86 o
  -8   0   4     355894.06     360887.56     14293.10 o
  -6   0   4     217526.78     219487.84      1419.23 o
  -4   0   4     377075.34     354799.12      5580.34 o
  -2   0   4     157027.83     156780.34      1566.35 o
   0   0   4     203379.34     193922.38      7545.57 o
   2   0   4      30792.26      30627.04       852.49 o
   4   0   4       2054.13       2486.02       402.73 o
   6   0   4       5348.61       5301.79       486.81 o
   8   0   4     135307.03     141001.20      2420.76 o
  10   0   4       9420.95       8533.65       475.27 o
  12   0   4     192271.52     179802.25      1057.72 o
  14   0   4      12224.34      13036.86       631.36 o
  16   0   4      65601.73      66634.19       790.97 o
  18   0   4       1650.68       1653.08       502.79 o
  20   0   4      19709.78      19949.54       751.37 o
  22   0   4       3396.93       3621.08       612.47 o
  24   0   4       1711.21       1439.13       838.01 o
 -25   1   4       2251.01       2146.21       503.09 o
 -23   1   4       3126.35       3213.17       418.04 o
 -21   1   4       2752.82       3087.23       349.59 o
 -19   1   4       9093.39       9344.98       386.37 o
 -17   1   4       3350.43       3650.03       322.92 o
 -15   1   4          8.99        200.45       391.83 o
 -13   1   4       4851.93       4533.84       258.62 o
 -11   1   4      26705.38      27312.97       372.72 o
  -9   1   4       6951.08       7920.77       350.38 o
  -7   1   4     113809.69     120375.57      1774.89 o
  -5   1   4      35436.89      33790.08       460.91 o
  -3   1   4      14875.06      16011.10       401.72 o
  -1   1   4      15299.41      14523.53       467.19 o
   1   1   4      12562.19      12253.99       503.63 o
   3   1   4      15158.47      14718.80       453.53 o
   5   1   4        532.67        458.04       353.43 o
   7   1   4      50433.65      53038.04       571.34 o
   9   1   4      10099.46      10413.60       410.81 o
  11   1   4       1516.07       1462.94       317.34 o
  13   1   4       6348.27       6681.28       363.50 o
  15   1   4       3185.93       3379.37       337.44 o
  17   1   4       2331.53       2442.47       346.49 o
  19   1   4       5072.42       5194.70       397.87 o
  21   1   4       1754.87       1673.13       425.48 o
  23   1   4          1.47        210.46       452.77 o
 -26   2   4       8501.25       7929.63       524.69 o
 -24   2   4       1766.84       1756.58       391.98 o
 -22   2   4      13265.26      13786.89       399.52 o
 -20   2   4        230.17        312.42       326.08 o
 -18   2   4      47452.57      47684.00      1491.80 o
 -16   2   4      18140.35      18728.50       381.75 o
 -14   2   4     135480.64     135396.02      2311.38 o
 -12   2   4      12304.60      12291.30       369.35 o
 -10   2   4     207576.16     208239.50      3890.76 o
  -8   2   4       9340.14      10524.97       343.93 o
  -6   2   4      51442.30      52814.22       907.25 o
  -4   2   4      52290.38      53361.79      1380.96 o
  -2   2   4      17173.70      17728.26       479.58 o
   0   2   4     142090.00     138335.42      1282.33 o
   2   2   4      47399.07      46546.67      1607.20 o
   4   2   4     404148.22     412214.81     15479.76 o
   6   2   4      43969.14      46800.24       822.52 o
   8   2   4     171314.50     173585.42      2805.37 o
  10   2   4       3280.42       3464.24       379.04 o
  12   2   4      55223.90      56088.33      2776.02 o
  14   2   4       8712.55       8748.02       396.49 o
  16   2   4      16951.20      18229.44      1127.79 o
  18   2   4      22791.29      23576.89      1410.73 o
  20   2   4      21098.03      21760.80      1248.32 o
  22   2   4      16318.88      16654.74      1236.35 o
 -25   3   4        166.98         95.04       487.36 o
 -23   3   4        642.54        682.10       562.72 o
 -21   3   4       2370.76       2572.18       467.98 o
 -19   3   4       4088.15       4436.20       420.60 o
 -17   3   4      15067.17      14549.38       773.47 o
 -15   3   4       4263.32       4435.13       375.71 o
 -13   3   4       3212.00       3106.97       318.27 o
 -11   3   4       5998.19       5876.46       363.82 o
  -9   3   4        262.17        313.05       289.83 o
  -7   3   4       1355.07       1652.33       323.35 o
  -5   3   4       1740.12       1546.85       343.02 o
  -3   3   4       2057.37       2282.87       453.88 o
  -1   3   4       2549.77       2487.17       503.03 o
   1   3   4      51668.24      55073.74      1172.13 o
   3   3   4      22002.53      22003.78      1344.34 o
   5   3   4       3874.47       4292.77       460.74 o
   7   3   4      15790.33      16231.42       721.61 o
   9   3   4       2527.95       2578.05       346.61 o
  11   3   4       3071.27       3961.84       490.02 o
  13   3   4       2902.39       3193.36       367.31 o
  15   3   4       1373.36       1447.40       415.84 o
  17   3   4        115.89        165.06       420.15 o
  19   3   4        177.42        517.07       546.32 o
  21   3   4       3349.91       3673.58       476.50 o
 -24   4   4         99.85        110.02       587.04 o
 -22   4   4      23835.62      24477.65      1687.84 o
 -20   4   4        137.92        254.41       492.91 o
 -18   4   4      38974.79      38241.82      2275.10 o
 -16   4   4        193.65        263.13       449.02 o
 -14   4   4      35603.37      35023.39      1734.71 o
 -12   4   4      15297.91      15740.98       773.33 o
 -10   4   4      42951.95      42483.67      1488.81 o
  -8   4   4      44975.53      43762.02      1731.72 o
  -6   4   4      62178.21      59107.92       804.21 o
  -4   4   4     125759.97     123369.76      1618.96 o
  -2   4   4     103687.71     107730.47      3500.05 o
   0   4   4      87220.08      89311.19      1339.45 o
   2   4   4      15605.39      16874.32       820.25 o
   4   4   4     159201.75     146787.55     15670.05 o
   6   4   4        129.62        245.68       342.58 o
   8   4   4      70026.08      71108.06      4622.43 o
  10   4   4       6002.92       5780.71       461.03 o
  12   4   4      70704.54      70644.34      5601.34 o
  14   4   4       2138.95       2241.75       484.25 o
  16   4   4      35769.48      35789.54      3680.99 o
  18   4   4       4237.99       4044.03       524.65 o
  20   4   4      14315.83      13945.69      1998.99 o
 -21   5   4        181.99        163.16       642.18 o
 -19   5   4        297.25        396.00       509.90 o
 -17   5   4        135.43        153.47       586.65 o
 -15   5   4       1633.58       1754.37       560.30 o
 -13   5   4        486.98        600.21       524.55 o
 -11   5   4        837.78       1087.82       485.70 o
  -9   5   4       2550.75       2668.31       461.44 o
  -7   5   4         78.70        137.59       541.69 o
  -5   5   4       5298.25       5619.93       585.53 o
  -3   5   4        126.24         94.76       463.67 o
  -1   5   4        108.20        127.40       712.68 o
   1   5   4        185.11        202.26       752.87 o
   3   5   4        105.58         92.42       887.75 o
   5   5   4       1170.71       1401.02       858.12 o
   7   5   4        309.33        110.69       701.24 o
   9   5   4        423.98        660.89       484.91 o
  11   5   4       2983.92       2785.56       492.07 o
  13   5   4        359.32        444.38       598.24 o
  15   5   4        893.68        906.83       539.19 o
  17   5   4         38.45        109.95       549.09 o
  19   5   4       2721.59       2443.19       612.27 o
 -20   6   4         10.53        167.30       630.25 o
 -18   6   4      21913.37      20833.76      2601.78 o
 -16   6   4        800.47       1004.68       685.49 o
 -14   6   4      28401.46      25539.12      2445.78 o
 -12   6   4      11264.52      10948.67       691.36 o
 -10   6   4      20445.57      18827.04      1087.33 o
  -8   6   4      19680.58      18363.67      1031.05 o
  -6   6   4      36260.73      36211.43      2632.70 o
  -4   6   4      34816.84      34177.43      1872.19 o
  -2   6   4      17290.11      18581.00      1084.80 o
   0   6   4      43552.98      45749.02      1925.75 o
   2   6   4       4087.63       3785.35       979.93 o
   4   6   4      40603.28      42913.14      2533.29 o
   6   6   4        126.97        103.10       856.89 o
   8   6   4      39979.82      34342.64      2293.27 o
  10   6   4        238.06        729.26       818.70 o
  12   6   4      30951.01      27229.98      2187.62 o
  14   6   4       2430.48       1594.44       639.38 o
  16   6   4      20891.85      18178.31      1618.94 o
  18   6   4       4886.73       3774.33       732.89 o
 -17   7   4        482.45        407.21       998.92 o
 -15   7   4         10.72         61.44       793.37 o
 -13   7   4        559.79        382.28       883.10 o
 -11   7   4       1954.98       2020.13       976.88 o
  -9   7   4        709.83        644.74       864.72 o
  -7   7   4       2579.53       2374.72       900.28 o
  -5   7   4       2252.93       2244.09      1084.06 o
  -3   7   4        101.89        434.82      1372.05 o
  -1   7   4        880.83       1516.03      1164.91 o
   1   7   4       1287.08       1426.85      1274.95 o
   3   7   4        965.81        557.17      1191.58 o
   5   7   4       1736.39       1356.71      1158.55 o
   7   7   4         53.30          0.00      1389.78 o
   9   7   4        246.74        127.24       847.69 o
  11   7   4       2929.83       2180.69      1080.73 o
  13   7   4         18.73          8.05       906.45 o
  15   7   4       1992.24       1115.88       955.16 o
 -14   8   4      13712.67      10387.87      1188.46 o
 -12   8   4       1192.51       1695.89      1247.08 o
 -10   8   4      18230.46      15559.01      2157.71 o
  -8   8   4       2825.33       3391.52      1600.14 o
  -6   8   4      16589.82      14970.01      1867.49 o
  -2   8   4       3387.80       3303.81      2127.19 o
   0   8   4      27291.07      25577.30      1771.20 o
   2   8   4       4082.38       3567.84      1556.01 o
   4   8   4      22501.25      21780.79      1598.35 o
   6   8   4       1300.10       1546.51      1432.19 o
   8   8   4      14666.58      14073.66      1614.55 o
  10   8   4        981.92        798.44      1121.07 o
  12   8   4       5356.54       3086.53      1378.92 o
  -9   9   4         74.98        110.55      2045.19 o
  -7   9   4        260.43          0.00      3705.42 o
   1   9   4       1423.09       1360.71      2078.95 o
   3   9   4       2863.04       2810.08      2187.09 o
   5   9   4       1141.53        993.03      2164.92 o
 -25   1   5       2110.62       2569.08       408.37 o
 -23   1   5      21742.72      22458.87       469.44 o
 -21   1   5        463.43        909.22       336.53 o
 -19   1   5      32995.88      33821.88       434.74 o
 -17   1   5        949.68       1006.92       330.86 o
 -15   1   5     112704.88     110353.88      1060.32 o
 -13   1   5       1914.97       1851.03       276.17 o
 -11   1   5     171328.03     170869.30      2645.09 o
  -9   1   5      35173.20      36760.68       871.34 o
  -7   1   5     125020.91     128758.94      2703.36 o
  -5   1   5      60087.24      61329.75      1268.98 o
  -3   1   5      15654.48      15361.29       385.37 o
  -1   1   5     222063.62     211471.00      2854.24 o
   1   1   5     138933.67     138641.48      4896.91 o
   3   1   5     183520.30     190356.12      3765.05 o
   5   1   5      11160.91      11028.98       416.06 o
   7   1   5     122950.35     124433.92      1336.79 o
   9   1   5      19494.70      20937.09       444.76 o
  11   1   5      81225.81      79507.38      1034.61 o
  13   1   5       1218.90       1308.44       349.01 o
  15   1   5      49020.66      48561.40      2099.72 o
  17   1   5       3741.24       3884.68       414.74 o
  19   1   5      29012.98      29270.83      1105.42 o
  21   1   5       9795.62      10387.20       467.54 o
  23   1   5      10914.91      10941.81       541.37 o
 -26   2   5          1.65         34.29       516.11 o
 -24   2   5        117.29        251.57       445.46 o
 -22   2   5        680.66        868.01       367.60 o
 -20   2   5        423.68        693.22       429.38 o
 -18   2   5      13386.98      12611.77       327.69 o
 -16   2   5        455.01       1130.77       351.07 o
 -14   2   5       8854.50       9420.04       360.85 o
 -12   2   5         99.90        393.74       282.73 o
 -10   2   5        519.63       1053.41       239.52 o
  -8   2   5        168.14        563.31       274.57 o
  -6   2   5      21024.47      22393.62       664.62 o
  -4   2   5       5632.63       5861.51       352.43 o
  -2   2   5       1081.67       1490.25       359.15 o
   0   2   5        336.41        215.77       337.32 o
   2   2   5       2612.57       3088.20       429.63 o
   4   2   5       1629.56       2089.84       372.03 o
   6   2   5      13582.74      13525.71       423.29 o
   8   2   5       8481.79       9069.74       393.24 o
  10   2   5          3.70        252.84       290.84 o
  12   2   5        404.52        749.98       441.03 o
  14   2   5       3154.49       3030.59       352.28 o
  16   2   5         13.43        135.62       441.38 o
  18   2   5        721.18       1211.37       383.09 o
  20   2   5       1874.36       1746.88       439.83 o
  22   2   5        852.64       1039.79       548.77 o
 -25   3   5       2162.81       2168.43       465.56 o
 -23   3   5      29160.90      28962.48      2230.79 o
 -21   3   5       7349.26       7645.18       527.22 o
 -19   3   5      48573.64      48018.95      1947.28 o
 -17   3   5       7711.97       7093.32       339.78 o
 -15   3   5      35164.66      35755.95      1175.80 o
 -13   3   5      10931.77      11496.51       440.98 o
 -11   3   5      74718.55      74979.80      1902.68 o
  -9   3   5      49190.57      47719.00       776.60 o
  -7   3   5     174581.20     172563.23      2049.19 o
  -5   3   5     138797.72     139417.03      1284.08 o
  -3   3   5     213556.06     206242.17      3310.37 o
  -1   3   5      49326.25      49771.03      1215.55 o
   1   3   5     105077.80     112480.41      3122.08 o
   3   3   5      69739.50      77202.42      3143.74 o
   5   3   5        134.37        460.01       345.84 o
   7   3   5     132002.86     130787.36      8145.42 o
   9   3   5       5111.47       5076.58       463.74 o
  11   3   5     132145.08     135729.61      8110.23 o
  13   3   5       4496.29       4561.58       369.94 o
  15   3   5      57157.35      58236.04      4950.96 o
  17   3   5        935.88        872.04       485.66 o
  19   3   5      13058.71      13882.71      1156.14 o
  21   3   5       2349.00       2127.75       528.19 o
 -24   4   5        340.53        119.31       561.25 o
 -22   4   5        381.28        649.73       545.09 o
 -20   4   5         83.78         17.93       468.38 o
 -18   4   5         72.36        279.28       386.71 o
 -16   4   5        842.02        823.92       404.50 o
 -14   4   5       2321.85       2534.72       433.05 o
 -12   4   5      10069.85       9398.72       404.36 o
 -10   4   5       9816.31      10260.56       475.67 o
  -8   4   5       8457.22       8167.18       438.78 o
  -6   4   5      30875.45      30659.70       557.60 o
  -4   4   5       6059.10       5880.24       426.36 o
  -2   4   5       4057.36       4018.96       498.64 o
   0   4   5       6517.81       6631.42       731.10 o
   2   4   5       1840.88       2534.28       658.93 o
   4   4   5      17217.84      19163.11      1109.95 o
   6   4   5       8359.43       7274.23       429.34 o
   8   4   5       8058.82       8220.07       624.16 o
  10   4   5       4759.89       4982.92       487.96 o
  12   4   5       1096.57       1439.02       483.73 o
  14   4   5      10495.26      11265.93      1113.54 o
  16   4   5        517.23        530.15       528.42 o
  18   4   5       4072.65       4189.06       583.70 o
  20   4   5       1028.10        878.28       628.29 o
 -23   5   5       4318.36       3070.74       915.00 o
 -21   5   5       1090.87       1214.24       499.85 o
 -19   5   5      24809.78      25980.69      2660.34 o
 -17   5   5       4993.23       5014.00       490.05 o
 -15   5   5      80583.14      75909.02      5300.01 o
 -13   5   5       7490.28       6872.43       439.36 o
 -11   5   5      63241.33      60746.71      3162.11 o
  -9   5   5         83.40        473.46       452.47 o
  -7   5   5      30360.70      30333.53       909.02 o
  -5   5   5      17268.29      17249.89       585.73 o
  -3   5   5       5729.05       6023.24       618.48 o
  -1   5   5     104915.77     118658.46      1667.49 o
   1   5   5       6964.81       7207.52       929.25 o
   3   5   5     152830.20     167544.39      8268.10 o
   5   5   5      36247.77      38964.39      1745.61 o
   7   5   5      95293.48      80361.93      7425.15 o
   9   5   5      15306.04      15084.72       895.85 o
  11   5   5      26348.88      24065.21      2193.38 o
  13   5   5        161.45        160.25       510.56 o
  15   5   5      19521.21      18637.80      2586.39 o
  17   5   5       8366.98       7256.13      1411.30 o
  19   5   5      18227.72      18435.89      3045.00 o
 -20   6   5       1916.78       1574.20       690.94 o
 -18   6   5       4516.57       4571.42       650.96 o
 -16   6   5        235.54        242.65       680.50 o
 -14   6   5       5222.39       5503.87       636.29 o
 -12   6   5        835.11       1036.97       642.51 o
 -10   6   5       1982.58       1900.81       693.33 o
  -8   6   5        690.31        529.65       583.02 o
  -6   6   5       1238.93       1382.26       638.87 o
  -4   6   5       1474.09       1429.40       615.75 o
  -2   6   5        653.31        473.25       929.76 o
   0   6   5       3769.80       4347.35       951.82 o
   2   6   5       9039.85      10665.09      1020.92 o
   4   6   5       3692.52       3816.97       941.90 o
   6   6   5       2701.40       2600.86      1060.94 o
   8   6   5      10340.33      10389.12       998.24 o
  10   6   5         31.56         16.68       816.23 o
  12   6   5       2943.68       2646.90       719.59 o
  14   6   5        397.10        513.46       724.72 o
  16   6   5        359.38        268.85       754.65 o
 -17   7   5        912.27        713.69       802.86 o
 -15   7   5       8464.58       7325.42       821.10 o
 -13   7   5        896.70       1624.07       877.74 o
 -11   7   5       8277.98       7672.88       935.09 o
  -9   7   5      18035.91      17762.84      1794.83 o
  -7   7   5      44817.35      42236.32      2914.50 o
  -5   7   5      23106.82      25948.09      1309.87 o
  -3   7   5      54715.23      57024.45      1712.20 o
  -1   7   5      10551.56      11001.42      1377.83 o
   1   7   5      15603.70      17575.24      1524.32 o
   3   7   5       9544.96       9814.92      1234.71 o
   5   7   5         52.00        263.59      1141.90 o
   7   7   5      14206.87      14367.63      1737.22 o
   9   7   5       2452.14       2246.25      1182.74 o
  11   7   5      24178.86      22200.69      1147.05 o
  13   7   5        313.46          0.00       886.52 o
  15   7   5      17306.16      14658.10      1194.91 o
 -14   8   5        233.19        578.25      1351.69 o
 -12   8   5       3254.56       2755.47      1252.48 o
 -10   8   5        352.34        808.03      1419.19 o
  -8   8   5         37.88        134.24      1300.82 o
  -6   8   5       4187.63       4736.78      1950.45 o
  -4   8   5         50.40         28.60      2487.09 o
  -2   8   5        162.00        161.98      1724.84 o
   0   8   5        279.06        595.17      1621.36 o
   2   8   5        166.54        379.89      1433.96 o
   4   8   5        165.40         68.65      1478.94 o
   6   8   5          0.50         60.78      1655.31 o
   8   8   5        577.73        131.55      1558.46 o
  10   8   5       2385.20       1474.67      1936.61 o
  -9   9   5        358.46        324.74      2606.82 o
  -7   9   5       5194.60       4206.84      4910.62 o
  -1   9   5      13030.37      12718.45      3062.57 o
   1   9   5        435.54        758.84      1916.40 o
   3   9   5      16681.87      14237.94      2147.09 o
   5   9   5       2418.30       1708.20      2091.96 o
 -26   0   6       4323.30       4368.12       522.50 o
 -24   0   6      32802.08      33448.20      2224.83 o
 -22   0   6      15530.00      15882.70       884.90 o
 -20   0   6      34239.75      34083.17       691.04 o
 -18   0   6       6818.19       6949.82       444.50 o
 -16   0   6      14385.25      14946.06       929.32 o
 -14   0   6      20183.83      18597.12       810.87 o
 -12   0   6      43157.12      42015.13      1116.36 o
 -10   0   6      28881.70      27420.51       562.13 o
  -8   0   6     302293.81     301831.25     11940.45 o
  -6   0   6      84410.24      83791.51      1385.83 o
  -4   0   6     268859.00     252383.66      3593.88 o
  -2   0   6      53691.63      56389.43      1068.98 o
   0   0   6      77105.65      75377.16      4101.23 o
   2   0   6      21742.37      21454.95       615.27 o
   4   0   6       2450.25       2441.07       544.68 o
   6   0   6     131939.16     134463.09      1079.58 o
   8   0   6       8280.76       9210.83       484.41 o
  10   0   6     229023.48     226984.69      3587.47 o
  12   0   6       9732.69      10144.94       533.37 o
  14   0   6     111918.08     108339.98      1721.43 o
  16   0   6       2297.29       2310.56       539.07 o
  18   0   6      13020.64      13813.70       655.47 o
  20   0   6       4319.54       4845.54       581.90 o
  22   0   6       5751.82       5879.85       738.83 o
 -25   1   6       2057.67       2282.70       413.42 o
 -23   1   6        432.62        595.54       414.85 o
 -21   1   6       2996.90       3315.60       344.15 o
 -19   1   6       2338.65       2369.45       292.67 o
 -17   1   6         53.69        519.35       324.62 o
 -15   1   6        415.74        583.78       306.03 o
 -13   1   6      38025.05      37525.64       401.80 o
 -11   1   6      22362.60      22938.31       336.27 o
  -9   1   6      12602.91      13301.18       296.92 o
  -7   1   6      15519.52      14573.53       352.90 o
  -5   1   6      25719.36      24776.94       468.73 o
  -3   1   6       2495.35       2857.80       218.54 o
  -1   1   6     176547.33     168368.58      2136.63 o
   1   1   6      35620.54      34122.40       953.61 o
   3   1   6        583.14        947.39       318.60 o
   5   1   6       3546.45       3195.27       302.93 o
   7   1   6      16175.03      16877.21       393.97 o
   9   1   6       5259.11       5474.84       316.59 o
  11   1   6       8996.30       9593.05       424.42 o
  13   1   6      17120.77      17102.09       434.80 o
  15   1   6        204.33        425.76       390.15 o
  17   1   6        842.52       1055.96       408.09 o
  19   1   6       1273.81       1204.72       452.32 o
  21   1   6        264.69        456.44       502.38 o
  23   1   6        125.34        123.03       579.44 o
 -26   2   6       4728.55       5052.16       524.32 o
 -24   2   6       8136.08       9008.17       544.03 o
 -22   2   6         37.42        191.16       402.72 o
 -20   2   6      46701.88      46544.80       736.13 o
 -18   2   6        468.88        704.16       291.65 o
 -16   2   6     129568.73     130462.51      3729.14 o
 -14   2   6       1387.16       1537.23       379.08 o
 -12   2   6     193124.08     188254.19      3276.52 o
 -10   2   6       1436.62       1837.84       236.54 o
  -8   2   6      91943.29      94340.61      2032.90 o
  -6   2   6      39233.30      40516.94       823.05 o
  -4   2   6      52105.55      54814.25       944.74 o
  -2   2   6     245828.28     241635.95      4374.53 o
   0   2   6     133093.91     135229.00      2583.83 o
   2   2   6     288441.03     295586.72     11925.57 o
   4   2   6      67246.16      64494.50      1822.33 o
   6   2   6      74176.70      74840.52      2048.86 o
   8   2   6      24256.88      25011.24       650.76 o
  10   2   6      39691.23      39499.77      1103.29 o
  12   2   6       1553.67       1657.92       447.24 o
  14   2   6      37464.09      36930.37      2120.80 o
  16   2   6      11332.47      11827.50       756.51 o
  18   2   6      33772.82      34902.84      2060.68 o
  20   2   6       2271.63       2570.12       506.60 o
  22   2   6      24961.80      25019.08      1877.04 o
 -25   3   6        927.48        984.33       482.28 o
 -23   3   6        158.22        678.68       509.65 o
 -21   3   6       1118.43       1542.30       377.25 o
 -19   3   6       9097.05       9228.71       431.62 o
 -17   3   6       2207.97       2568.59       289.83 o
 -15   3   6       5044.56       5491.18       406.67 o
 -13   3   6       3753.81       3906.35       411.29 o
 -11   3   6        152.69        226.78       258.79 o
  -9   3   6        234.01        443.18       292.98 o
  -7   3   6       1216.99       1141.22       322.18 o
  -5   3   6      12511.39      12238.98       386.54 o
  -3   3   6       2748.25       2622.75       371.49 o
  -1   3   6       8336.19       7796.11       487.75 o
   1   3   6      14880.46      15612.72       595.38 o
   3   3   6      17211.25      19228.80       633.99 o
   5   3   6       5440.90       4957.83       411.37 o
   7   3   6      13104.34      13185.61       520.58 o
   9   3   6          0.09        264.37       388.00 o
  11   3   6       1383.12       2076.07       425.80 o
  13   3   6        732.46       1097.17       401.16 o
  15   3   6        104.31        540.48       463.31 o
  17   3   6         30.38        119.07       514.24 o
  19   3   6        269.78        384.15       542.68 o
  21   3   6       3666.61       3942.78       666.26 o
 -24   4   6      14303.55      14845.32      1281.37 o
 -22   4   6       4371.31       4140.64       608.49 o
 -20   4   6      19500.81      19974.88      1349.76 o
 -18   4   6       4164.57       3985.76       488.66 o
 -16   4   6      38319.64      37405.30      1823.90 o
 -14   4   6       3368.28       3333.02       379.09 o
 -12   4   6      64105.47      64492.37      2124.22 o
 -10   4   6      26257.65      27804.96       830.60 o
  -8   4   6     127120.27     123978.08      2028.34 o
  -6   4   6      29734.45      29049.64       522.55 o
  -4   4   6     109588.84     105891.35      2950.69 o
  -2   4   6      18576.82      18158.95       765.07 o
   0   4   6      52054.73      54529.19       981.73 o
   2   4   6      35278.51      36515.61      1110.44 o
   4   4   6      21826.80      22969.91       826.61 o
   6   4   6     114407.17     113808.59      5645.50 o
   8   4   6       1741.99       2284.67       514.29 o
  10   4   6     110953.85     114597.60      9791.08 o
  12   4   6       2808.98       3272.57       514.65 o
  14   4   6      59023.80      57174.38      6671.57 o
  16   4   6        550.75        398.36       586.18 o
  18   4   6      21836.03      22928.35      2607.62 o
  20   4   6       2074.67       1871.02       585.11 o
 -23   5   6       1424.10       1074.09       607.55 o
 -21   5   6         51.13        159.12       509.54 o
 -19   5   6       1094.01       1033.20       467.78 o
 -17   5   6        285.18        343.28       470.91 o
 -15   5   6       4994.40       5126.29       559.40 o
 -13   5   6       2038.49       2276.94       500.77 o
 -11   5   6         50.08        207.65       483.47 o
  -9   5   6       1326.55       1360.41       473.24 o
  -7   5   6       1353.10       1668.55       478.76 o
  -5   5   6         64.21        269.40       482.74 o
  -3   5   6       1436.49       1549.25       586.13 o
  -1   5   6        923.72        727.54       911.01 o
   1   5   6        123.71        162.21       886.06 o
   3   5   6        150.78          0.00       911.66 o
   5   5   6       2541.92       2593.83       816.30 o
   7   5   6       1646.41       1381.37       690.15 o
   9   5   6        791.69        904.07       541.74 o
  11   5   6        279.09        255.56       506.86 o
  13   5   6       2128.32       2227.55       629.91 o
  15   5   6        158.78        539.14       669.45 o
  17   5   6       1065.09       1149.47       645.01 o
  19   5   6         74.72        481.69       771.14 o
 -20   6   6      13309.94      13559.87      1638.54 o
 -18   6   6        978.80        640.54       641.48 o
 -16   6   6      29616.79      28407.90      2892.13 o
 -14   6   6         89.94        254.16       535.51 o
 -12   6   6      30434.65      29547.76      2011.96 o
 -10   6   6       2890.85       3305.90       684.90 o
  -8   6   6      49059.79      46684.82      2006.52 o
  -6   6   6      18414.54      19446.10      1216.12 o
  -4   6   6      51661.69      50889.83      2901.81 o
  -2   6   6      29597.97      30928.59      1120.31 o
   0   6   6      27204.75      28890.23      1112.93 o
   2   6   6      39827.79      41881.64      1190.64 o
   4   6   6      20616.38      21170.87       909.55 o
   6   6   6      60402.32      58949.47      3213.37 o
   8   6   6       1591.23       2272.26       949.57 o
  10   6   6      26676.36      24460.75       946.68 o
  12   6   6        187.08        389.52       692.35 o
  14   6   6      14834.18      13696.11       865.85 o
  16   6   6        161.23        193.24       630.04 o
 -17   7   6        390.64        239.59       691.74 o
 -15   7   6        156.91        389.81       943.87 o
 -13   7   6       1969.64       1618.75       755.41 o
 -11   7   6         51.30         68.64       864.33 o
  -9   7   6         19.77        178.98       767.64 o
  -7   7   6       2115.94       2326.86       838.94 o
  -5   7   6        312.72        375.49       991.68 o
  -3   7   6       1372.19        896.19      1261.02 o
  -1   7   6       1163.77        807.88      1174.49 o
   1   7   6        286.44         71.88      1162.41 o
   3   7   6        198.33         94.56      1176.23 o
   5   7   6        138.68        128.94      1145.38 o
   7   7   6       1232.59       1476.68      1283.80 o
   9   7   6        438.08        352.84       931.34 o
  11   7   6        139.46          0.00      1228.83 o
  13   7   6       1819.08       1318.42       881.77 o
 -14   8   6          5.22          2.92      1527.06 o
 -12   8   6      14788.96      13075.37      1305.47 o
 -10   8   6        316.03        409.66      1284.11 o
  -8   8   6       5025.98       5147.95      1687.79 o
  -6   8   6       2391.37       2924.37      1622.10 o
  -4   8   6       7678.90       8508.61      1813.08 o
  -2   8   6       9460.04       9893.12      1454.17 o
   0   8   6       6879.66       7290.29      1557.42 o
   2   8   6      19180.40      18652.69      2111.81 o
   4   8   6       4878.04       5215.68      1488.33 o
   6   8   6       8834.41       7981.55      1680.77 o
   8   8   6       1269.80       1323.67      1303.66 o
  10   8   6       4175.24       4118.01      2063.94 o
  -1   9   6       1382.81       1470.64      2075.57 o
   1   9   6        669.87        780.63      2204.95 o
   3   9   6        486.45        430.31      2099.52 o
   5   9   6       1956.74       1150.32      1948.28 o
 -25   1   7      10205.57      10107.56       688.41 o
 -23   1   7       4637.03       5303.24       470.92 o
 -21   1   7      46813.59      45552.45      1074.65 o
 -19   1   7       2172.56       2410.71       311.25 o
 -17   1   7      72568.16      69770.89      1704.36 o
 -15   1   7       1531.05       2192.72       300.07 o
 -13   1   7     106773.27     105582.12      2070.80 o
 -11   1   7        705.80       1149.13       230.45 o
  -9   1   7     139838.14     144270.16      2788.42 o
  -7   1   7      18366.09      18928.40       353.04 o
  -5   1   7      88915.44      91601.84      2188.05 o
  -3   1   7     115398.87     115748.25      2376.45 o
  -1   1   7     129150.34     123032.61      1284.89 o
   1   1   7     185515.62     192548.30      5278.50 o
   3   1   7     142270.36     140505.69      3066.80 o
   5   1   7      82223.90      86874.41      2191.61 o
   7   1   7      18366.42      18476.04       412.81 o
   9   1   7      70263.55      68876.09      1443.22 o
  11   1   7       5554.72       6071.19       447.66 o
  13   1   7      61584.84      64113.08       908.86 o
  15   1   7       1581.89       1582.58       472.75 o
  17   1   7      34176.55      34677.91       912.38 o
  19   1   7        416.29        402.27       446.44 o
  21   1   7      21160.32      21099.68       695.82 o
 -26   2   7        217.51        476.03       504.73 o
 -24   2   7         28.29        169.73       423.24 o
 -22   2   7        112.23        311.36       441.98 o
 -20   2   7       4716.93       4986.89       368.46 o
 -18   2   7        309.12        350.08       293.64 o
 -16   2   7       3214.45       3676.16       353.77 o
 -14   2   7       2274.42       2406.65       318.66 o
 -12   2   7        591.06        545.70       244.03 o
 -10   2   7       1183.67       1593.91       378.77 o
  -8   2   7       1604.45       2394.82       217.92 o
  -6   2   7      23539.34      23814.04       688.41 o
  -4   2   7       2008.26       1828.19       246.98 o
  -2   2   7        152.82        218.46       348.15 o
   0   2   7        331.43        496.54       377.79 o
   2   2   7        471.65        797.60       370.41 o
   4   2   7      13375.01      14421.19       385.03 o
   6   2   7       9898.38       9729.66       391.77 o
   8   2   7         74.35         92.92       326.58 o
  10   2   7         38.69        161.53       364.14 o
  12   2   7         16.30         75.88       396.46 o
  14   2   7        664.31        958.43       320.82 o
  16   2   7          4.43        212.82       363.83 o
  18   2   7        159.52         28.40       536.14 o
  20   2   7       5442.30       5533.06       529.63 o
  22   2   7         40.36        256.13       555.29 o
 -25   3   7      13494.56      14275.70       666.90 o
 -23   3   7      14761.64      14744.52       834.73 o
 -21   3   7      10440.82      10415.79       492.48 o
 -19   3   7       8896.46       8897.14       515.74 o
 -17   3   7      20789.51      20846.67       748.82 o
 -15   3   7        312.63        384.22       309.30 o
 -13   3   7      74307.79      74467.50      2213.12 o
 -11   3   7      21402.27      20536.04       558.91 o
  -9   3   7     225706.12     216406.83      2961.66 o
  -7   3   7      12399.41      12194.65       376.38 o
  -5   3   7     283345.59     277480.50      3084.04 o
  -3   3   7      11828.16      12209.43       426.80 o
  -1   3   7      43778.34      42655.88       904.64 o
   1   3   7      20966.89      21751.25       730.30 o
   3   3   7      24362.92      25508.69       584.73 o
   5   3   7     112303.77     107212.62      5024.48 o
   7   3   7       8970.47       9065.53       433.11 o
   9   3   7     170261.30     175536.72      9990.97 o
  11   3   7      13726.46      14284.27      1089.32 o
  13   3   7      74384.03      75612.62      5878.73 o
  15   3   7       3767.73       3500.64       434.77 o
  17   3   7      22430.51      24605.56      1800.67 o
  19   3   7        716.91        767.14       556.34 o
  21   3   7      10806.40      11505.15       728.30 o
 -24   4   7       1308.06       1352.11       637.99 o
 -22   4   7       1441.59       1423.89       453.41 o
 -20   4   7        289.33        347.73       469.33 o
 -18   4   7        683.48        884.32       471.97 o
 -16   4   7        334.10        367.45       395.54 o
 -14   4   7       2374.42       2633.58       422.02 o
 -12   4   7       7227.03       7611.30       401.68 o
 -10   4   7       1879.65       2053.07       400.31 o
  -8   4   7      18805.74      18401.00       440.92 o
  -6   4   7       8409.07       7797.63       406.29 o
  -4   4   7       1124.51       1127.87       409.96 o
  -2   4   7      11743.53      12074.75       565.59 o
   0   4   7       7514.90       7605.59       598.50 o
   2   4   7         49.63        296.35       467.66 o
   4   4   7       1182.77       1413.93       500.87 o
   6   4   7       3023.25       3540.24       578.71 o
   8   4   7       6886.50       6725.89       525.20 o
  10   4   7        561.35        906.06       488.21 o
  12   4   7       5112.22       5670.39       607.87 o
  14   4   7       2511.44       2802.88       486.04 o
  16   4   7        842.34        663.96       483.28 o
  18   4   7       2303.62       2904.90       582.61 o
  20   4   7        214.32        136.79       599.36 o
 -23   5   7        401.52          0.00       608.82 o
 -21   5   7      21140.90      21389.45      1864.93 o
 -19   5   7       2192.24       1713.30       591.95 o
 -17   5   7      68433.55      67143.06      3786.13 o
 -15   5   7      14838.26      15057.37       932.46 o
 -13   5   7      68214.85      65066.39      3227.94 o
 -11   5   7       4159.78       3951.47       470.40 o
  -9   5   7      30598.16      30154.86       859.30 o
  -7   5   7       8964.28       9650.59       521.92 o
  -5   5   7      44900.52      44990.61      1185.05 o
  -3   5   7      71235.88      76341.09      3372.97 o
  -1   5   7      80766.38      87802.01      5591.19 o
   1   5   7      74964.77      79522.50      1473.68 o
   3   5   7      99892.88     107910.45      2414.35 o
   5   5   7      31686.44      34485.43       981.10 o
   7   5   7      22147.44      23354.07      1093.45 o
   9   5   7       9231.43       9068.94       801.15 o
  11   5   7        312.95        378.42       513.79 o
  13   5   7      24767.14      22278.26      1581.65 o
  15   5   7       4435.08       3776.17       505.41 o
  17   5   7      29507.29      29909.93      4819.18 o
 -20   6   7       4283.15       3978.46       681.43 o
 -18   6   7         38.88        111.21       681.75 o
 -16   6   7       5485.36       5017.78       687.58 o
 -14   6   7       1367.07       1324.35       554.20 o
 -12   6   7        315.08        590.16       599.95 o
 -10   6   7        520.61        548.00       640.59 o
  -8   6   7       4363.53       4968.57       572.48 o
  -6   6   7       6524.60       6817.40       654.90 o
  -4   6   7        127.47         74.08       672.37 o
  -2   6   7       5344.56       5754.81       911.27 o
   0   6   7      12480.87      13621.08      1013.22 o
   2   6   7        692.57        855.28       936.77 o
   4   6   7      11758.48      11720.93      1026.46 o
   6   6   7        155.64        704.29       856.40 o
   8   6   7          9.68          0.00       756.24 o
  10   6   7       1141.52        959.19       817.38 o
  12   6   7       1221.38        970.57       693.80 o
  14   6   7       1119.56       1059.45       725.87 o
  16   6   7        509.38        490.83       862.65 o
 -17   7   7       8099.48       6830.82       778.36 o
 -15   7   7       1048.73       1159.04       914.86 o
 -13   7   7      23401.10      21082.11      1198.03 o
 -11   7   7       9327.51       9508.19       901.54 o
  -9   7   7      29639.59      29019.46      2491.08 o
  -7   7   7       1215.57       1540.75       879.20 o
  -5   7   7      38133.50      42058.62      2629.42 o
  -3   7   7        584.88        609.23      1076.42 o
  -1   7   7      15884.06      16954.81      1214.99 o
   1   7   7       7850.39       8200.83      1203.62 o
   3   7   7        859.54        575.28      1178.50 o
   5   7   7      45548.72      45323.74      2159.19 o
   7   7   7       2254.34       1924.11      1273.71 o
   9   7   7      33646.16      30326.85      2314.16 o
  11   7   7       3006.96       3190.85      1004.42 o
  13   7   7      13925.62      11682.19      1242.29 o
 -14   8   7       1065.74        778.71      1300.76 o
 -12   8   7       4185.46       3910.64      1192.49 o
 -10   8   7        816.55        586.39      1184.94 o
  -8   8   7       2258.81       2375.11      1363.97 o
  -6   8   7       1580.47       1207.39      1087.42 o
  -4   8   7       1311.46        863.54      1626.23 o
  -2   8   7         83.19        197.60      1478.59 o
   0   8   7       1237.21       1117.52      1690.87 o
   2   8   7        221.12         79.31      1610.10 o
   4   8   7        421.93        413.17      1617.28 o
   6   8   7        371.41        184.23      1630.99 o
   8   8   7         45.55        676.14      1943.52 o
  10   8   7        186.30          0.00      1096.61 o
  -3   9   7       3834.28       3824.02      2643.22 o
  -1   9   7      14286.87      11579.89      2257.63 o
   1   9   7       5416.38       4379.09      2027.31 o
   3   9   7       5751.89       5916.41      2132.30 o
 -26   0   8      14609.25      13834.69       522.91 o
 -24   0   8      22774.87      23525.56       600.63 o
 -22   0   8      17748.88      17052.56       455.66 o
 -20   0   8       7411.32       8053.41       589.20 o
 -18   0   8      19424.66      19914.20       705.25 o
 -16   0   8        548.11        384.01       397.66 o
 -14   0   8      94669.44      90201.05      4657.44 o
 -12   0   8       3957.76       4620.94       434.80 o
 -10   0   8     311169.19     306929.72      3974.39 o
  -8   0   8         18.75        274.97       314.61 o
  -6   0   8     284261.19     288579.41      8383.58 o
  -4   0   8       8763.94       7915.90       372.57 o
  -2   0   8      73916.73      70530.39       886.75 o
   0   0   8      53024.00      56277.16      1340.92 o
   2   0   8      80756.61      82010.84      1558.07 o
   4   0   8     136304.56     131399.47      1331.05 o
   6   0   8      16722.13      15691.24       623.82 o
   8   0   8     162769.48     163016.25      1094.64 o
  10   0   8      56093.00      57517.04      2005.70 o
  12   0   8      64902.64      67833.73      3435.46 o
  14   0   8       8638.09       8035.28       508.16 o
  16   0   8      15013.64      15394.48       716.11 o
  18   0   8        205.36        328.09       719.83 o
  20   0   8      13993.64      15299.64      1131.66 o
  22   0   8       6174.13       6237.60       662.86 o
 -27   1   8       2387.03       1981.21       744.35 o
 -25   1   8        665.99        738.63       386.79 o
 -23   1   8         89.09        150.24       368.67 o
 -21   1   8       3740.38       3853.64       344.06 o
 -19   1   8       8766.79       8361.68       310.87 o
 -17   1   8        725.92       1222.99       292.89 o
 -15   1   8      19141.80      18303.38       411.92 o
 -13   1   8      22502.51      22065.43       387.87 o
 -11   1   8         33.34        109.40       190.99 o
  -9   1   8      16555.81      16558.51       359.74 o
  -7   1   8      16729.45      15630.65       302.71 o
  -5   1   8       8411.54       8235.43       291.49 o
  -3   1   8      85158.85      90663.37      1330.10 o
  -1   1   8      33787.59      32749.65       777.17 o
   1   1   8      19427.02      19131.73       476.67 o
   3   1   8       1439.13       1607.92       304.25 o
   5   1   8      46332.33      45883.03      1232.65 o
   7   1   8       8914.71       8920.25       361.00 o
   9   1   8          4.69        107.12       278.47 o
  11   1   8      18783.97      19462.29       405.19 o
  13   1   8       6137.00       5983.04       359.09 o
  15   1   8        393.18        490.02       378.29 o
  17   1   8       6637.70       6585.48       407.96 o
  19   1   8        166.92        490.44       437.41 o
  21   1   8          4.17        272.16       542.58 o
 -26   2   8       3116.99       3158.78       440.50 o
 -24   2   8       4903.14       4789.42       460.72 o
 -22   2   8      26386.34      26252.26       406.42 o
 -20   2   8       7455.47       7609.69       336.45 o
 -18   2   8      80243.91      74563.11      2934.45 o
 -16   2   8      20467.44      20292.63       734.72 o
 -14   2   8      87630.91      88725.70      1406.03 o
 -12   2   8       2099.21       2313.27       266.04 o
 -10   2   8      54512.09      53428.44      1238.63 o
  -8   2   8      10153.30      10566.07       311.57 o
  -6   2   8      84670.73      85579.96      2217.40 o
  -4   2   8     113580.77     115022.05      2399.47 o
  -2   2   8     177307.39     177112.44      3310.14 o
   0   2   8      96268.19      97659.93      3082.62 o
   2   2   8     186772.53     181237.17      6198.43 o
   4   2   8      60321.42      63323.48      1753.80 o
   6   2   8      45426.86      43574.09      1173.13 o
   8   2   8      33882.75      35392.47      1119.95 o
  10   2   8       2017.32       2369.38       375.12 o
  12   2   8      79627.80      80474.74      3229.50 o
  14   2   8        363.07        308.07       399.80 o
  16   2   8      64999.32      64565.96      4126.49 o
  18   2   8          8.24        121.87       418.16 o
  20   2   8      25954.22      27006.84      2287.21 o
 -25   3   8       3325.25       3337.66       478.73 o
 -23   3   8          7.48          0.00       429.81 o
 -21   3   8       6564.58       7153.90       468.54 o
 -19   3   8       3963.94       4093.77       390.87 o
 -17   3   8        611.04        793.31       278.49 o
 -15   3   8       8234.51       8630.18       378.46 o
 -13   3   8       1316.27       1225.87       340.54 o
 -11   3   8        252.08        454.37       280.54 o
  -9   3   8        756.35        752.28       311.01 o
  -7   3   8      25188.87      24731.24       411.71 o
  -5   3   8       7854.84       7702.63       371.14 o
  -3   3   8       2015.67       2123.31       299.53 o
  -1   3   8       8864.70       8869.35       416.65 o
   1   3   8      17601.45      18659.57       698.33 o
   3   3   8       3876.77       4256.61       359.38 o
   5   3   8      15212.75      14830.33       492.01 o
   7   3   8       2080.24       1982.88       407.44 o
   9   3   8      11332.31      12269.96       769.19 o
  11   3   8       1914.30       2078.53       415.36 o
  13   3   8        531.34        505.27       477.92 o
  15   3   8        726.16        819.18       453.31 o
  17   3   8       1063.29       1240.16       455.03 o
  19   3   8       3097.92       2993.03       626.36 o
 -24   4   8      10707.12      10272.79       778.73 o
 -22   4   8      10368.33      10888.50       627.15 o
 -20   4   8       6546.67       6387.78       497.84 o
 -18   4   8      19239.64      19303.32      1430.25 o
 -16   4   8       6554.31       6554.38       452.21 o
 -14   4   8      63651.86      63503.44      2021.79 o
 -12   4   8        337.57        591.76       340.37 o
 -10   4   8     134083.91     132878.33      2533.40 o
  -8   4   8       1011.53       1094.69       336.96 o
  -6   4   8     181966.33     175405.53      2767.69 o
  -4   4   8      13921.60      14200.29       473.80 o
  -2   4   8     126127.87     132099.47      2922.20 o
   0   4   8      26704.05      26585.98       814.78 o
   2   4   8      33435.30      34834.04       705.23 o
   4   4   8      78159.31      82642.91      1962.38 o
   6   4   8      37990.45      40956.21      1010.96 o
   8   4   8      49631.38      47837.06      2286.78 o
  10   4   8      12947.46      13324.10      1078.64 o
  12   4   8      38808.43      37625.50      3495.78 o
  14   4   8       4623.51       4602.08       680.58 o
  16   4   8      17647.93      17818.61      2470.28 o
  18   4   8        582.68        499.81       533.92 o
 -23   5   8         40.76        159.63       686.14 o
 -21   5   8        245.04        344.44       551.41 o
 -19   5   8        138.58        388.64       520.10 o
 -17   5   8        803.13       1270.08       526.04 o
 -15   5   8        117.71         67.53       521.49 o
 -13   5   8       4069.94       4243.39       526.38 o
 -11   5   8         31.51         63.29       405.67 o
  -9   5   8       2983.88       3135.00       470.46 o
  -7   5   8        617.92        511.57       471.71 o
  -5   5   8         26.00        209.28       499.02 o
  -3   5   8        345.51        392.79       600.87 o
  -1   5   8          8.42          0.00       719.06 o
   1   5   8        613.41        619.31       746.81 o
   3   5   8        872.65       1041.62       704.92 o
   5   5   8       5501.99       5612.39       831.04 o
   7   5   8       4477.36       4576.57       626.16 o
   9   5   8        221.28         82.99       664.43 o
  11   5   8        106.13        343.73       612.04 o
  13   5   8         26.41        145.59       563.59 o
  15   5   8        209.98        247.34       552.90 o
  17   5   8        728.83        700.10       660.37 o
 -20   6   8       4762.93       3765.64       740.31 o
 -18   6   8      16121.19      16227.68      1388.22 o
 -16   6   8       2706.99       2021.59       584.09 o
 -14   6   8      29863.00      28408.63      1781.87 o
 -12   6   8         46.08         39.87       513.25 o
 -10   6   8      33185.03      31844.85      1594.48 o
  -8   6   8       1186.41       1448.84       635.91 o
  -6   6   8      48383.33      50850.00      2699.57 o
  -4   6   8       5392.37       5668.68       703.18 o
  -2   6   8      30742.68      33052.11      1515.14 o
   0   6   8       6766.42       6778.52       953.70 o
   2   6   8      22126.04      22640.38      1051.48 o
   4   6   8      17303.91      18489.98      1198.78 o
   6   6   8      19416.95      21059.40      1091.13 o
   8   6   8      32930.96      30699.58      1067.50 o
  10   6   8       5688.87       5565.19      1024.24 o
  12   6   8      18891.59      17747.27      1571.73 o
  14   6   8        560.38        484.37       680.40 o
  16   6   8      14785.91      10265.91      1134.97 o
 -17   7   8       1533.30       1251.18       719.13 o
 -15   7   8        750.81       1149.23       873.09 o
 -13   7   8       8549.08       7644.21       866.71 o
 -11   7   8       2658.88       2028.75       877.43 o
  -9   7   8       1266.94       1174.38       769.22 o
  -7   7   8        143.13        479.36       796.39 o
  -5   7   8         49.10        184.13       897.13 o
  -3   7   8         32.07        299.86      1023.27 o
  -1   7   8         35.54         71.56      1099.53 o
   1   7   8         14.19         64.52      1158.25 o
   3   7   8          5.01        524.27      1159.77 o
   5   7   8        310.42        391.63      1355.87 o
   7   7   8       2378.36       2551.26      1264.07 o
   9   7   8        254.16        199.63       815.27 o
  11   7   8       1523.63        937.98      1193.04 o
  13   7   8        488.59        341.15      1193.07 o
 -14   8   8      14041.09      13065.05      2361.15 o
 -12   8   8        857.68        732.36      1128.49 o
 -10   8   8      11346.35      10535.02      1266.30 o
  -8   8   8        626.86        706.53      1239.76 o
  -6   8   8      12748.32      13084.84      1655.50 o
  -4   8   8       5417.57       6001.93      1645.29 o
  -2   8   8      16578.74      16397.16      1422.35 o
   0   8   8       9392.64       8921.71      1448.33 o
   2   8   8      19027.53      18085.78      2244.57 o
   4   8   8       8948.48       7904.06      1701.13 o
   6   8   8       6066.51       6911.37      1626.79 o
   8   8   8      13434.29       8561.75      1632.60 o
  -5   9   8       3839.81       3041.52      3047.74 o
  -3   9   8       1321.92       1034.16      2445.19 o
  -1   9   8       2307.32       2174.23      2208.37 o
   1   9   8        239.41        319.95      1885.94 o
   3   9   8        459.38          0.00      2686.77 o
 -27   1   9       2981.14       2587.48       487.05 o
 -25   1   9       7257.43       8455.54       459.41 o
 -23   1   9      16855.43      16992.55       415.84 o
 -21   1   9      20114.50      19580.13       408.82 o
 -19   1   9      37801.05      35128.20       770.33 o
 -17   1   9      10831.25      10581.13       321.39 o
 -15   1   9      92166.53      92279.31      1275.39 o
 -13   1   9       9856.62       9615.23       251.88 o
 -11   1   9      73838.32      74422.90      1456.61 o
  -9   1   9       2486.31       2823.29       218.06 o
  -7   1   9     186275.36     185739.80      4364.27 o
  -5   1   9       4441.71       4708.24       311.58 o
  -3   1   9     214193.62     220540.45      2251.88 o
  -1   1   9      64807.95      66783.88       710.20 o
   1   1   9     174760.56     166350.25      5512.37 o
   3   1   9      45263.61      45211.37       716.62 o
   5   1   9      67606.30      64703.41       705.02 o
   7   1   9      44256.32      44095.02      1082.06 o
   9   1   9      21770.77      22962.55       542.13 o
  11   1   9      87308.54      91436.04      2166.25 o
  13   1   9       6654.18       7141.58       380.34 o
  15   1   9      59234.55      59250.38      1850.74 o
  17   1   9        367.01        527.95       466.63 o
  19   1   9      23877.97      25003.83       977.34 o
  21   1   9          0.27        216.23       599.11 o
 -26   2   9       1077.52       1219.08       458.44 o
 -24   2   9        216.40        189.77       357.87 o
 -22   2   9       4211.69       4561.30       444.35 o
 -20   2   9       2491.39       2590.72       362.44 o
 -18   2   9        498.70       1203.53       289.30 o
 -16   2   9       1110.69       1482.63       353.52 o
 -14   2   9       6588.04       6280.39       348.94 o
 -12   2   9        401.99        611.10       199.64 o
 -10   2   9       9005.74       9021.20       276.98 o
  -8   2   9       2174.64       2243.49       257.62 o
  -6   2   9       1199.74       1123.70       289.89 o
  -4   2   9        187.88        174.73       283.37 o
  -2   2   9      18736.02      19514.94       437.48 o
   0   2   9      18339.89      19039.24       581.70 o
   2   2   9       1112.40       1286.55       388.61 o
   4   2   9       9082.71       9043.71       357.13 o
   6   2   9        181.99        287.00       244.29 o
   8   2   9       3830.91       4360.76       427.03 o
  10   2   9        670.80        810.06       403.96 o
  12   2   9        128.08          0.00       435.78 o
  14   2   9         60.13        247.02       416.51 o
  16   2   9          3.50        120.52       495.26 o
  18   2   9       2457.68       2508.77       457.88 o
  20   2   9        635.50        748.58       602.13 o
 -25   3   9      21020.56      19888.24      1578.14 o
 -23   3   9       6909.62       6629.44       351.63 o
 -21   3   9      12679.45      13361.07       524.81 o
 -19   3   9      22927.15      22294.00       988.03 o
 -17   3   9       2561.07       2770.27       335.00 o
 -15   3   9      64323.41      64306.71      1403.18 o
 -13   3   9        200.72        354.30       370.60 o
 -11   3   9     182741.42     178884.14      1672.02 o
  -9   3   9       6709.39       6743.00       280.79 o
  -7   3   9     168030.45     164881.62      1856.66 o
  -5   3   9        425.11        666.07       318.04 o
  -3   3   9      95197.09      95972.81      1959.24 o
  -1   3   9      12778.33      12772.00       458.39 o
   1   3   9      42789.29      43601.19       964.00 o
   3   3   9     108880.29     109155.91      2197.87 o
   5   3   9      72205.81      73813.63      1917.07 o
   7   3   9      83473.23      81386.27      3166.16 o
   9   3   9      38566.04      38448.94      1589.38 o
  11   3   9      27144.83      30017.19      1587.54 o
  13   3   9      19542.96      20705.40      1416.29 o
  15   3   9      14211.29      15988.02      1000.14 o
  17   3   9         36.10        308.23       490.37 o
  19   3   9      11870.01      12689.95      1003.98 o
 -24   4   9        211.02         76.56       593.52 o
 -22   4   9        796.02        970.61       593.49 o
 -20   4   9        963.25        853.16       492.12 o
 -18   4   9       1159.29       1769.09       461.61 o
 -16   4   9       2761.63       2776.70       415.15 o
 -14   4   9      15509.61      15542.84       807.95 o
 -12   4   9        947.49       1219.59       360.08 o
 -10   4   9      16326.29      16236.53       473.50 o
  -8   4   9       8110.45       7553.75       340.16 o
  -6   4   9         49.83        229.05       345.44 o
  -4   4   9       1379.37       1180.47       346.91 o
  -2   4   9      16042.56      14325.03      1221.93 o
   0   4   9       8066.49       7964.91       464.99 o
   2   4   9       1201.39       1614.36       418.61 o
   4   4   9       7887.94       7936.26       518.31 o
   6   4   9       3124.82       3568.16       498.11 o
   8   4   9        781.41        927.59       441.94 o
  10   4   9      11069.73      11376.03       790.56 o
  12   4   9       5696.68       6435.84       531.16 o
  14   4   9          7.70        165.17       583.67 o
  16   4   9        242.71        238.14       474.11 o
  18   4   9        336.68        448.42       512.31 o
 -23   5   9      13033.57      12700.52      1001.56 o
 -21   5   9       4991.98       5124.91       861.51 o
 -19   5   9      20379.94      21771.17      1724.31 o
 -17   5   9      30645.81      29729.30      1762.78 o
 -15   5   9      22341.10      22075.84      1053.28 o
 -13   5   9      14869.02      15043.18       628.01 o
 -11   5   9      19747.31      19866.78       523.57 o
  -9   5   9         17.82        115.67       449.70 o
  -7   5   9      51878.54      49621.93      1069.95 o
  -5   5   9      19465.96      18981.66       860.80 o
  -3   5   9     137952.77     145472.81      4984.19 o
  -1   5   9      19415.82      19378.68       848.43 o
   1   5   9      88488.76      95879.64      2534.77 o
   3   5   9       2843.70       2863.07       834.94 o
   5   5   9      41540.43      42333.96      1501.35 o
   7   5   9      17069.33      16345.47       693.47 o
   9   5   9       1689.26       2232.81       575.77 o
  11   5   9      25780.18      24540.39      1522.76 o
  13   5   9        412.27        445.66       688.90 o
  15   5   9      35098.71      32850.62      2506.42 o
  17   5   9       1314.50       1334.61       654.94 o
 -20   6   9       1318.82        920.12       654.80 o
 -18   6   9        551.03        578.64       742.48 o
 -16   6   9       4076.52       4100.19       676.58 o
 -14   6   9         59.45         21.73       602.14 o
 -12   6   9        560.32        646.57       592.59 o
 -10   6   9         13.71        146.86       600.88 o
  -8   6   9       9633.45       9774.38       668.16 o
  -6   6   9       6777.38       6713.65       648.27 o
  -4   6   9        480.52        324.03       673.94 o
  -2   6   9      10658.38      11103.48       949.18 o
   0   6   9       2288.32       2495.62       766.99 o
   2   6   9       1891.39       1907.54      1094.56 o
   4   6   9      12857.88      13739.24      1125.90 o
   6   6   9        361.06        937.82       992.29 o
   8   6   9        685.95         57.77       766.34 o
  10   6   9        356.19        112.16       822.73 o
  12   6   9        784.14        878.69       857.58 o
  14   6   9        387.09        631.77       604.12 o
 -17   7   9        874.26        551.07       944.22 o
 -15   7   9      21954.22      21183.85      1921.80 o
 -13   7   9        420.94        275.55       801.64 o
 -11   7   9      47360.24      44931.73      2583.07 o
  -9   7   9         45.79         65.95       903.84 o
  -7   7   9      38805.11      39437.66      2426.12 o
  -5   7   9       1084.26       1288.35       937.81 o
  -3   7   9      11021.86      11143.30      1109.87 o
  -1   7   9       1062.70        727.06      1114.18 o
   1   7   9      12365.39      12167.99      1219.18 o
   3   7   9      14632.35      14375.09      1284.94 o
   5   7   9      13970.34      12931.22      1141.55 o
   7   7   9      27500.87      27661.06      1335.70 o
   9   7   9      13030.95      14087.94      1351.82 o
  11   7   9       8967.75       7548.66      1184.43 o
  13   7   9       2907.88       2878.26      1219.02 o
 -14   8   9       4776.11       3670.23      1146.90 o
 -12   8   9        138.58        146.04      1113.87 o
 -10   8   9       2048.16       2175.75      1315.71 o
  -8   8   9        860.03        858.60      1328.31 o
  -6   8   9         41.22          0.00      1341.37 o
  -4   8   9          8.24        152.86      1583.90 o
  -2   8   9        257.55        698.06      1620.72 o
   0   8   9       1689.16       1571.57      1426.02 o
   2   8   9        195.66        233.52      1686.24 o
   4   8   9        170.74        198.38      1668.58 o
   6   8   9       3508.68       2725.86      1586.80 o
   8   8   9         71.49        381.94      1643.61 o
  -7   9   9       7379.84       7079.01      3052.23 o
  -5   9   9       2697.50       2385.68      2418.85 o
  -3   9   9       7856.12       7466.53      1967.48 o
  -1   9   9       2381.77       1803.85      2054.67 o
   1   9   9      10674.49      10272.23      2109.31 o
 -26   0  10      21483.71      21845.67       614.11 o
 -24   0  10        759.23        556.66       504.84 o
 -22   0  10      26337.41      25757.12       589.27 o
 -20   0  10       3118.89       3036.96       743.75 o
 -18   0  10        144.89        237.75       377.97 o
 -16   0  10      62299.71      62635.71      3421.15 o
 -14   0  10       3517.74       4784.02       698.84 o
 -12   0  10     243121.73     240493.97      1980.04 o
 -10   0  10      19748.73      17948.40       426.86 o
  -8   0  10     343651.94     349699.41      6237.22 o
  -6   0  10       2120.02       1459.85       327.13 o
  -4   0  10      82155.85      84791.38      2126.12 o
  -2   0  10      20878.05      22414.27       572.55 o
   0   0  10      53981.02      55624.29      1974.61 o
   2   0  10      79816.18      71258.57       870.52 o
   4   0  10     103155.68      95671.02       905.60 o
   6   0  10     172619.33     161835.48      1040.84 o
   8   0  10      94841.45      93827.58      2390.66 o
  10   0  10      51235.71      54595.27       742.37 o
  12   0  10      29080.50      29056.42      1156.34 o
  14   0  10      39353.14      39607.20       759.05 o
  16   0  10       2923.97       3095.73       536.84 o
  18   0  10      21444.80      22957.66      1269.85 o
  20   0  10       1063.55        725.35       615.68 o
 -27   1  10        644.72        669.09       528.15 o
 -25   1  10         33.77          0.00       453.13 o
 -23   1  10       1313.24       1420.79       413.08 o
 -21   1  10       2970.76       2894.21       397.05 o
 -19   1  10       7127.75       7024.66       302.40 o
 -17   1  10         60.01        103.76       271.53 o
 -15   1  10      12728.06      12288.19       334.52 o
 -13   1  10       4628.64       4925.83       260.94 o
 -11   1  10        450.21        499.15       199.61 o
  -9   1  10      51993.40      54283.29       860.37 o
  -7   1  10      47187.26      47182.58       569.74 o
  -5   1  10       2239.63       2415.42       248.90 o
  -3   1  10      18414.73      18129.60       371.37 o
  -1   1  10      15357.26      15222.35       510.90 o
   1   1  10       5403.65       5355.73       340.84 o
   3   1  10       9484.37       8230.88       354.76 o
   5   1  10      34716.04      32397.68       710.21 o
   7   1  10       5108.78       4938.02       340.69 o
   9   1  10       3381.29       3523.82       360.35 o
  11   1  10      17661.53      18321.55       423.83 o
  13   1  10       5748.48       6169.85       503.29 o
  15   1  10       2158.59       2103.25       386.42 o
  17   1  10       5682.04       5515.06       484.48 o
  19   1  10        558.62        533.82       467.35 o
 -26   2  10       4390.71       4479.39       474.41 o
 -24   2  10      18751.08      18360.44       440.06 o
 -22   2  10      21700.12      20867.07       711.78 o
 -20   2  10      53202.92      51240.27      1245.47 o
 -18   2  10      40206.58      39211.27      1317.13 o
 -16   2  10      45900.36      45065.43       692.61 o
 -14   2  10      32892.16      32850.20       408.57 o
 -12   2  10      49105.34      48735.93       437.24 o
 -10   2  10         68.35        413.38       269.89 o
  -8   2  10      82306.84      80522.74      1508.04 o
  -6   2  10       6279.58       5840.79       256.32 o
  -4   2  10     264775.00     267222.19      2005.12 o
  -2   2  10      13739.21      14609.15       398.64 o
   0   2  10     304693.50     304938.28     11596.32 o
   2   2  10       2728.28       3086.17       328.62 o
   4   2  10      97811.45      96016.90      2257.15 o
   6   2  10      14070.70      14217.83       446.72 o
   8   2  10      21243.79      21250.17      1039.52 o
  10   2  10      39408.91      42084.57      1552.06 o
  12   2  10       6718.68       7164.87       405.30 o
  14   2  10      50638.34      54684.36      2637.54 o
  16   2  10       7689.18       8038.07       828.59 o
  18   2  10      20633.42      21103.99      1845.55 o
  20   2  10       1731.58       1945.26       631.41 o
 -25   3  10        518.80        549.48       421.35 o
 -23   3  10        920.81       1019.63       437.89 o
 -21   3  10       1050.74       1329.05       393.85 o
 -19   3  10        753.30        946.32       340.82 o
 -17   3  10        180.31        171.97       321.82 o
 -15   3  10      11542.96      11398.05       349.27 o
 -13   3  10       7251.75       7408.31       366.36 o
 -11   3  10        146.55        432.94       271.07 o
  -9   3  10       6340.67       6051.26       318.79 o
  -7   3  10      10328.44      10457.39       336.78 o
  -5   3  10       1967.52       2335.10       324.39 o
  -3   3  10       3640.47       3333.23       328.94 o
  -1   3  10      10724.16      10376.90       421.34 o
   1   3  10       1521.45       1525.81       391.60 o
   3   3  10       6281.34       6492.58       439.84 o
   5   3  10       7660.57       7909.20       367.24 o
   7   3  10        149.52        334.02       414.76 o
   9   3  10          8.36        121.45       389.70 o
  11   3  10       1026.78        916.80       403.52 o
  13   3  10       1495.28       2175.44       536.12 o
  15   3  10        107.40        537.72       533.04 o
  17   3  10       3078.09       3074.44       563.84 o
  19   3  10       2549.70       2292.27       588.47 o
 -24   4  10       1354.35       1472.97       587.25 o
 -22   4  10      10855.08      10117.98       682.29 o
 -20   4  10       9936.92       9578.81       646.81 o
 -18   4  10       9529.53       9481.62       432.80 o
 -16   4  10      38404.47      39092.29      1417.72 o
 -14   4  10       6948.44       6936.62       416.11 o
 -12   4  10      78006.97      77682.40      1849.11 o
 -10   4  10       6085.04       6192.66       423.29 o
  -8   4  10      73287.11      71261.58      1373.30 o
  -6   4  10       8231.31       8285.68       385.46 o
  -4   4  10      85683.27      82746.41      1904.03 o
  -2   4  10       9284.42       8762.34       386.97 o
   0   4  10      55660.62      55607.31      2111.87 o
   2   4  10      33959.81      34730.86       629.30 o
   4   4  10      57535.90      61837.48      1220.68 o
   6   4  10      51507.40      53043.30      1178.44 o
   8   4  10      36748.59      37678.57      1018.94 o
  10   4  10      24201.54      24290.69      1130.35 o
  12   4  10      15373.99      14508.06       918.07 o
  14   4  10      16726.80      16677.44      1273.56 o
  16   4  10       1077.00       1345.63       521.29 o
  18   4  10      14855.69      14310.56      1229.09 o
 -23   5  10       1304.10       1769.46       622.48 o
 -21   5  10         27.71        103.18       479.24 o
 -19   5  10       2915.58       2830.10       506.24 o
 -17   5  10          5.61        151.51       435.13 o
 -15   5  10       1868.32       2114.10       474.08 o
 -13   5  10       1741.34       2099.60       520.38 o
 -11   5  10       4027.53       3904.37       448.82 o
  -9   5  10        267.87        391.08       447.67 o
  -7   5  10       2620.06       2792.01       476.33 o
  -5   5  10          3.17         72.64       457.52 o
  -3   5  10          4.64        171.02       639.65 o
  -1   5  10        626.85        823.19       682.83 o
   1   5  10         12.49        145.97       849.76 o
   3   5  10       2637.61       2601.75       623.25 o
   5   5  10       1568.33       1393.58       550.80 o
   7   5  10        397.20        363.87       713.45 o
   9   5  10       1212.76        884.72       670.17 o
  11   5  10        824.55       1355.84       737.66 o
  13   5  10        162.13        154.33       558.33 o
  15   5  10         18.44        211.42       703.25 o
  17   5  10         67.03        222.17       499.82 o
 -20   6  10       3787.23       3589.15       571.44 o
 -18   6  10       9310.52       8518.72       875.88 o
 -16   6  10      15867.52      16645.29       959.96 o
 -14   6  10       7133.09       6725.63       665.86 o
 -12   6  10      35446.47      34383.23      1649.95 o
 -10   6  10       1272.25       1249.67       594.68 o
  -8   6  10      54256.04      52967.77      1477.70 o
  -6   6  10        305.09        339.68       570.23 o
  -4   6  10      55894.54      56930.73      2173.09 o
  -2   6  10       2266.30       2542.35       873.85 o
   0   6  10      31575.83      33593.48      2927.12 o
   2   6  10       6483.43       6892.79       906.60 o
   4   6  10      27088.58      28499.30      1164.58 o
   6   6  10      15343.18      14165.82       875.71 o
   8   6  10      11599.33      11722.89       820.08 o
  10   6  10      11600.27      11620.60       926.34 o
  12   6  10       5112.33       5358.45       796.90 o
  14   6  10       9652.36       8320.56      1249.56 o
 -17   7  10         13.50         98.88       997.45 o
 -15   7  10       2739.07       2617.10       868.28 o
 -13   7  10        856.91        849.10       654.73 o
 -11   7  10       3891.55       3474.23       806.35 o
  -9   7  10        624.02        489.45       721.09 o
  -7   7  10        421.73        461.26       786.06 o
  -5   7  10        248.93        206.15       914.02 o
  -3   7  10       1993.81       1648.73      1054.86 o
  -1   7  10       3204.62       3295.27      1129.86 o
   1   7  10        306.27        290.67      1150.17 o
   3   7  10         81.09        295.76      1372.22 o
   5   7  10       2278.79       1973.67      1076.30 o
   7   7  10         14.72        384.03      1010.25 o
   9   7  10        164.01        272.54      1042.98 o
  11   7  10        937.63       1104.30      1305.00 o
 -14   8  10       4186.09       3454.54      1142.75 o
 -12   8  10       8965.85       8667.19      1130.32 o
 -10   8  10         74.37         48.07      1324.39 o
  -8   8  10      11085.16      12362.59      1471.14 o
  -6   8  10       1478.69       1749.28      1648.50 o
  -4   8  10      20368.55      21494.37      1709.17 o
  -2   8  10        669.59        968.63      1346.88 o
   0   8  10      19065.75      20502.25      1695.00 o
   2   8  10        865.12        418.92      1369.07 o
   4   8  10      11606.23      10732.13      1682.58 o
   6   8  10        903.42        575.40      1593.42 o
   8   8  10       6895.15       4818.36      1361.73 o
  -5   9  10          9.86          0.00      2268.59 o
  -3   9  10       1830.01       1729.23      2193.86 o
  -1   9  10        864.93        819.37      1967.93 o
 -27   1  11       9221.17       8755.39       484.66 o
 -25   1  11       4749.79       4584.99       410.42 o
 -23   1  11      20439.51      20493.96       387.98 o
 -21   1  11      19281.11      17827.57       669.61 o
 -19   1  11      41146.32      40053.66      1012.59 o
 -17   1  11      23564.07      23466.33       468.58 o
 -15   1  11      21747.56      21777.17       363.94 o
 -13   1  11      89135.14      89623.05       712.49 o
 -11   1  11      13918.71      14213.51       296.22 o
  -9   1  11     130341.70     130609.04      2452.19 o
  -7   1  11        117.46        390.40       223.04 o
  -5   1  11     225223.28     223734.64      1193.18 o
  -3   1  11        827.04       1042.57       287.94 o
  -1   1  11     279270.91     274769.69      4318.83 o
   1   1  11       6294.25       6615.55       369.65 o
   3   1  11     106063.60      97710.86      2179.50 o
   5   1  11      27858.20      26361.49       620.03 o
   7   1  11      49059.87      45143.76       849.37 o
   9   1  11      35865.49      35633.82       992.87 o
  11   1  11      31843.63      32560.15       654.37 o
  13   1  11      48312.38      52496.88      1379.25 o
  15   1  11      16013.41      16192.06       826.57 o
  17   1  11      26873.62      28287.73       999.88 o
  19   1  11       2452.33       2451.81       430.96 o
 -26   2  11        241.82        355.15       552.96 o
 -24   2  11        550.76        727.69       418.83 o
 -22   2  11       1015.91        854.82       465.85 o
 -20   2  11        505.60       1366.48       416.69 o
 -18   2  11       1594.71       1772.71       339.80 o
 -16   2  11       2870.89       3080.41       356.10 o
 -14   2  11       2569.84       2532.41       317.30 o
 -12   2  11        263.29        311.54       217.49 o
 -10   2  11       3437.00       3452.73       243.61 o
  -8   2  11       6597.19       6603.47       279.42 o
  -6   2  11       4156.97       4512.78       265.83 o
  -4   2  11        202.21        489.18       286.23 o
  -2   2  11      16783.14      16960.52       412.56 o
   0   2  11       5966.90       6139.90       371.85 o
   2   2  11       1751.11       1797.80       286.68 o
   4   2  11         95.80        116.08       351.74 o
   6   2  11         41.75        140.35       324.54 o
   8   2  11       4508.45       4648.12       386.90 o
  10   2  11        824.08        749.87       369.31 o
  12   2  11       2250.71       2673.11       397.33 o
  14   2  11        499.48        521.96       401.52 o
  16   2  11        136.96        659.05       488.62 o
  18   2  11        377.08        279.67       516.44 o
 -25   3  11         95.08         38.84       487.01 o
 -23   3  11      14895.06      14947.28       687.56 o
 -21   3  11       6899.21       7151.95       450.79 o
 -19   3  11       9188.42       9440.75       393.58 o
 -17   3  11      45822.22      44498.39      1624.30 o
 -15   3  11      17014.57      17322.16       363.23 o
 -13   3  11     122710.82     122488.71      1624.11 o
 -11   3  11      32256.34      31845.75       440.86 o
  -9   3  11      75169.35      69760.96       800.09 o
  -7   3  11      29799.86      29961.79       501.03 o
  -5   3  11      59748.26      59311.79       964.12 o
  -3   3  11         40.75        257.64       306.19 o
  -1   3  11      70472.06      70057.80      2644.29 o
   1   3  11      34938.18      33917.26      1051.73 o
   3   3  11     132747.14     132620.31      3205.00 o
   5   3  11      45766.39      45759.74       702.32 o
   7   3  11      90583.56      90646.63      2915.52 o
   9   3  11      22896.90      22344.74      1350.18 o
  11   3  11      19948.94      20476.41       799.82 o
  13   3  11       7415.13       7805.14       423.73 o
  15   3  11       2181.78       2208.18       550.50 o
  17   3  11      15497.71      15525.40       861.94 o
  19   3  11          9.06        217.53       573.31 o
 -24   4  11          3.44         77.21       535.73 o
 -22   4  11       2559.92       2672.38       483.20 o
 -20   4  11       3205.00       3559.38       527.72 o
 -18   4  11        990.98        733.37       411.83 o
 -16   4  11       7432.50       7817.96       431.87 o
 -14   4  11       3951.04       4265.07       400.29 o
 -12   4  11       2756.85       2726.09       362.53 o
 -10   4  11       5369.24       5460.49       349.47 o
  -8   4  11       2167.47       2083.92       351.29 o
  -6   4  11        724.90        699.55       424.18 o
  -4   4  11       3121.07       2724.70       339.06 o
  -2   4  11       7448.87       7002.15       438.66 o
   0   4  11        906.15        819.72       497.75 o
   2   4  11       4432.69       4377.85       581.53 o
   4   4  11       9434.95       9725.74       481.02 o
   6   4  11       7200.83       6898.77       506.89 o
   8   4  11       3148.72       3204.72       442.17 o
  10   4  11       4990.87       5695.87       506.32 o
  12   4  11          9.43         20.32       491.01 o
  14   4  11        326.27        352.44       413.28 o
  16   4  11        411.58        617.26       519.40 o
  18   4  11        339.92        718.65       507.43 o
 -23   5  11      16709.36      16088.73      1325.11 o
 -21   5  11       9309.49      10232.29       820.48 o
 -19   5  11      24670.92      24092.69      1479.41 o
 -17   5  11       7630.99       7942.40       550.50 o
 -15   5  11      20299.37      20141.01       567.40 o
 -13   5  11       9572.16       9436.88       491.94 o
 -11   5  11         58.64         74.55       426.31 o
  -9   5  11      52318.42      51700.50      1114.11 o
  -7   5  11       2669.17       2827.07       500.94 o
  -5   5  11     133917.48     131897.83      3974.90 o
  -3   5  11        266.79        465.64       619.88 o
  -1   5  11      73649.27      74827.66      2053.90 o
   1   5  11        467.70        985.86       578.80 o
   3   5  11      27280.98      28658.95       778.94 o
   5   5  11       1967.42       2173.12       675.13 o
   7   5  11       8377.12       9118.62       725.06 o
   9   5  11      28344.90      28333.69      1974.87 o
  11   5  11       8323.44       8569.51       703.25 o
  13   5  11      23543.43      22723.56      1660.05 o
  15   5  11       7876.45       8407.55       878.83 o
 -20   6  11        623.35        446.25       702.15 o
 -18   6  11        964.75        636.15       736.21 o
 -16   6  11        557.26        818.60       655.58 o
 -14   6  11        365.57        394.89       683.98 o
 -12   6  11       1184.19       1279.96       579.24 o
 -10   6  11       2062.56       2280.37       598.56 o
  -8   6  11      12597.44      12044.78       682.71 o
  -6   6  11        307.44        381.02       606.29 o
  -4   6  11      14826.71      15303.01       903.39 o
  -2   6  11       4104.07       4351.06       913.49 o
   0   6  11        199.74        159.38      1060.06 o
   2   6  11       1224.79       1492.15      1059.16 o
   4   6  11       2818.64       3614.04      1025.18 o
   6   6  11        187.09        339.54       789.01 o
   8   6  11        985.31        554.41       872.71 o
  10   6  11        331.75        198.37       855.35 o
  12   6  11       1409.14       1743.29       748.80 o
  14   6  11        232.58        253.14       772.52 o
 -17   7  11      11116.16      11277.12       932.88 o
 -15   7  11       5039.15       4650.74       858.29 o
 -13   7  11      22392.18      22093.41      1318.13 o
 -11   7  11      10756.40      10891.28       858.09 o
  -9   7  11      22875.41      23196.28       954.44 o
  -7   7  11       8980.66       9167.13       951.52 o
  -5   7  11      18847.92      18900.44      1524.51 o
  -3   7  11        759.12       1046.39      1058.82 o
  -1   7  11      14220.49      14393.51      1248.27 o
   1   7  11       8686.04      10329.79      1402.58 o
   3   7  11      24763.77      26659.60      1217.19 o
   5   7  11       5691.28       6632.67      1296.96 o
   7   7  11      31130.07      33551.71      2240.62 o
   9   7  11       4237.96       3249.06      1266.09 o
  11   7  11       7885.17       6498.62      1055.73 o
 -14   8  11       1257.28       1197.32      1085.28 o
 -12   8  11       2136.18       1730.51      1264.51 o
 -10   8  11        412.90        687.55      1160.28 o
  -8   8  11        291.27        306.65      1246.71 o
  -6   8  11          1.51          0.00      1554.68 o
  -4   8  11         74.01        485.70      1506.35 o
  -2   8  11       1829.18       1667.99      1587.47 o
   0   8  11        338.51        293.29      1650.88 o
   2   8  11         13.72        735.27      1647.16 o
   4   8  11       1855.95       1319.77      1614.89 o
   6   8  11       2022.24       2342.24      1717.17 o
 -26   0  12        262.03        156.84       549.65 o
 -24   0  12       6926.32       8248.71      1276.27 o
 -22   0  12       4694.59       4672.22       866.64 o
 -20   0  12      10106.30      10497.82       473.62 o
 -18   0  12      59583.45      57703.39      1992.87 o
 -16   0  12      35505.90      36384.85      2001.26 o
 -14   0  12     148614.80     148726.42       822.52 o
 -12   0  12     159513.02     157548.22      2986.35 o
 -10   0  12     156704.80     161853.16       921.49 o
  -8   0  12      79845.85      81834.85      3003.62 o
  -6   0  12      49301.02      48254.86       600.97 o
  -4   0  12        897.35       1600.85       425.60 o
  -2   0  12     134628.09     133317.89      4296.67 o
   0   0  12      75129.44      79056.02      4133.31 o
   2   0  12     324543.47     291302.94      1955.36 o
   4   0  12      15708.70      14499.86       476.91 o
   6   0  12     161903.92     143464.38      4044.97 o
   8   0  12       6014.24       6079.99       413.08 o
  10   0  12      84481.16      80002.72      5287.67 o
  12   0  12       2975.94       3984.54       573.50 o
  14   0  12       4209.02       4376.02       561.68 o
  16   0  12      20409.68      21344.19       804.07 o
  18   0  12       1933.20       1639.49       812.26 o
 -27   1  12        583.16        603.51       431.44 o
 -25   1  12        466.12        717.07       443.14 o
 -23   1  12       4263.16       3926.22       448.88 o
 -21   1  12       1139.35       1522.66       295.38 o
 -19   1  12        458.94        460.06       344.26 o
 -17   1  12       6040.83       6102.65       314.83 o
 -15   1  12       2964.33       2989.64       269.39 o
 -13   1  12        188.43        594.11       265.96 o
 -11   1  12       5608.49       5250.35       235.40 o
  -9   1  12      17332.99      17029.13       304.80 o
  -7   1  12       4996.16       4835.85       222.85 o
  -5   1  12       2583.85       2384.27       254.08 o
  -3   1  12      10680.85      10011.06       340.09 o
  -1   1  12       3863.61       3103.18       398.92 o
   1   1  12      18716.83      19788.57       445.79 o
   3   1  12      11728.95      10550.48       310.92 o
   5   1  12       5143.92       4480.03       284.33 o
   7   1  12        212.55        199.67       272.45 o
   9   1  12       5993.10       6034.17       297.59 o
  11   1  12       1431.06       1521.04       345.70 o
  13   1  12        481.05        731.78       395.64 o
  15   1  12       1578.13       1694.07       545.52 o
  17   1  12       1496.21       1732.47       520.90 o
  19   1  12        749.03        627.71       628.57 o
 -26   2  12       4412.35       5054.15       559.60 o
 -24   2  12      33045.34      31834.29      1120.76 o
 -22   2  12       6658.89       7038.17       455.62 o
 -20   2  12      69430.93      65987.55      1646.29 o
 -18   2  12       6677.41       6725.40       324.12 o
 -16   2  12      23018.57      23346.49       469.01 o
 -14   2  12      13874.15      14349.21       460.89 o
 -12   2  12        669.43        851.45       240.59 o
 -10   2  12      86104.73      84682.95      1767.91 o
  -8   2  12        554.15        568.66       210.04 o
  -6   2  12     220484.91     211028.00      4373.39 o
  -4   2  12       9435.92       9485.73       312.26 o
  -2   2  12     225718.75     219881.58      3422.12 o
   0   2  12       8158.18       8430.11       335.11 o
   2   2  12      85185.42      81309.75      3181.98 o
   4   2  12       2690.28       2562.63       324.36 o
   6   2  12      30430.60      31211.74       917.36 o
   8   2  12      67252.48      65793.59      1973.01 o
  10   2  12      28902.39      28124.82      1030.06 o
  12   2  12      49207.07      48320.64      1336.89 o
  14   2  12      26219.43      26604.73       671.60 o
  16   2  12      22906.46      23520.40       508.68 o
  18   2  12       8122.29       7602.51       518.55 o
 -25   3  12       1289.12       1153.55       486.10 o
 -23   3  12       1241.55       1551.53       344.85 o
 -21   3  12         58.65        367.39       479.40 o
 -19   3  12        657.91        700.53       337.10 o
 -17   3  12        222.86        875.04       425.92 o
 -15   3  12       2335.66       2414.14       325.01 o
 -13   3  12         64.08        208.46       278.92 o
 -11   3  12       3487.39       3561.11       331.49 o
  -9   3  12       9030.49       9082.27       309.20 o
  -7   3  12       1848.12       1793.44       274.95 o
  -5   3  12       2461.57       2601.54       273.72 o
  -3   3  12      14128.72      13836.79       389.50 o
  -1   3  12       9430.21      10192.88       485.54 o
   1   3  12        381.36        170.97       380.73 o
   3   3  12       4175.67       4104.85       504.43 o
   5   3  12        183.51        145.44       473.47 o
   7   3  12         17.49        160.33       444.48 o
   9   3  12         16.06        143.62       371.76 o
  11   3  12       5015.98       5030.41       441.83 o
  13   3  12         33.22        295.89       490.68 o
  15   3  12        777.24        827.18       426.41 o
  17   3  12        343.40        352.43       596.44 o
 -24   4  12       8793.29       8928.28       660.77 o
 -22   4  12       3301.82       3354.52       527.63 o
 -20   4  12      11012.29      11961.93       536.97 o
 -18   4  12      20410.17      20988.47       621.60 o
 -16   4  12      30293.12      30206.84       853.68 o
 -14   4  12      57358.29      56346.51       968.51 o
 -12   4  12      32538.07      31668.33       467.15 o
 -10   4  12      68124.17      68355.27       589.99 o
  -8   4  12      12874.10      12529.93       419.00 o
  -6   4  12      53346.14      53128.03      1736.28 o
  -4   4  12          5.68        101.17       467.75 o
  -2   4  12      65451.11      70072.62      1009.07 o
   0   4  12       7735.76       7661.53       523.82 o
   2   4  12      56670.84      56867.07      1483.82 o
   4   4  12       7624.44       7774.13       489.84 o
   6   4  12      69561.01      72616.90      2359.44 o
   8   4  12       6418.31       6497.47       473.92 o
  10   4  12      16991.87      18223.91       880.32 o
  12   4  12       6164.38       6742.86       606.07 o
  14   4  12       5631.89       5483.60       557.50 o
  16   4  12       8945.12       8453.25       781.89 o
 -23   5  12        750.91        540.91       580.98 o
 -21   5  12       1309.44       1263.29       638.31 o
 -19   5  12        409.69        571.24       484.46 o
 -17   5  12       3632.11       3807.39       542.16 o
 -15   5  12        888.46        850.56       399.15 o
 -13   5  12         37.67        171.72       442.75 o
 -11   5  12          5.68        187.53       350.80 o
  -9   5  12       2516.13       2375.96       450.25 o
  -7   5  12        289.57        345.05       422.62 o
  -5   5  12       1396.99       1384.83       412.79 o
  -3   5  12        860.37       1044.32       613.37 o
  -1   5  12       6281.25       6333.91       634.63 o
   1   5  12        701.40        640.34       530.44 o
   3   5  12        473.13        514.35       528.34 o
   5   5  12         20.00          0.00       702.14 o
   7   5  12         61.17        234.54       516.97 o
   9   5  12        679.00       1334.97       549.03 o
  11   5  12        395.85        261.92       671.59 o
  13   5  12        857.42        686.82       634.13 o
  15   5  12        180.01        204.65       728.14 o
 -20   6  12       5430.80       4937.35       736.35 o
 -18   6  12       4436.32       4979.32       678.34 o
 -16   6  12      11025.31      10721.84       590.18 o
 -14   6  12      14743.69      15196.37       924.47 o
 -12   6  12       8846.70       8152.52       533.83 o
 -10   6  12      26679.31      25221.84       792.99 o
  -8   6  12       3977.02       3694.71       640.17 o
  -6   6  12      30316.70      29249.77      1540.88 o
  -4   6  12       2230.38       2510.65       853.75 o
  -2   6  12      35000.52      38855.74      4030.65 o
   0   6  12        394.00       1220.46      1035.42 o
   2   6  12      35132.23      37195.02      1194.18 o
   4   6  12       4074.64       4459.04       832.51 o
   6   6  12      33149.02      34049.79      1242.57 o
   8   6  12       7513.08       6837.91      1055.96 o
  10   6  12      13940.95      14857.91      1000.59 o
  12   6  12       6840.22       6065.15       752.74 o
 -17   7  12       2259.31       1999.78       835.03 o
 -15   7  12        897.85        438.81       770.21 o
 -13   7  12        667.15        880.72       783.94 o
 -11   7  12        446.80        583.71       765.54 o
  -9   7  12        220.63        280.24       791.64 o
  -7   7  12        211.35        165.43       937.74 o
  -5   7  12         78.79        334.61      1223.91 o
  -3   7  12          5.57          0.00      1271.63 o
  -1   7  12       2134.93       1461.38      1062.14 o
   1   7  12         27.56        239.78      1352.09 o
   3   7  12        154.69        773.71      1070.52 o
   5   7  12       2732.77       2458.69      1262.18 o
   7   7  12        866.48        988.06      1089.73 o
   9   7  12        859.65        854.68      1311.37 o
 -14   8  12       1405.54        628.76      2382.76 o
 -12   8  12       3594.79       3164.78      1287.81 o
 -10   8  12      10388.61      11115.78      1238.39 o
  -8   8  12       1140.61       1015.71      1280.34 o
  -6   8  12      31463.82      32210.78      4900.75 o
  -4   8  12         87.09         19.17      1513.37 o
  -2   8  12      24432.38      25511.73      2345.25 o
   0   8  12         10.85          0.00      1640.44 o
   2   8  12      11505.27      11317.02      1662.86 o
   4   8  12       1544.11       1363.34      1722.06 o
   6   8  12       4015.30       3621.81      1686.91 o
 -27   1  13        499.24        489.39       427.27 o
 -25   1  13      20143.57      19243.24       439.15 o
 -23   1  13       1679.77       1752.51       311.74 o
 -21   1  13      46244.75      45838.61       586.41 o
 -19   1  13       9921.06       9581.45       368.26 o
 -17   1  13      40223.98      41129.04       736.00 o
 -15   1  13      27625.96      27737.40       583.84 o
 -13   1  13      46353.41      46220.62      1069.09 o
 -11   1  13     101057.32     100243.68      2202.58 o
  -9   1  13      35679.88      36144.08      1086.63 o
  -7   1  13     151463.50     149820.17      2580.98 o
  -5   1  13      25974.12      25859.09       350.70 o
  -3   1  13     145438.75     138549.45      1242.91 o
  -1   1  13       3023.75       3306.38       295.19 o
   1   1  13     163709.50     151101.69      3565.45 o
   3   1  13        171.57        184.79       263.70 o
   5   1  13      94454.60      88640.68      1833.16 o
   7   1  13      23520.14      22041.27       577.22 o
   9   1  13      63134.19      60466.05      1347.76 o
  11   1  13      25493.40      24978.05       776.17 o
  13   1  13      28908.09      28903.31       644.17 o
  15   1  13       9928.63       9996.15       380.99 o
  17   1  13       9383.21       9296.27       514.69 o
  19   1  13       9044.97       8320.35       444.84 o
 -26   2  13        169.17        326.67       501.61 o
 -24   2  13        535.55        970.81       460.60 o
 -22   2  13        268.02        581.17       415.01 o
 -20   2  13         32.98        189.86       349.96 o
 -18   2  13       1363.53       1597.76       393.65 o
 -16   2  13       7033.75       6770.77       285.71 o
 -14   2  13         25.17         25.73       290.44 o
 -12   2  13       1867.51       2339.93       281.80 o
 -10   2  13      11561.29      11045.35       274.11 o
  -8   2  13        417.54        424.91       252.00 o
  -6   2  13      13595.46      14778.09       365.35 o
  -4   2  13       6288.98       5640.96       292.41 o
  -2   2  13       2563.47       2189.01       366.95 o
   0   2  13       1332.40       1277.80       262.81 o
   2   2  13       6871.63       6926.13       333.35 o
   4   2  13       6564.21       6837.73       380.21 o
   6   2  13         61.18         69.27       369.72 o
   8   2  13        576.42        588.47       406.65 o
  10   2  13        825.13        856.16       412.82 o
  12   2  13        209.46        188.78       405.87 o
  14   2  13       1724.93       1540.38       387.97 o
  16   2  13        393.70        504.72       468.85 o
  18   2  13         45.82        322.08       555.48 o
 -25   3  13       9939.63       9838.33       529.56 o
 -23   3  13        756.95        973.88       415.62 o
 -21   3  13      11329.98      11553.39       398.92 o
 -19   3  13      20175.68      19507.52       532.12 o
 -17   3  13      31735.85      32133.10       460.92 o
 -15   3  13      25731.44      25017.08       408.20 o
 -13   3  13      48953.97      46950.04       508.33 o
 -11   3  13      59182.00      59714.59       690.84 o
  -9   3  13      31106.08      30695.62       469.28 o
  -7   3  13      25682.71      24558.47       368.65 o
  -5   3  13         91.97        250.07       284.38 o
  -3   3  13     100784.03      98270.32      3072.07 o
  -1   3  13        591.44        518.83       331.77 o
   1   3  13     128881.80     127459.25      3321.58 o
   3   3  13       4530.27       4712.28       401.24 o
   5   3  13      97403.61      99036.40       754.83 o
   7   3  13        918.75       1284.78       434.08 o
   9   3  13      25050.23      26674.62      1384.24 o
  11   3  13       6732.88       6465.85       494.71 o
  13   3  13      10169.73      10112.51       464.40 o
  15   3  13      17376.10      17621.11      1049.00 o
  17   3  13       4062.94       4131.00       647.98 o
 -24   4  13        285.05         47.07       522.94 o
 -22   4  13       5242.56       5899.28       473.79 o
 -20   4  13       1133.84       1227.42       462.27 o
 -18   4  13      17391.26      16541.00       571.45 o
 -16   4  13       5142.71       5430.59       372.37 o
 -14   4  13         53.43        351.81       337.87 o
 -12   4  13       7372.14       7312.05       405.26 o
 -10   4  13       5945.84       5978.28       422.94 o
  -8   4  13        331.70        398.96       326.62 o
  -6   4  13        429.52        458.60       383.91 o
  -4   4  13       9377.47       9619.96       446.68 o
  -2   4  13       2230.32       2511.30       484.28 o
   0   4  13        853.91        820.31       512.58 o
   2   4  13       8782.11       8977.67       556.68 o
   4   4  13       4636.56       4970.22       543.09 o
   6   4  13        906.17       1127.52       434.24 o
   8   4  13      10627.31      10533.77       537.21 o
  10   4  13       3066.84       3124.34       531.01 o
  12   4  13        380.64        424.78       581.86 o
  14   4  13        555.74        306.81       629.39 o
  16   4  13        127.95        285.16       665.49 o
 -23   5  13        883.21       1095.44       628.91 o
 -21   5  13      21670.39      21563.39      1170.53 o
 -19   5  13        653.08        621.89       476.83 o
 -17   5  13      22850.05      22362.78       937.88 o
 -15   5  13       8829.70       8749.63       536.26 o
 -13   5  13       3920.55       4080.01       502.47 o
 -11   5  13      53587.65      55007.67      1253.02 o
  -9   5  13       4203.89       4209.59       401.51 o
  -7   5  13      87311.96      84934.29      2361.33 o
  -5   5  13      15604.48      16024.10       523.43 o
  -3   5  13      79610.05      83958.89      3014.61 o
  -1   5  13       5524.79       6219.95       603.46 o
   1   5  13      10499.05      11314.51       632.62 o
   3   5  13        338.12        676.80       693.34 o
   5   5  13      21622.88      22074.50       687.96 o
   7   5  13      13213.97      14310.52       627.12 o
   9   5  13      27491.02      30988.15      2126.22 o
  11   5  13      12574.89      13276.54      1220.96 o
  13   5  13      18636.80      19270.44      1783.18 o
  15   5  13       4531.96       3728.04       642.00 o
 -20   6  13        999.28        828.21       777.65 o
 -18   6  13          4.65        165.57       675.13 o
 -16   6  13       1023.33       1253.88       635.06 o
 -14   6  13       1893.24       1864.78       660.92 o
 -12   6  13       1917.73       1925.10       561.50 o
 -10   6  13       8976.55       8458.40       642.97 o
  -8   6  13        234.11        152.36       600.97 o
  -6   6  13       2487.33       2477.08       529.27 o
  -4   6  13      12382.14      13142.77       872.63 o
  -2   6  13         52.54        132.29       875.62 o
   0   6  13        122.23        122.71       831.13 o
   2   6  13       1819.96       1765.34       840.88 o
   4   6  13        995.20       1357.08       973.29 o
   6   6  13         89.21        664.62      1085.66 o
   8   6  13        744.58        815.98       767.28 o
  10   6  13       1005.33        857.69       794.09 o
  12   6  13        490.09        466.61       719.91 o
 -17   7  13       9588.21       8528.96      1065.01 o
 -15   7  13      10139.93      10159.04       748.42 o
 -13   7  13      19408.42      19820.31      1056.70 o
 -11   7  13       2000.62       2134.98       784.56 o
  -9   7  13       8736.41       8382.79       872.19 o
  -7   7  13       7866.83       8652.46       975.11 o
  -5   7  13       1556.19       1574.89       913.90 o
  -3   7  13      24983.90      27713.02      2170.54 o
  -1   7  13       3055.86       3872.29      1313.16 o
   1   7  13      41651.21      45162.64      2364.50 o
   3   7  13       2607.90       1686.82      1283.09 o
   5   7  13      24692.83      27084.00      1508.96 o
   7   7  13        225.03        117.25      1063.80 o
   9   7  13       8488.31       7922.57      1601.50 o
 -12   8  13       3728.04       3588.84      1196.61 o
 -10   8  13         70.49        129.02      1163.60 o
  -8   8  13          1.79        109.85      1316.16 o
  -6   8  13          5.41          0.00      1484.06 o
  -4   8  13         28.19        298.02      1515.70 o
  -2   8  13       2104.72       1723.05      1594.19 o
   0   8  13         95.45          0.00      1605.77 o
   2   8  13        977.53       1565.55      1302.13 o
   4   8  13       1978.49       1631.49      1740.62 o
 -26   0  14       5107.69       5036.65       659.63 o
 -24   0  14        928.73        570.26       484.41 o
 -22   0  14      24806.07      23870.52       607.54 o
 -20   0  14      13479.27      14607.88       822.71 o
 -18   0  14      75351.68      72419.99      5151.46 o
 -16   0  14      55721.91      55964.12      1047.27 o
 -14   0  14     150434.31     147143.69      2541.68 o
 -12   0  14      25621.55      25134.62       438.41 o
 -10   0  14      53269.88      54185.84      1230.37 o
  -8   0  14      27345.72      29224.82       482.62 o
  -6   0  14        614.72        885.54       320.47 o
  -4   0  14      36448.19      33256.49      1331.54 o
  -2   0  14         12.41        238.17       363.24 o
   0   0  14     260217.03     257712.28     11461.23 o
   2   0  14       4110.27       4234.08       470.62 o
   4   0  14     196398.38     175858.59      1477.13 o
   6   0  14       3392.89       3617.89       450.76 o
   8   0  14      53077.91      51011.29      1819.15 o
  10   0  14       5079.36       4586.10       630.85 o
  12   0  14      18400.48      18280.68       599.14 o
  14   0  14      21268.08      21502.21       569.14 o
  16   0  14       8467.17       8661.30       660.04 o
  18   0  14      17728.48      17915.73       810.87 o
 -27   1  14          8.50        166.37       422.42 o
 -25   1  14        964.98        852.23       435.61 o
 -23   1  14       3803.65       3884.89       396.92 o
 -21   1  14        821.72       1018.03       304.14 o
 -19   1  14       8102.77       7954.28       356.48 o
 -17   1  14      13439.11      13197.46       336.23 o
 -15   1  14         61.12        131.61       239.04 o
 -13   1  14        174.57        345.44       257.12 o
 -11   1  14      11002.68      10322.54       304.03 o
  -9   1  14       4671.60       4255.21       237.74 o
  -7   1  14        113.16        164.75       231.58 o
  -5   1  14      20122.02      20881.91       359.45 o
  -3   1  14      17203.50      16615.45       387.68 o
  -1   1  14          4.35          0.00       337.74 o
   1   1  14       5591.44       4756.73       357.02 o
   3   1  14       9817.80       8818.61       288.38 o
   5   1  14        479.03        309.47       349.81 o
   7   1  14       6314.43       5531.73       398.48 o
   9   1  14       8305.90       8446.74       333.79 o
  11   1  14         12.76        156.99       358.87 o
  13   1  14        601.18        690.28       380.57 o
  15   1  14       1911.61       1702.54       400.03 o
  17   1  14       1427.77       1362.86       445.70 o
 -26   2  14      21390.33      20782.23       936.82 o
 -24   2  14          4.73        283.40       394.73 o
 -22   2  14      36310.70      35992.26       619.60 o
 -20   2  14         74.29        168.52       283.24 o
 -18   2  14      25006.98      24254.23       721.89 o
 -16   2  14       4728.37       4628.20       277.41 o
 -14   2  14      20502.96      20515.27       531.98 o
 -12   2  14      75786.04      74514.27      1360.30 o
 -10   2  14      44116.09      44230.87       841.92 o
  -8   2  14     180448.55     178026.69      4021.49 o
  -6   2  14      83542.44      80334.37      1535.86 o
  -4   2  14     132403.52     128185.38      3043.29 o
  -2   2  14      42512.47      43664.82       508.33 o
   0   2  14      85370.38      88875.18      3373.80 o
   2   2  14        835.14        838.49       295.43 o
   4   2  14      53545.85      52522.84       756.08 o
   6   2  14      14999.03      14555.43       387.32 o
   8   2  14      64661.97      61114.64      1576.03 o
  10   2  14      19545.49      18469.41       938.02 o
  12   2  14      47734.93      46993.89      1732.01 o
  14   2  14       3306.46       3239.24       511.92 o
  16   2  14      13739.18      13615.26       538.11 o
 -25   3  14       1132.75       1140.44       455.46 o
 -23   3  14        204.27        896.28       471.96 o
 -21   3  14        134.88        229.45       399.64 o
 -19   3  14        176.73        132.30       327.85 o
 -17   3  14       2519.74       2264.31       334.35 o
 -15   3  14        837.81       1122.93       285.04 o
 -13   3  14       1052.40        932.50       284.92 o
 -11   3  14       7661.15       8013.40       303.26 o
  -9   3  14       4570.66       4928.57       343.20 o
  -7   3  14       4658.16       4821.52       359.79 o
  -5   3  14       9126.23       8767.53       333.99 o
  -3   3  14        971.22       1066.41       285.75 o
  -1   3  14       1161.17        952.49       386.67 o
   1   3  14         31.44         34.35       391.73 o
   3   3  14      12384.42      12693.72       433.34 o
   5   3  14        429.02        403.37       451.90 o
   7   3  14       1649.92       1666.38       360.65 o
   9   3  14       2068.61       2190.17       381.97 o
  11   3  14       1115.55        891.49       426.06 o
  13   3  14        483.92        585.93       407.97 o
  15   3  14        414.37        514.43       442.83 o
  17   3  14         12.26        465.40       551.11 o
 -24   4  14        481.47        553.51       543.38 o
 -22   4  14      13515.21      14042.99       663.91 o
 -20   4  14       8507.12       8276.70       439.92 o
 -18   4  14      31189.08      29000.20       868.35 o
 -16   4  14       9623.99      10019.63       467.59 o
 -14   4  14      34829.40      34844.80       477.16 o
 -12   4  14      17700.81      17240.92       404.06 o
 -10   4  14      18547.14      17719.43       378.02 o
  -8   4  14      34117.93      35212.85       986.17 o
  -6   4  14       2873.64       3305.22       431.26 o
  -4   4  14      73021.06      73557.54      2239.48 o
  -2   4  14        151.26        129.81       497.21 o
   0   4  14      69398.00      69336.30      1857.84 o
   2   4  14        349.02        434.35       436.05 o
   4   4  14      56507.02      56297.44      1893.14 o
   6   4  14        138.45        257.99       573.35 o
   8   4  14      34967.89      36433.88      1140.45 o
  10   4  14       5176.18       4978.39       560.47 o
  12   4  14      13182.85      13439.46       911.95 o
  14   4  14       9172.40       8800.41       718.19 o
  16   4  14       6802.89       6551.11      1369.05 o
 -23   5  14        773.02        762.85       673.70 o
 -21   5  14       3002.19       2934.79       496.72 o
 -19   5  14       1108.15       1130.29       473.69 o
 -17   5  14       1905.39       2096.26       508.00 o
 -15   5  14       2349.98       2334.94       486.22 o
 -13   5  14       1729.95       1889.30       490.58 o
 -11   5  14         11.49        201.49       416.45 o
  -9   5  14       1955.10       1861.55       392.86 o
  -7   5  14        215.46        328.96       375.20 o
  -5   5  14         41.83        184.54       419.94 o
  -3   5  14        416.13        257.18       485.50 o
  -1   5  14        955.45        968.59       483.11 o
   1   5  14       1308.05       1452.10       679.13 o
   3   5  14        543.10        348.49       598.95 o
   5   5  14          7.13        142.33       588.98 o
   7   5  14       1184.41       1023.87       651.00 o
   9   5  14         56.21        486.89       645.93 o
  11   5  14        879.26        507.71       700.17 o
  13   5  14         23.83        109.54       758.80 o
 -20   6  14       2581.94       3161.54       694.50 o
 -18   6  14      13629.80      13368.29      1248.77 o
 -16   6  14       8819.12       8934.07       587.26 o
 -14   6  14      21374.50      20255.89       770.19 o
 -12   6  14      11665.18      11680.86       668.51 o
 -10   6  14      16284.38      15700.78       631.25 o
  -8   6  14      19498.75      19055.48       784.81 o
  -6   6  14       9438.63       8720.51       709.41 o
  -4   6  14      32931.47      34794.90      1977.48 o
  -2   6  14        698.48       1037.65       841.54 o
   0   6  14      30260.92      32120.75      1146.42 o
   2   6  14        234.03        650.68       692.02 o
   4   6  14      28253.98      30275.17      1427.29 o
   6   6  14       1435.50       1573.15       815.16 o
   8   6  14      18052.35      18461.82      1467.47 o
  10   6  14       1680.65       1681.44       768.94 o
  12   6  14       5590.43       6145.78      1390.48 o
 -17   7  14        561.98        556.41       844.45 o
 -15   7  14       2278.77       2011.58       828.00 o
 -13   7  14       1691.78       1556.93       854.53 o
 -11   7  14        121.78        241.67       812.74 o
  -9   7  14         27.30          0.00       770.87 o
  -7   7  14        672.42        606.63       972.09 o
  -5   7  14         93.24         36.10      1139.29 o
  -3   7  14       1661.69       1284.21       899.79 o
  -1   7  14          2.42        611.82      1280.90 o
   1   7  14        511.95        675.94      1288.95 o
   3   7  14       1006.98       1571.52      1352.74 o
   5   7  14          3.21          0.00      1375.98 o
   7   7  14        954.55       1059.25      1349.63 o
 -12   8  14       6209.90       6922.99      1247.55 o
 -10   8  14       4251.89       3526.31      1324.02 o
  -8   8  14      12880.48      14255.78      1536.19 o
  -6   8  14       7108.81       7153.74      1498.78 o
  -4   8  14      16203.71      15123.11      3323.43 o
  -2   8  14       6149.37       5458.66      1588.67 o
   0   8  14      11155.70      10847.73      1692.81 o
   2   8  14          1.05          0.00      1429.88 o
 -27   1  15      13726.88      11839.53       411.23 o
 -25   1  15        354.91        231.49       420.57 o
 -23   1  15      28833.20      28140.65       633.28 o
 -21   1  15        381.83        337.73       289.21 o
 -19   1  15      46217.66      45898.55       431.11 o
 -17   1  15       6111.13       5787.42       239.63 o
 -15   1  15      39623.66      40683.54       925.20 o
 -13   1  15      22940.98      22862.56       357.74 o
 -11   1  15      77166.79      74762.52      1192.76 o
  -9   1  15      95659.75      92530.27      1472.00 o
  -7   1  15      59222.72      57113.15       818.77 o
  -5   1  15      70817.39      68480.54      1089.00 o
  -3   1  15      27695.98      27438.75       400.65 o
  -1   1  15      92042.77      89737.32      1903.54 o
   1   1  15       9891.51       9928.86       359.90 o
   3   1  15      79211.02      70814.52       644.68 o
   5   1  15         42.63        301.40       373.58 o
   7   1  15      86911.98      80105.66      1080.94 o
   9   1  15       4450.61       4422.63       366.80 o
  11   1  15      46706.51      45025.86      1631.42 o
  13   1  15      10671.87      10946.31       466.91 o
  15   1  15      16363.48      16908.57       537.73 o
  17   1  15       3750.50       3998.17       547.80 o
 -26   2  15       1302.66       1259.42       464.89 o
 -24   2  15        458.54        736.03       488.20 o
 -22   2  15         54.85        158.73       378.84 o
 -20   2  15        442.08        485.00       324.71 o
 -18   2  15         15.32        261.48       327.36 o
 -16   2  15       5444.09       5187.23       273.38 o
 -14   2  15       2552.89       2572.60       325.73 o
 -12   2  15       5727.76       5914.61       318.29 o
 -10   2  15       7557.53       7887.38       361.36 o
  -8   2  15        101.19        373.81       291.63 o
  -6   2  15       6063.08       6141.78       296.73 o
  -4   2  15       2740.55       2832.00       303.53 o
  -2   2  15       3636.02       3684.15       274.60 o
   0   2  15        126.65        157.86       364.06 o
   2   2  15       5165.22       5167.35       405.58 o
   4   2  15       5487.05       5243.02       363.23 o
   6   2  15        962.42        595.89       404.37 o
   8   2  15       1145.79       1030.83       381.86 o
  10   2  15       2737.68       2735.45       455.96 o
  12   2  15        543.00        371.18       471.01 o
  14   2  15       1095.10       1052.06       497.47 o
  16   2  15        234.35        101.22       493.93 o
 -25   3  15        112.94        246.98       470.79 o
 -23   3  15      12851.14      12141.90       497.22 o
 -21   3  15       5635.87       5947.62       420.84 o
 -19   3  15      36434.69      34632.42       822.48 o
 -17   3  15      14446.20      14250.49       371.87 o
 -15   3  15      75057.12      72179.00       516.67 o
 -13   3  15      10826.71      10712.27       315.91 o
 -11   3  15      49426.18      48567.98       572.37 o
  -9   3  15      26881.29      27739.40       427.01 o
  -7   3  15      16788.82      17425.31       438.77 o
  -5   3  15      79228.01      81385.33      3122.65 o
  -3   3  15       3928.18       4338.59       400.48 o
  -1   3  15     144983.09     158905.72      5919.93 o
   1   3  15        858.88        793.68       409.96 o
   3   3  15      82071.43      81237.99      2511.91 o
   5   3  15       3367.83       3491.81       402.88 o
   7   3  15      36550.17      38273.48       857.81 o
   9   3  15        672.78        849.71       432.39 o
  11   3  15      15695.31      15718.97       992.16 o
  13   3  15       4850.69       4967.82       478.98 o
  15   3  15      14055.03      13322.96       606.98 o
 -24   4  15       2178.66       2022.13       556.91 o
 -22   4  15       1956.15       1898.69       415.47 o
 -20   4  15        481.91        652.03       493.93 o
 -18   4  15      13101.94      13531.37       503.92 o
 -16   4  15        466.24        577.10       329.69 o
 -14   4  15        379.32        554.90       353.28 o
 -12   4  15       3859.87       3822.30       303.78 o
 -10   4  15       4523.59       4810.02       340.83 o
  -8   4  15        744.93        894.10       329.70 o
  -6   4  15       7202.43       7476.43       449.61 o
  -4   4  15      17984.44      18280.85       638.69 o
  -2   4  15        551.80        625.14       518.33 o
   0   4  15       7928.29       7733.05       529.73 o
   2   4  15       4200.76       4454.65       411.67 o
   4   4  15        772.72        903.27       578.56 o
   6   4  15       1599.03       1121.08       521.49 o
   8   4  15       1843.91       2267.13       440.87 o
  10   4  15        707.67        802.38       609.92 o
  12   4  15        883.22        537.89       596.99 o
  14   4  15       1589.87       1510.56       655.42 o
 -21   5  15        231.63        192.37       602.84 o
 -19   5  15      11421.83      11156.50       816.07 o
 -17   5  15        761.42        646.03       555.80 o
 -15   5  15      10612.86       9748.28       449.71 o
 -13   5  15      15414.28      15076.27       487.93 o
 -11   5  15      14320.61      13963.18       547.53 o
  -9   5  15      42487.78      42962.32      1552.49 o
  -7   5  15      24440.42      25014.42       991.45 o
  -5   5  15      27081.46      26419.70       871.06 o
  -3   5  15      21862.40      24268.62      1267.41 o
  -1   5  15      18383.40      18526.75       649.64 o
   1   5  15        268.27        339.74       588.96 o
   3   5  15      29989.36      30714.77      1122.96 o
   5   5  15       4459.03       5030.43       656.22 o
   7   5  15      38282.38      40919.17      2855.52 o
   9   5  15       4282.68       4479.90       720.99 o
  11   5  15      23652.23      27484.67      2228.65 o
  13   5  15       1189.34        721.98       688.17 o
 -20   6  15        143.76        289.86       767.04 o
 -18   6  15        198.85        393.30       636.45 o
 -16   6  15       8988.74       9074.37       598.52 o
 -14   6  15         81.60        234.43       554.64 o
 -12   6  15      10889.63      10022.18       612.91 o
 -10   6  15       9683.14       9297.28       600.66 o
  -8   6  15        274.93        269.04       540.47 o
  -6   6  15       4337.97       4922.45       751.17 o
  -4   6  15       6394.35       7613.92       822.48 o
  -2   6  15        730.30        799.70       796.39 o
   0   6  15       3260.32       3618.72       861.80 o
   2   6  15       1668.02       1926.03       877.73 o
   4   6  15         98.04        314.38       731.75 o
   6   6  15         26.04        345.86       888.53 o
   8   6  15       3321.91       3609.65       972.41 o
  10   6  15       4032.32       3741.86       870.01 o
 -17   7  15       2722.81       2769.45       890.46 o
 -15   7  15      20658.72      19771.97       919.78 o
 -13   7  15       5999.78       5859.48       850.57 o
 -11   7  15      12620.99      12144.69       926.60 o
  -9   7  15       5122.81       4862.15       647.67 o
  -7   7  15       4903.54       4147.67       973.20 o
  -5   7  15      21627.43      20507.60      2466.22 o
  -3   7  15       3334.93       2811.84      1257.30 o
  -1   7  15      33769.65      34130.04      3791.29 o
   1   7  15       2158.01       1865.31      1304.57 o
   3   7  15      23112.39      24580.60      1484.69 o
   5   7  15        224.93        581.76      1072.41 o
   7   7  15      11805.69      11327.75      1152.35 o
 -12   8  15        116.71        267.49      2583.13 o
 -10   8  15        250.62        362.19      1292.22 o
  -8   8  15        387.96        278.97      1456.75 o
  -6   8  15       1603.46       1426.55      1458.41 o
  -4   8  15       2136.21       1873.76      1186.06 o
  -2   8  15        490.43        659.73      1353.96 o
   0   8  15       1500.63       1485.72      1747.87 o
   2   8  15       1627.41       1291.16      1712.16 o
 -26   0  16         56.75        224.75       512.72 o
 -24   0  16      12457.55      12840.00      1294.03 o
 -22   0  16        961.28        686.96       589.40 o
 -20   0  16      66360.63      65247.15      3206.46 o
 -18   0  16         70.74         94.15       505.23 o
 -16   0  16     102476.34      97407.73      1014.20 o
 -14   0  16        330.71        460.02       440.23 o
 -12   0  16     100529.08      99125.71      3190.17 o
 -10   0  16      10830.29      11148.52       415.71 o
  -8   0  16       9311.37       9862.02       526.10 o
  -6   0  16      97980.41      94502.81      3737.00 o
  -4   0  16      16299.55      14133.52       868.61 o
  -2   0  16     174929.75     168620.47      5023.64 o
   0   0  16      44083.56      45492.26      3408.31 o
   2   0  16     140393.72     132603.30      2219.40 o
   4   0  16      29304.62      26761.50      1463.81 o
   6   0  16      30605.81      26500.90       767.44 o
   8   0  16        109.73         59.94       424.44 o
  10   0  16      27235.65      25967.23      1481.08 o
  12   0  16      16388.41      17094.75       837.52 o
  14   0  16      16274.10      16732.42       893.29 o
  16   0  16       9360.98       9783.27       702.93 o
 -27   1  16        198.46        194.73       600.73 o
 -25   1  16       2464.39       2597.75       416.60 o
 -23   1  16       2613.14       2741.11       422.03 o
 -21   1  16       1166.73       1009.21       314.84 o
 -19   1  16      10171.20      10458.08       326.49 o
 -17   1  16       3120.08       3341.79       261.83 o
 -15   1  16         42.62         27.49       227.43 o
 -13   1  16       8950.36       9149.47       274.26 o
 -11   1  16       5092.63       4864.37       283.00 o
  -9   1  16         25.10         89.17       246.68 o
  -7   1  16       4215.92       4086.51       248.12 o
  -5   1  16      19018.85      18553.31       344.84 o
  -3   1  16      11411.42      11073.32       292.20 o
  -1   1  16       3407.55       3500.74       339.35 o
   1   1  16      12505.53      12205.55       357.57 o
   3   1  16        240.50        274.74       343.78 o
   5   1  16        746.66        565.56       330.40 o
   7   1  16       3687.44       3266.84       307.06 o
   9   1  16       4078.91       4299.55       401.18 o
  11   1  16         46.17        211.01       337.76 o
  13   1  16       1462.17       1375.44       346.70 o
  15   1  16        450.97        348.83       407.10 o
 -26   2  16       1730.05       1324.26       468.45 o
 -24   2  16      22908.53      22200.51       542.69 o
 -22   2  16       2251.94       2897.96       383.98 o
 -20   2  16      21907.84      20814.13       648.52 o
 -18   2  16       2286.18       2034.29       303.77 o
 -16   2  16      15780.30      15612.31       447.50 o
 -14   2  16      31686.71      30703.15       618.89 o
 -12   2  16      79842.95      82268.69      2163.26 o
 -10   2  16      63671.55      63165.79      1153.73 o
  -8   2  16     108452.65     109373.08      1834.88 o
  -6   2  16      57828.42      57511.13      1280.28 o
  -4   2  16      50052.35      47774.59      1357.88 o
  -2   2  16      22264.73      23069.49       772.74 o
   0   2  16       3640.51       4362.83       384.87 o
   2   2  16      54731.82      53953.85      1108.56 o
   4   2  16       1464.02       1597.96       334.77 o
   6   2  16      80896.41      76197.67       783.58 o
   8   2  16        364.10        506.06       399.20 o
  10   2  16      58172.43      54500.00      2400.20 o
  12   2  16        110.39        132.98       407.57 o
  14   2  16      22877.49      22891.23       521.06 o
  16   2  16        879.67        666.59       497.54 o
 -25   3  16        333.48        177.00       458.11 o
 -23   3  16         41.22        301.28       424.78 o
 -21   3  16          2.98        183.41       405.93 o
 -19   3  16        313.73        324.05       289.71 o
 -17   3  16       5197.20       5061.18       344.37 o
 -15   3  16        650.09        755.36       312.97 o
 -13   3  16       5837.71       5916.06       299.14 o
 -11   3  16       9311.68       9036.41       375.91 o
  -9   3  16         33.46         79.69       273.87 o
  -7   3  16       1973.67       2105.25       344.51 o
  -5   3  16        796.63        954.37       310.48 o
  -3   3  16        537.22        501.54       382.67 o
  -1   3  16       2394.65       2730.12       496.81 o
   1   3  16       1933.43       1557.71       352.42 o
   3   3  16       9072.55       7933.62       395.42 o
   5   3  16         14.79        278.97       424.43 o
   7   3  16       3041.61       3252.42       507.81 o
   9   3  16       1138.83       1068.48       364.03 o
  11   3  16          7.09        138.64       414.32 o
  13   3  16       1119.31       1320.87       462.48 o
  15   3  16       1008.20       1123.46       642.48 o
 -24   4  16      13039.83      11977.12       633.80 o
 -22   4  16        603.63       1017.76       471.14 o
 -20   4  16      30989.62      31165.80       629.43 o
 -18   4  16       2121.35       2258.94       450.73 o
 -16   4  16      43725.99      43123.34       732.86 o
 -14   4  16       3261.53       3038.13       439.88 o
 -12   4  16      35192.93      34423.70       488.81 o
 -10   4  16       8234.56       8085.27       343.43 o
  -8   4  16      17423.40      17827.39       778.03 o
  -6   4  16      38083.90      38046.64      1106.86 o
  -4   4  16      19174.96      19143.99       782.87 o
  -2   4  16      71622.95      78339.07      3201.01 o
   0   4  16       9204.23      10214.97       506.08 o
   2   4  16      53536.01      52893.66       909.38 o
   4   4  16       3234.24       3725.06       574.66 o
   6   4  16      39588.08      41367.76      1535.11 o
   8   4  16          3.37        122.47       556.43 o
  10   4  16      18743.77      19126.20       961.53 o
  12   4  16       2852.29       2999.94       520.80 o
  14   4  16      12854.73      11995.96      1029.98 o
 -21   5  16        100.34        206.04       539.92 o
 -19   5  16       1101.95        827.83       482.77 o
 -17   5  16        137.53          0.00       476.05 o
 -15   5  16         15.15          0.00       478.70 o
 -13   5  16        989.83       1046.69       438.61 o
 -11   5  16          7.27        132.80       497.16 o
  -9   5  16       4129.64       3962.32       441.11 o
  -7   5  16         22.66        184.38       431.12 o
  -5   5  16        620.02        761.26       588.51 o
  -3   5  16        627.30        414.35       631.74 o
  -1   5  16         15.69        149.16       581.81 o
   1   5  16       1808.78       2168.00       564.68 o
   3   5  16        377.05        542.71       632.00 o
   5   5  16         28.73          9.13       666.81 o
   7   5  16        231.02        369.67       632.37 o
   9   5  16        172.95        132.86       712.50 o
  11   5  16          6.26        187.65       574.39 o
 -20   6  16      13385.75      12000.88       781.63 o
 -18   6  16        787.69        620.80       630.33 o
 -16   6  16      21585.82      20871.81       922.92 o
 -14   6  16       5040.18       4538.28       538.07 o
 -12   6  16      12873.88      12396.84       755.23 o
 -10   6  16       9824.09       9741.34       625.44 o
  -8   6  16      11874.42      11418.41       578.18 o
  -6   6  16      16676.62      17686.39       735.95 o
  -4   6  16      14179.04      14931.95      1120.95 o
  -2   6  16      37527.87      37809.09       831.53 o
   0   6  16       3483.52       4119.31       954.73 o
   2   6  16      29206.77      30090.54       917.77 o
   4   6  16        375.30        489.69       772.49 o
   6   6  16      20657.03      21379.44      1508.69 o
   8   6  16        422.99        721.89       794.05 o
  10   6  16      13801.57      13623.87      1501.92 o
 -15   7  16       1253.03       1067.63       907.72 o
 -13   7  16         30.76        314.74       716.35 o
 -11   7  16        499.82        343.34       896.96 o
  -9   7  16         76.55        102.77       692.43 o
  -7   7  16        128.15        227.73       955.22 o
  -5   7  16         45.46         77.27      1030.76 o
  -3   7  16        256.28        186.47      1215.20 o
  -1   7  16        424.69        257.28      1334.92 o
   1   7  16        783.40       1254.80      1128.00 o
   3   7  16        296.41          0.00      1362.52 o
   5   7  16        892.54       1834.48      1016.07 o
 -10   8  16       7405.75       7735.82      1313.83 o
  -8   8  16      14364.17      14186.34      1511.49 o
  -6   8  16       5780.69       6163.49      1656.03 o
  -4   8  16       5255.26       6095.87      1709.95 o
  -2   8  16       4102.61       4009.27      1706.13 o
   0   8  16       1454.20       1430.35      1361.23 o
 -25   1  17      16288.70      16761.72       483.85 o
 -23   1  17       2453.33       2498.69       364.39 o
 -21   1  17      26511.26      25994.19       579.57 o
 -19   1  17        606.97        938.48       313.03 o
 -17   1  17      34241.89      34005.91       568.74 o
 -15   1  17       9289.34       9072.55       261.99 o
 -13   1  17      72816.26      72235.77      1177.51 o
 -11   1  17      14960.18      15335.02       319.84 o
  -9   1  17      93300.80      96495.24      2545.51 o
  -7   1  17      55252.75      55124.69      1004.29 o
  -5   1  17      55595.40      51340.35       938.31 o
  -3   1  17      42228.28      41772.01      1053.42 o
  -1   1  17      18293.09      18816.39       621.74 o
   1   1  17      82901.77      81275.39      1088.33 o
   3   1  17       4623.72       4235.65       348.41 o
   5   1  17      47111.93      43362.66       709.50 o
   7   1  17        849.28       1474.75       346.96 o
   9   1  17      50647.19      46909.91      1954.26 o
  11   1  17          3.83        166.06       433.98 o
  13   1  17      22650.01      22816.06       700.10 o
  15   1  17       1696.42       1571.67       462.10 o
 -26   2  17        330.17        256.79       425.43 o
 -24   2  17        147.25        646.20       394.25 o
 -22   2  17          7.33        133.76       415.90 o
 -20   2  17        145.86        288.27       289.76 o
 -18   2  17        393.72        455.62       331.90 o
 -16   2  17       5304.49       5009.86       271.83 o
 -14   2  17       3974.82       3914.74       299.07 o
 -12   2  17       5860.27       5883.81       285.88 o
 -10   2  17         91.97        175.82       319.98 o
  -8   2  17       1270.62       1279.98       323.96 o
  -6   2  17       4052.86       3836.75       391.51 o
  -4   2  17        803.45        941.32       279.32 o
  -2   2  17        426.80        471.58       339.97 o
   0   2  17        578.71        580.10       396.04 o
   2   2  17       9074.84       8479.96       525.67 o
   4   2  17        293.29         87.20       352.47 o
   6   2  17       4065.18       3769.33       467.98 o
   8   2  17       1523.85       1502.02       340.93 o
  10   2  17         15.97         84.76       415.58 o
  12   2  17        285.85        147.82       440.00 o
  14   2  17        719.73        485.70       442.63 o
 -25   3  17      10059.62       9327.96       454.37 o
 -23   3  17        138.50        212.73       377.06 o
 -21   3  17      38468.25      39486.04       781.73 o
 -19   3  17        214.02        409.04       310.16 o
 -17   3  17      65220.53      63094.17      1405.04 o
 -15   3  17        236.25        293.75       358.59 o
 -13   3  17      44686.09      43949.68       835.19 o
 -11   3  17       2150.90       2332.17       274.30 o
  -9   3  17      30777.72      31874.84       895.99 o
  -7   3  17      26025.65      26501.98       838.58 o
  -5   3  17      19525.47      21314.30       834.44 o
  -3   3  17      80328.34      83030.01      2079.20 o
  -1   3  17      41406.72      45424.03      1918.38 o
   1   3  17      62133.50      62663.48       993.73 o
   3   3  17      11063.18      12164.67       466.02 o
   5   3  17      31246.08      31155.14       583.41 o
   7   3  17       1691.27       1714.05       439.16 o
   9   3  17      25588.97      25648.76      1238.07 o
  11   3  17       2406.22       2769.62       481.47 o
  13   3  17      21812.89      21719.97       839.00 o
 -24   4  17       1531.77       1333.14       586.15 o
 -22   4  17         41.17        300.26       534.61 o
 -20   4  17       3153.99       3396.83       402.24 o
 -18   4  17        789.94        841.37       444.13 o
 -16   4  17        970.70        827.73       371.29 o
 -14   4  17        373.18        485.75       430.64 o
 -12   4  17       3097.56       3246.34       453.01 o
 -10   4  17      10322.38      10255.09       415.39 o
  -8   4  17        386.62        274.56       321.24 o
  -6   4  17      11973.59      12371.15       424.18 o
  -4   4  17       2220.85       2359.68       398.90 o
  -2   4  17        114.74          0.00       401.72 o
   0   4  17      17939.49      17329.38       502.44 o
   2   4  17       1586.30       1429.91       509.07 o
   4   4  17        621.97        191.91       511.27 o
   6   4  17       1968.31       2173.58       483.51 o
   8   4  17        355.95        316.17       549.56 o
  10   4  17        132.33        101.27       681.36 o
  12   4  17          5.59        132.34       526.28 o
 -21   5  17       7214.36       6569.87       638.04 o
 -19   5  17        183.12        208.17       505.71 o
 -17   5  17      12846.28      12477.68       525.62 o
 -15   5  17      13761.96      13978.67       546.40 o
 -13   5  17      28063.20      27504.16       573.16 o
 -11   5  17      30024.05      28239.25      1100.15 o
  -9   5  17      53630.94      54424.88      1690.40 o
  -7   5  17      10935.08      10686.51       574.51 o
  -5   5  17      37813.86      35922.77      2172.38 o
  -3   5  17      11510.16      12356.55       759.08 o
  -1   5  17       7521.04       7990.23       617.24 o
   1   5  17      21972.96      23045.74       656.21 o
   3   5  17        361.15        215.96       570.54 o
   5   5  17      56559.62      58622.86      3273.38 o
   7   5  17         54.62        266.19       736.55 o
   9   5  17      35948.22      36723.50      3245.89 o
  11   5  17         11.50        259.99       682.89 o
 -20   6  17         49.80          0.00      1166.70 o
 -18   6  17       2473.47       2291.31       662.06 o
 -16   6  17       2137.11       2235.70       702.77 o
 -14   6  17        691.89        847.29       624.31 o
 -12   6  17       1648.38       1857.51       650.18 o
 -10   6  17        156.97        217.29       594.66 o
  -8   6  17       1535.01       1386.09       655.39 o
  -6   6  17       3267.27       3262.93       826.22 o
  -4   6  17       2119.50       2393.59       705.87 o
  -2   6  17        207.33        146.08       699.01 o
   0   6  17       2359.73       2342.13       787.15 o
   2   6  17       1608.27       1731.35       697.15 o
   4   6  17         53.65         17.03       927.82 o
   6   6  17        145.39        284.48       957.80 o
   8   6  17       2590.63       2493.79      1030.62 o
 -15   7  17       1341.89       1039.76       892.15 o
 -13   7  17      12757.98      11905.37       794.09 o
 -11   7  17        251.33        335.74       847.86 o
  -9   7  17       4167.77       4339.76       876.40 o
  -7   7  17      13159.87      15045.81      1160.76 o
  -5   7  17       4444.58       4633.89      1166.98 o
  -3   7  17      19800.73      20786.37      1232.75 o
  -1   7  17       6206.38       6436.24      1404.27 o
   1   7  17      15192.28      14798.17      1402.92 o
   3   7  17       5547.77       5849.90      1361.74 o
   5   7  17       6990.08       5470.20      1402.07 o
  -8   8  17        461.92        501.16      1427.42 o
  -6   8  17       1385.24       1444.07      1405.68 o
  -4   8  17        892.19        276.04      1657.00 o
 -26   0  18      11602.66      11540.86      1261.46 o
 -24   0  18         40.97         42.61       519.71 o
 -22   0  18      51517.82      48863.24      1714.03 o
 -20   0  18       4638.00       4632.71       409.83 o
 -18   0  18      58785.24      58471.85       912.04 o
 -16   0  18        574.21        739.07       333.16 o
 -14   0  18      17672.97      17692.27       491.24 o
 -12   0  18         85.40        549.07       436.77 o
 -10   0  18      34409.36      34593.95      1609.89 o
  -8   0  18      54539.64      54585.89      1262.94 o
  -6   0  18      60303.19      59151.05       666.05 o
  -4   0  18     121329.65     120456.57       992.98 o
  -2   0  18      98835.34     102607.49      2422.24 o
   0   0  18      67690.55      70605.09      3555.39 o
   2   0  18      47838.06      45026.95       842.95 o
   4   0  18      19185.89      18250.14       497.03 o
   6   0  18       1199.55       1141.37       477.22 o
   8   0  18      21711.06      20938.45       637.47 o
  10   0  18       1755.18       1865.39       480.60 o
  12   0  18      38140.33      36381.07      1959.31 o
  14   0  18       2193.55       1777.30       608.61 o
 -25   1  18       2636.10       2667.93       376.00 o
 -23   1  18         84.26        401.41       326.36 o
 -21   1  18       3222.70       3370.47       373.16 o
 -19   1  18       5321.63       5245.74       323.92 o
 -17   1  18         10.86         44.72       315.17 o
 -15   1  18       2812.15       2862.74       260.14 o
 -13   1  18      14736.63      14511.31       338.10 o
 -11   1  18       1290.29       1125.10       272.16 o
  -9   1  18         50.63         76.94       276.64 o
  -7   1  18       8626.19       8552.46       344.50 o
  -5   1  18       3447.95       3114.25       307.49 o
  -3   1  18        110.66         30.30       379.44 o
  -1   1  18       7058.56       7389.08       378.96 o
   1   1  18       8442.65       8568.53       375.14 o
   3   1  18        176.79         69.90       333.35 o
   5   1  18        591.33        762.61       322.63 o
   7   1  18       2431.44       2383.98       345.61 o
   9   1  18        510.24        388.03       331.00 o
  11   1  18        567.20        338.10       391.38 o
  13   1  18       1875.04       1785.22       409.88 o
  15   1  18         73.02        489.65       580.88 o
 -26   2  18       9933.58       8670.96       398.55 o
 -24   2  18       7393.46       8068.87       432.91 o
 -22   2  18      11004.02      10876.53       332.24 o
 -20   2  18        142.08        439.52       363.01 o
 -18   2  18      31383.50      31227.75       694.54 o
 -16   2  18       5521.12       5799.00       314.79 o
 -14   2  18      74875.87      75697.10      1462.02 o
 -12   2  18       7351.56       7588.48       410.17 o
 -10   2  18     149837.12     150607.03      4237.76 o
  -8   2  18       1980.07       2330.82       322.74 o
  -6   2  18      44916.21      46407.42       919.93 o
  -4   2  18      12797.49      13252.58       394.37 o
  -2   2  18       9054.63       9677.52       402.84 o
   0   2  18      53080.16      53492.30      1555.48 o
   2   2  18        898.03        895.20       327.70 o
   4   2  18      67870.24      65737.20      1029.20 o
   6   2  18       6387.96       6265.21       456.77 o
   8   2  18      45260.60      43055.40      1549.78 o
  10   2  18       4702.01       4533.64       412.09 o
  12   2  18      18259.33      17870.83       588.50 o
  14   2  18         20.10        291.37       459.89 o
 -25   3  18        235.07        213.37       535.49 o
 -23   3  18         63.82        227.68       402.55 o
 -21   3  18        201.20        248.73       351.76 o
 -19   3  18       1256.45       1267.81       367.52 o
 -17   3  18       7909.43       7467.45       341.64 o
 -15   3  18       1273.92       1292.75       325.28 o
 -13   3  18       7106.57       6868.26       354.70 o
 -11   3  18         79.31        237.73       310.11 o
  -9   3  18       9347.40       9115.66       329.76 o
  -7   3  18         30.00          0.00       385.25 o
  -5   3  18        567.24        847.15       330.36 o
  -3   3  18          2.06          0.00       354.32 o
  -1   3  18       1221.83       1197.54       411.71 o
   1   3  18       1455.51       1256.22       397.41 o
   3   3  18        447.57        473.02       508.49 o
   5   3  18       1162.95       1084.92       377.38 o
   7   3  18       4121.06       4444.56       436.43 o
   9   3  18         57.01        249.64       441.92 o
  11   3  18        679.91        504.49       542.76 o
  13   3  18        300.71        460.22       647.01 o
 -24   4  18       1411.82        995.94       892.30 o
 -22   4  18      16942.18      16925.97       513.59 o
 -20   4  18        952.22        847.86       415.66 o
 -18   4  18      35721.54      35775.39       527.00 o
 -16   4  18        683.28        921.64       370.89 o
 -14   4  18      25205.36      24481.93       431.58 o
 -12   4  18       7330.25       8046.44       459.53 o
 -10   4  18      29891.41      30540.81      1017.09 o
  -8   4  18      22230.67      22402.46       968.65 o
  -6   4  18      34344.80      33736.88      1431.82 o
  -4   4  18      32714.34      32445.17      1497.50 o
  -2   4  18      51858.92      57726.09      2614.01 o
   0   4  18      25599.50      26472.23       627.30 o
   2   4  18      24872.79      24811.29       698.70 o
   4   4  18      29659.57      30724.29      1315.88 o
   6   4  18       2575.24       2814.69       638.09 o
   8   4  18      30797.28      31406.12      1485.53 o
  10   4  18        618.15        467.40       661.84 o
  12   4  18      20890.85      20750.89       898.70 o
 -21   5  18       1019.40        625.14       654.92 o
 -19   5  18          0.78         27.70       499.75 o
 -17   5  18        865.75        727.67       486.53 o
 -15   5  18        385.64        549.22       440.50 o
 -13   5  18         20.41         76.24       480.06 o
 -11   5  18         58.87         93.86       448.73 o
  -9   5  18        125.85        120.17       516.10 o
  -7   5  18        610.09        773.54       535.04 o
  -5   5  18        859.96       1023.94       489.20 o
  -3   5  18        373.15        622.74       643.27 o
  -1   5  18        308.04        273.37       573.97 o
   1   5  18         36.12        218.95       518.42 o
   3   5  18        248.82        267.75       583.68 o
   5   5  18         65.47        285.42       721.92 o
   7   5  18        485.42        239.30       709.97 o
   9   5  18          5.09         36.02       789.53 o
 -18   6  18      17629.48      18353.54       959.42 o
 -16   6  18          5.47        322.93       549.19 o
 -14   6  18      28046.26      26946.81      1468.55 o
 -12   6  18       1224.35       1192.54       641.82 o
 -10   6  18      15955.92      16018.48       711.57 o
  -8   6  18       6810.02       7081.67       625.43 o
  -6   6  18      19083.26      20726.43       913.09 o
  -4   6  18      11492.47      12326.27      1118.56 o
  -2   6  18      11999.10      12830.60       852.30 o
   0   6  18      16276.31      16530.01       798.32 o
   2   6  18       5691.06       6162.75       766.65 o
   4   6  18      16598.98      16025.43      1122.66 o
   6   6  18       1626.47       1965.87       705.42 o
   8   6  18      12573.63      11466.41      1259.00 o
 -15   7  18         81.05        106.75       870.95 o
 -13   7  18          8.69         88.07       892.82 o
 -11   7  18        126.39        211.73       856.48 o
  -9   7  18          5.74         44.33       882.40 o
  -7   7  18       2067.56       2436.71      1108.69 o
  -5   7  18        210.37        508.68      1130.49 o
  -3   7  18        358.51        773.56      1348.70 o
  -1   7  18        339.43        639.02      1071.91 o
   1   7  18          2.11        289.45      1298.30 o
   3   7  18         84.60        851.52      1415.81 o
 -25   1  19       5079.46       4625.74       322.74 o
 -23   1  19      14570.25      14235.94       416.44 o
 -21   1  19       2219.08       2475.09       356.70 o
 -19   1  19      33822.51      33403.37       885.79 o
 -17   1  19        227.36        379.71       317.11 o
 -15   1  19      51923.49      51114.86       786.72 o
 -13   1  19       1014.62       1541.45       222.27 o
 -11   1  19      95970.72      96551.14      1965.23 o
  -9   1  19       3156.53       3196.81       286.57 o
  -7   1  19      70506.54      71151.73      1256.46 o
  -5   1  19      12389.29      11927.44       340.39 o
  -3   1  19      28099.96      28333.53       939.87 o
  -1   1  19      45117.00      47241.83      1054.42 o
   1   1  19      28534.44      27321.41       789.85 o
   3   1  19      62865.88      58839.15      1115.82 o
   5   1  19       3678.58       3618.38       353.86 o
   7   1  19      31207.34      28552.36       523.43 o
   9   1  19       3178.51       3368.30       429.01 o
  11   1  19      21794.52      19722.67       744.55 o
  13   1  19         87.79        104.28       461.92 o
 -24   2  19         22.78         79.71       368.59 o
 -22   2  19        672.04        717.23       365.94 o
 -20   2  19       1043.57       1116.42       338.73 o
 -18   2  19       1531.11       1718.10       297.79 o
 -16   2  19         66.46        325.26       293.69 o
 -14   2  19       2571.91       2564.70       285.51 o
 -12   2  19       1877.43       1695.29       278.28 o
 -10   2  19       4527.94       4386.90       294.31 o
  -8   2  19         38.98        123.21       289.90 o
  -6   2  19        255.70        199.08       278.04 o
  -4   2  19        831.72        935.47       313.66 o
  -2   2  19       1136.89       1312.49       405.69 o
   0   2  19        711.80        490.40       337.83 o
   2   2  19       1140.67       1026.06       390.80 o
   4   2  19       1000.55        767.06       343.47 o
   6   2  19       1886.61       2129.30       436.18 o
   8   2  19       1200.24        885.33       504.18 o
  10   2  19        741.60        717.48       429.72 o
  12   2  19        108.63        399.50       432.88 o
  14   2  19         97.32          0.00       809.39 o
 -25   3  19       1424.77       1442.09       817.28 o
 -23   3  19      22426.24      22618.67       571.67 o
 -21   3  19       6033.52       6144.63       387.48 o
 -19   3  19      33785.10      32343.65       979.76 o
 -17   3  19       6781.33       6649.92       355.59 o
 -15   3  19      25844.19      26051.08       507.62 o
 -13   3  19        246.02        296.44       399.17 o
 -11   3  19      19447.93      19301.39       403.62 o
  -9   3  19      19058.04      18794.35       575.72 o
  -7   3  19      54348.96      54370.88      1962.66 o
  -5   3  19      39980.64      39172.51      1889.15 o
  -3   3  19      65537.80      68135.99      2613.70 o
  -1   3  19      23678.06      24677.02      1255.60 o
   1   3  19      39014.03      40730.45       750.96 o
   3   3  19      12275.85      12693.32       482.25 o
   5   3  19       9765.45       9761.53       425.97 o
   7   3  19      21237.00      21988.99       518.81 o
   9   3  19        161.64        111.23       431.09 o
  11   3  19      32238.38      31891.27      1432.53 o
 -22   4  19       2977.09       2381.42       428.79 o
 -20   4  19       1789.16       1601.61       409.71 o
 -18   4  19        240.77        520.56       356.92 o
 -16   4  19        304.59        344.28       439.01 o
 -14   4  19         40.68        135.82       352.44 o
 -12   4  19       1760.02       2356.65       448.84 o
 -10   4  19         16.73        121.60       380.67 o
  -8   4  19       9402.42       9750.79       457.66 o
  -6   4  19       5432.05       5555.56       468.09 o
  -4   4  19        468.98        507.30       471.08 o
  -2   4  19        302.71        331.05       567.05 o
   0   4  19       6834.37       7473.59       508.99 o
   2   4  19         39.42        114.79       531.87 o
   4   4  19        665.71        999.41       561.23 o
   6   4  19        438.10        367.12       619.02 o
   8   4  19        236.70        249.45       608.14 o
  10   4  19         54.49         68.86       643.81 o
 -21   5  19        757.66        572.45       520.55 o
 -19   5  19      11970.81      12450.33       611.50 o
 -17   5  19        422.50        457.43       443.92 o
 -15   5  19      51240.61      51699.57       948.28 o
 -13   5  19        113.25        249.17       506.10 o
 -11   5  19      59492.29      55781.32      3117.81 o
  -9   5  19         69.63        325.96       404.35 o
  -7   5  19      34476.35      34359.78      1655.64 o
  -5   5  19       1090.46       1141.55       481.45 o
  -3   5  19      11983.62      13149.96       717.01 o
  -1   5  19      17718.31      18053.63       547.10 o
   1   5  19       5472.77       5663.59       700.06 o
   3   5  19      37274.96      38371.46      1637.69 o
   5   5  19       8730.22       9931.17       784.83 o
   7   5  19      24341.92      24911.53      2222.10 o
   9   5  19       4277.55       4636.82       733.68 o
 -18   6  19       1392.57        979.62       689.11 o
 -16   6  19       1927.73       1468.80       682.06 o
 -14   6  19       4080.63       4376.56       645.38 o
 -12   6  19       1514.24       1627.10       581.44 o
 -10   6  19        377.21        298.21       658.35 o
  -8   6  19        565.86        821.86       594.43 o
  -6   6  19        107.17        218.05       667.16 o
  -4   6  19        180.97        254.02       674.84 o
  -2   6  19        260.23        410.79       818.93 o
   0   6  19       3137.70       3070.19       648.16 o
   2   6  19       1659.74       1282.58       816.51 o
   4   6  19       1271.94        976.64       705.45 o
   6   6  19       1729.79       1946.48       846.97 o
 -13   7  19        188.55        334.73       900.83 o
 -11   7  19       5817.51       5646.88       886.90 o
  -9   7  19       5474.45       6330.45       971.55 o
  -7   7  19      14390.45      14178.50      1016.29 o
  -5   7  19      11329.89      11424.87       964.09 o
  -3   7  19      17134.64      16863.69      1096.27 o
  -1   7  19       5101.05       5095.76      1393.99 o
   1   7  19       6447.99       6584.52      1166.22 o
 -26   0  20       5342.53       5600.25       559.98 o
 -24   0  20      21791.33      20240.76       568.80 o
 -22   0  20      16843.00      17277.99       459.97 o
 -20   0  20      40076.26      37567.69      1243.20 o
 -18   0  20      13837.27      14441.43       456.06 o
 -16   0  20      40120.64      38344.24      1102.54 o
 -14   0  20       1112.81       1593.65       420.73 o
 -12   0  20      31285.92      31758.48      1933.15 o
 -10   0  20      15523.80      15457.83       516.22 o
  -8   0  20     101747.61     102187.03       758.63 o
  -6   0  20      11028.25      10637.43       448.60 o
  -4   0  20      80454.49      78453.72       932.28 o
  -2   0  20      12618.62      12815.87       885.89 o
   0   0  20      43607.40      41497.94       601.82 o
   2   0  20      16541.36      15111.14       478.17 o
   4   0  20        507.42        421.24       467.84 o
   6   0  20      18074.39      16631.35       637.64 o
   8   0  20         36.55        395.66       647.30 o
  10   0  20      34834.71      32361.79      2685.29 o
  12   0  20        824.50        592.32       594.25 o
 -25   1  20        997.00       1582.98       487.08 o
 -23   1  20        536.38        553.06       399.74 o
 -21   1  20       3143.31       3374.76       308.74 o
 -19   1  20       3900.76       3915.78       291.19 o
 -17   1  20        747.73        821.63       288.44 o
 -15   1  20       5988.86       5715.03       303.47 o
 -13   1  20       5918.53       5941.47       269.60 o
 -11   1  20       3329.35       3361.30       274.27 o
  -9   1  20      11877.83      12258.87       340.40 o
  -7   1  20      24827.73      23902.49       389.45 o
  -5   1  20       1277.38       1303.88       297.95 o
  -3   1  20      13828.23      13851.91       422.86 o
  -1   1  20       6237.08       6466.51       357.39 o
   1   1  20       2286.76       2381.52       329.20 o
   3   1  20        215.43        160.26       385.52 o
   5   1  20       6104.18       6253.43       421.51 o
   7   1  20         84.43        213.06       323.43 o
   9   1  20         91.59        186.09       459.92 o
  11   1  20        575.70        659.06       463.84 o
  13   1  20       1477.43       1149.71       464.96 o
 -24   2  20       4426.11       4143.70       411.52 o
 -22   2  20       1412.07        975.90       334.17 o
 -20   2  20      18861.96      19590.08       410.58 o
 -18   2  20          8.79        106.38       307.57 o
 -16   2  20      56293.30      55305.75      2178.36 o
 -14   2  20         14.17         92.33       305.61 o
 -12   2  20      57578.36      57958.35      2025.63 o
 -10   2  20        805.67        972.45       279.03 o
  -8   2  20      55138.76      57433.64      1311.29 o
  -6   2  20       3466.32       3787.08       310.76 o
  -4   2  20      22291.73      22629.19       394.51 o
  -2   2  20      34358.93      36151.14      1302.49 o
   0   2  20      45366.39      42684.62      1025.50 o
   2   2  20      58274.54      57090.98      1536.68 o
   4   2  20      32165.93      30749.41       729.44 o
   6   2  20      28842.18      27557.08       617.78 o
   8   2  20      13787.93      13570.04       464.21 o
  10   2  20      15694.35      14756.16       543.24 o
  12   2  20        733.03        619.93       528.23 o
 -23   3  20        175.33        358.06       393.95 o
 -21   3  20       1136.53       1071.81       407.13 o
 -19   3  20       3988.09       3949.25       367.51 o
 -17   3  20        218.39        135.09       369.69 o
 -15   3  20       5456.33       5580.60       367.07 o
 -13   3  20       2597.54       2620.35       292.47 o
 -11   3  20        170.46        189.48       414.96 o
  -9   3  20       3768.14       3838.57       312.34 o
  -7   3  20       2360.31       2501.49       347.09 o
  -5   3  20       1518.92       1379.32       333.35 o
  -3   3  20       2417.14       2489.10       407.43 o
  -1   3  20         48.90          0.00       450.36 o
   1   3  20        257.97        127.95       436.74 o
   3   3  20        655.69        368.79       432.00 o
   5   3  20       3570.47       3685.63       512.94 o
   7   3  20       2205.14       2063.77       418.29 o
   9   3  20       1063.69        767.89       542.47 o
  11   3  20        847.13       1276.63       517.60 o
 -22   4  20       6916.78       7292.05       589.89 o
 -20   4  20      13266.57      12966.24       429.92 o
 -18   4  20       8444.78       8700.28       401.47 o
 -16   4  20      23933.06      23845.96       493.81 o
 -14   4  20       1999.63       2508.73       345.38 o
 -12   4  20      39091.62      39267.98      1311.86 o
 -10   4  20       1913.82       2398.20       463.62 o
  -8   4  20      54089.23      54745.36      2552.06 o
  -6   4  20       9407.86       9435.50       639.97 o
  -4   4  20      48989.32      51671.66      2226.80 o
  -2   4  20       8131.91       8909.67       451.79 o
   0   4  20      22529.30      22420.16       563.18 o
   2   4  20      10659.01      12085.69       593.58 o
   4   4  20       7936.41       7932.59       636.77 o
   6   4  20      18492.05      18913.91      1127.79 o
   8   4  20       2781.83       2708.60       593.38 o
  10   4  20      17298.99      16619.65      1243.19 o
 -21   5  20         25.48        129.60       631.86 o
 -19   5  20        295.95        209.24       516.09 o
 -17   5  20         99.91         34.98       539.43 o
 -15   5  20       1211.90       1365.85       486.31 o
 -13   5  20        783.99        924.65       462.83 o
 -11   5  20        887.24       1021.06       534.92 o
  -9   5  20          7.24        348.22       588.76 o
  -7   5  20       3021.90       3068.03       469.42 o
  -5   5  20          9.96         99.87       502.35 o
  -3   5  20        767.65        563.57       768.63 o
  -1   5  20         68.11         15.85       596.48 o
   1   5  20         98.12         53.59       729.25 o
   3   5  20        134.52        194.95       673.57 o
   5   5  20          1.84        121.76       768.39 o
   7   5  20         32.07        299.33       729.28 o
 -18   6  20       1107.33       1202.89       653.81 o
 -16   6  20      14579.40      13677.87       726.79 o
 -14   6  20        545.50        800.05       701.23 o
 -12   6  20      19899.38      20061.84      1367.46 o
 -10   6  20        507.73        520.87       685.13 o
  -8   6  20      18713.21      18009.96       927.90 o
  -6   6  20       4298.74       4576.78       696.58 o
  -4   6  20      20389.30      20833.61       752.01 o
  -2   6  20       5617.53       6145.38       865.20 o
   0   6  20       9584.86      10570.17       826.87 o
   2   6  20       5988.25       5743.24       802.59 o
   4   6  20       6689.50       7058.70       781.17 o
 -13   7  20       1249.91       1382.36       926.68 o
 -11   7  20        588.77        482.66       984.31 o
  -9   7  20       1209.63       1251.97      1159.46 o
  -7   7  20        591.42        557.78      1098.33 o
  -5   7  20        277.49        561.28       951.37 o
  -3   7  20        723.97       1192.86      1114.26 o
  -1   7  20        184.71        303.88      1134.27 o
 -25   1  21       5254.45       5333.17       445.87 o
 -23   1  21       6244.35       6076.38       398.72 o
 -21   1  21      18374.26      18261.80       457.19 o
 -19   1  21       5314.35       5511.10       330.16 o
 -17   1  21      47145.76      47566.18      1005.41 o
 -15   1  21        123.05        400.85       286.50 o
 -13   1  21      58478.21      58511.23       998.75 o
 -11   1  21        926.94       1041.62       242.07 o
  -9   1  21      52212.03      53167.66       748.17 o
  -7   1  21       3802.58       3681.50       348.57 o
  -5   1  21      44965.83      43521.59       768.05 o
  -3   1  21       7402.50       7645.03       348.99 o
  -1   1  21      32636.44      32743.50      1317.13 o
   1   1  21      30095.33      29543.46       433.25 o
   3   1  21      38862.43      36742.75       443.80 o
   5   1  21      21886.24      21039.69       499.63 o
   7   1  21       8246.52       7954.73       397.52 o
   9   1  21      17968.13      17729.48       958.54 o
  11   1  21       2446.49       2148.66       506.50 o
 -24   2  21        411.26        521.59       391.66 o
 -22   2  21       1105.99        984.81       367.75 o
 -20   2  21       3182.99       3025.31       358.35 o
 -18   2  21        121.26        243.41       349.99 o
 -16   2  21       1256.77       1073.56       279.02 o
 -14   2  21        218.17        326.11       333.31 o
 -12   2  21        299.67        514.64       297.55 o
 -10   2  21       4418.98       4221.50       292.99 o
  -8   2  21        906.23       1172.93       316.74 o
  -6   2  21       3154.79       3182.78       312.49 o
  -4   2  21        364.92        304.36       337.61 o
  -2   2  21       2108.71       2386.73       359.28 o
   0   2  21        118.50        150.16       401.39 o
   2   2  21         10.84          0.00       397.97 o
   4   2  21        531.87        629.38       380.30 o
   6   2  21       3040.74       2873.26       377.28 o
   8   2  21        161.77        295.61       380.68 o
  10   2  21       2307.23       2192.31       474.13 o
  12   2  21          4.57          0.00       773.85 o
 -23   3  21      10636.80      11161.91       544.59 o
 -21   3  21      13348.51      13911.62       454.32 o
 -19   3  21      13543.81      14134.04       461.74 o
 -17   3  21      13111.91      13914.23       432.08 o
 -15   3  21       3368.15       3597.08       298.13 o
 -13   3  21      25233.05      25108.54       827.32 o
 -11   3  21        594.76        787.45       377.33 o
  -9   3  21      70668.23      71077.88      2651.22 o
  -7   3  21       5739.02       5459.18       386.41 o
  -5   3  21      82230.00      84220.23      3901.39 o
  -3   3  21       5209.04       5259.88       448.91 o
  -1   3  21      48190.44      49747.89      2104.56 o
   1   3  21       6899.63       6820.53       382.19 o
   3   3  21      11868.17      12064.23       522.58 o
   5   3  21      18523.95      19390.92       713.73 o
   7   3  21       4148.36       4248.57       473.28 o
   9   3  21      20259.58      20784.35       772.61 o
  11   3  21       2318.69       1490.97       696.57 o
 -22   4  21       1534.98       1653.93       438.66 o
 -20   4  21         73.50        148.45       521.49 o
 -18   4  21          2.61        157.80       341.75 o
 -16   4  21        238.97        345.00       390.11 o
 -14   4  21       3077.29       3045.77       414.93 o
 -12   4  21        651.61        848.38       389.55 o
 -10   4  21        124.92        293.05       364.59 o
  -8   4  21       8515.07       8173.97       428.26 o
  -6   4  21        337.65        487.50       367.49 o
  -4   4  21       1727.02       1816.41       505.92 o
  -2   4  21       4946.90       5269.53       525.09 o
   0   4  21        675.20        827.19       436.40 o
   2   4  21         17.79        110.06       488.39 o
   4   4  21        531.87        782.34       475.28 o
   6   4  21       1586.01       1401.70       680.97 o
   8   4  21        206.77        120.40       567.85 o
 -19   5  21        819.93        773.51       641.46 o
 -17   5  21      28596.49      29960.93       783.01 o
 -15   5  21       4144.23       4283.95       472.42 o
 -13   5  21      36419.71      37778.96      1460.60 o
 -11   5  21       3897.27       3993.01       424.11 o
  -9   5  21      16541.33      16967.40       899.84 o
  -7   5  21        441.20        439.63       542.02 o
  -5   5  21      14010.31      14853.63       706.91 o
  -3   5  21       9931.38      11348.98       558.58 o
  -1   5  21      14280.96      14570.79       629.80 o
   1   5  21      14980.98      16502.91       628.25 o
   3   5  21      15829.23      16872.26       805.06 o
   5   5  21      10473.83      10236.14       814.07 o
   7   5  21      11288.29      11451.56      1043.16 o
 -16   6  21       5158.58       5024.69       634.10 o
 -14   6  21        882.34       1116.01       563.90 o
 -12   6  21        522.38        646.57       630.31 o
 -10   6  21        119.66        410.50       746.60 o
  -8   6  21        101.12         41.71       769.33 o
  -6   6  21       1796.52       2269.50       797.29 o
  -4   6  21         64.80        115.31       894.00 o
  -2   6  21       2302.22       2382.61       715.43 o
   0   6  21       1032.02       1302.28       856.47 o
   2   6  21         95.33        170.44       946.45 o
   4   6  21       2170.87       2008.09       956.15 o
 -11   7  21       1093.98       1250.43       719.71 o
  -9   7  21      16702.21      17126.58      1108.37 o
  -7   7  21       1844.89       2533.67      1046.89 o
  -5   7  21      21826.14      19619.80      1359.29 o
  -3   7  21        419.11        128.17      1029.01 o
 -24   0  22      14278.59      14286.99       546.83 o
 -22   0  22       9808.44       8922.50       514.10 o
 -20   0  22      28608.96      29136.40       708.71 o
 -18   0  22       7437.50       7548.83       418.65 o
 -16   0  22        274.26        709.03       482.32 o
 -14   0  22      32530.17      33217.85      1046.28 o
 -12   0  22       2800.47       3335.19       375.33 o
 -10   0  22      64812.05      65751.66      2687.76 o
  -8   0  22       9577.09       9264.29       497.22 o
  -6   0  22     100009.09      93439.93       738.92 o
  -4   0  22        316.79        427.34       482.41 o
  -2   0  22      41070.95      44507.14      1716.50 o
   0   0  22       1248.14        597.27       576.54 o
   2   0  22      38275.72      35194.55      1110.44 o
   4   0  22      24323.23      22955.83       647.02 o
   6   0  22       8032.46       8038.40       652.89 o
   8   0  22      27463.51      26978.79       661.54 o
  10   0  22       8423.71       7505.15       716.11 o
 -25   1  22          1.60        270.59       350.09 o
 -23   1  22        752.86       1032.83       389.62 o
 -21   1  22       1574.43       1996.48       311.41 o
 -19   1  22        691.52        713.21       296.92 o
 -17   1  22        279.05        313.76       312.95 o
 -15   1  22       5083.84       5297.05       328.85 o
 -13   1  22       1405.54       1594.34       281.94 o
 -11   1  22        127.33         21.65       338.76 o
  -9   1  22       7044.01       6977.23       293.39 o
  -7   1  22       8141.05       7548.17       282.16 o
  -5   1  22        411.41        346.24       260.19 o
  -3   1  22       4971.55       4720.45       331.27 o
  -1   1  22      10084.36       9720.42       406.07 o
   1   1  22        151.67        499.60       346.24 o
   3   1  22       4077.54       3806.85       342.27 o
   5   1  22       4365.28       4397.53       388.52 o
   7   1  22         50.73        190.72       444.42 o
   9   1  22         47.26        183.84       449.29 o
  11   1  22       1886.87       1639.48       556.59 o
 -24   2  22       3408.86       3133.23       410.80 o
 -22   2  22      10577.08      10716.66       425.53 o
 -20   2  22       4372.29       4556.06       328.46 o
 -18   2  22      38551.68      38797.97       997.15 o
 -16   2  22      13634.92      14034.95       352.32 o
 -14   2  22      63599.26      63197.21       492.09 o
 -12   2  22      12094.07      12655.08       418.38 o
 -10   2  22      38871.79      38966.71       934.03 o
  -8   2  22        989.45       1433.39       374.93 o
  -6   2  22      31165.04      32327.44       739.56 o
  -4   2  22       7024.12       7692.12       361.66 o
  -2   2  22      37793.05      38960.82      1936.28 o
   0   2  22      17295.56      18598.54       440.44 o
   2   2  22      42566.57      41423.03      1404.57 o
   4   2  22      12713.75      12497.37       431.26 o
   6   2  22      15998.12      16575.88       467.99 o
   8   2  22       6266.16       6013.12       418.76 o
  10   2  22       3655.13       3226.01       472.17 o
 -23   3  22        207.24        162.05       414.20 o
 -21   3  22       3568.96       3885.92       343.18 o
 -19   3  22        188.70        418.01       340.92 o
 -17   3  22       1714.34       1977.25       357.34 o
 -15   3  22       1881.90       2001.09       299.15 o
 -13   3  22       1264.32       1164.46       304.40 o
 -11   3  22         40.56         88.71       369.30 o
  -9   3  22        486.74        655.28       361.81 o
  -7   3  22       1421.64       1587.34       378.05 o
  -5   3  22        166.38         52.78       467.11 o
  -3   3  22       2815.75       3337.26       448.59 o
  -1   3  22       4251.87       4341.29       402.84 o
   1   3  22        416.49        557.46       465.09 o
   3   3  22       1696.26       1832.87       444.48 o
   5   3  22        338.16        416.95       472.82 o
   7   3  22        170.72        469.69       534.62 o
   9   3  22       2000.70       1473.94       530.28 o
 -22   4  22       5303.63       4792.72       504.52 o
 -20   4  22       5661.19       5405.89       435.76 o
 -18   4  22      11295.62      10909.46       466.11 o
 -16   4  22       3836.57       3980.85       402.23 o
 -14   4  22      17635.78      18339.68       696.68 o
 -12   4  22         15.15         36.96       421.21 o
 -10   4  22      36865.87      37151.23      1678.24 o
  -8   4  22        305.87        308.34       415.88 o
  -6   4  22      45507.40      45831.02      1994.72 o
  -4   4  22        699.90        682.86       419.64 o
  -2   4  22      34113.49      35818.12       866.64 o
   0   4  22       3951.88       4311.17       543.49 o
   2   4  22      14650.69      15342.68       530.84 o
   4   4  22      12419.36      13391.24       882.74 o
   6   4  22       7730.16       7598.94       591.95 o
   8   4  22      12718.20      12470.84       814.64 o
 -19   5  22         70.41        250.90       638.42 o
 -17   5  22        894.62       1026.69       523.66 o
 -15   5  22          5.61         19.77       615.77 o
 -13   5  22       1257.70       1220.05       555.64 o
 -11   5  22          1.15        242.21       568.31 o
  -9   5  22       1308.27       1542.81       583.26 o
  -7   5  22        247.98         26.37       598.40 o
  -5   5  22        461.35        619.65       601.58 o
  -3   5  22         53.34        219.07       570.37 o
  -1   5  22         23.56        169.89       631.20 o
   1   5  22         40.62        130.42       670.78 o
   3   5  22         25.40        117.36       642.94 o
   5   5  22         35.79          0.00       710.52 o
 -16   6  22       3830.19       3450.62       749.06 o
 -14   6  22       9473.61      10221.86       800.03 o
 -12   6  22       1600.79       1488.70       709.80 o
 -10   6  22      15263.63      15356.38      1264.70 o
  -8   6  22         42.18         93.69       751.76 o
  -6   6  22      24100.70      24306.38      2387.92 o
  -4   6  22       1656.17       1847.40       727.20 o
  -2   6  22      15784.21      17203.43       916.26 o
   0   6  22       2383.65       2197.43       860.91 o
   2   6  22       7044.67       7037.22       814.49 o
 -23   1  23       7295.02       6905.48       358.52 o
 -21   1  23      11501.55      11705.54       432.12 o
 -19   1  23      19089.42      19111.54       423.58 o
 -17   1  23      15362.24      15047.18       515.46 o
 -15   1  23      37247.34      38046.80       434.65 o
 -13   1  23       5569.42       6094.91       347.66 o
 -11   1  23      40918.89      42184.53       601.79 o
  -9   1  23       2076.28       1996.77       296.78 o
  -7   1  23      39424.68      39316.53       490.96 o
  -5   1  23       4673.09       4720.13       353.07 o
  -3   1  23      48919.00      49826.59      1655.92 o
  -1   1  23       4484.48       4685.39       419.83 o
   1   1  23      49912.99      47857.65       587.83 o
   3   1  23       8886.61       8940.69       434.22 o
   5   1  23      24061.13      23434.64       490.67 o
   7   1  23       6568.86       6535.57       460.64 o
   9   1  23       9697.84       9100.24       432.40 o
 -24   2  23         18.04         24.84       417.90 o
 -22   2  23        753.92        755.37       357.54 o
 -20   2  23        154.96        517.26       352.11 o
 -18   2  23       3545.27       3813.08       319.87 o
 -16   2  23       1430.99       1496.12       304.74 o
 -14   2  23        183.67        379.84       306.42 o
 -12   2  23        368.35        434.49       387.77 o
 -10   2  23       1045.98       1131.50       311.05 o
  -8   2  23         97.40        267.22       316.61 o
  -6   2  23         96.16        246.13       376.28 o
  -4   2  23        670.87        701.22       401.75 o
  -2   2  23         37.50         88.21       365.55 o
   0   2  23        355.05        253.72       349.51 o
   2   2  23         75.24        398.20       443.13 o
   4   2  23         71.88         95.11       478.78 o
   6   2  23        496.75        737.50       533.38 o
   8   2  23        471.59        378.87       455.40 o
 -23   3  23       2416.63       2279.67       509.17 o
 -21   3  23      11944.05      11637.17       484.58 o
 -19   3  23       4179.96       3869.49       488.17 o
 -17   3  23       5683.88       6079.79       370.96 o
 -15   3  23      20911.63      21825.04       425.56 o
 -13   3  23        288.95        322.14       351.55 o
 -11   3  23      51984.06      53256.34      2330.09 o
  -9   3  23       3358.22       3257.95       398.22 o
  -7   3  23      64656.00      66057.23      2520.57 o
  -5   3  23       1770.03       2309.06       384.82 o
  -3   3  23      35194.27      36448.16      1415.87 o
  -1   3  23         32.31        288.85       402.07 o
   1   3  23      11288.92      11845.92       565.40 o
   3   3  23       8764.70      10036.87       550.44 o
   5   3  23      11023.22      11047.23       576.72 o
   7   3  23      17317.22      17377.52       848.98 o
 -20   4  23        118.22        125.44       574.39 o
 -18   4  23         96.26          3.93       422.38 o
 -16   4  23       1600.94       1826.19       439.81 o
 -14   4  23       2851.92       2700.68       501.39 o
 -12   4  23       2301.10       2335.40       466.01 o
 -10   4  23       1502.38       1820.97       471.94 o
  -8   4  23       2561.73       2868.69       559.86 o
  -6   4  23       1055.77        827.95       523.72 o
  -4   4  23       1485.11       1581.97       611.99 o
  -2   4  23         47.67        168.30       575.95 o
   0   4  23        129.33        244.73       519.14 o
   2   4  23          4.78        194.37       585.51 o
   4   4  23        897.45        998.36       573.07 o
   6   4  23        392.39        503.01       532.89 o
 -19   5  23      15133.07      15998.25      1495.39 o
 -17   5  23       8961.26       8781.39       539.46 o
 -15   5  23      14936.34      15442.17       743.73 o
 -13   5  23      10709.02      11364.85       699.06 o
 -11   5  23       7939.51       7797.43       610.20 o
  -9   5  23        343.19        346.73       496.99 o
  -7   5  23      10278.09      10115.24       885.73 o
  -5   5  23       2723.62       3288.48       525.09 o
  -3   5  23      27994.15      30359.45       777.61 o
  -1   5  23       6524.94       6828.04       739.98 o
   1   5  23      28191.30      29302.90      1502.91 o
   3   5  23       3495.99       3104.63       637.67 o
 -14   6  23         28.78        208.87       670.35 o
 -12   6  23        601.57        315.84       699.43 o
 -10   6  23         11.19         50.13       721.13 o
  -8   6  23        347.33        387.44       699.06 o
  -6   6  23       1293.98       1172.81       720.10 o
  -4   6  23       1199.41        998.87       713.53 o
  -2   6  23       1708.26       1944.79       716.44 o
   0   6  23         95.56         82.87       917.29 o
 -24   0  24       2544.47       2381.33       659.22 o
 -22   0  24      14903.89      16107.12       546.61 o
 -20   0  24       2351.54       2080.95       529.54 o
 -18   0  24       4297.08       4569.61       452.00 o
 -16   0  24      17806.55      16601.44       848.38 o
 -14   0  24       1559.59       1946.65       419.75 o
 -12   0  24      65999.15      66462.35       643.64 o
 -10   0  24      10530.85      10550.05       567.64 o
  -8   0  24      75110.57      69556.64       696.42 o
  -6   0  24      10334.90      10430.71       496.65 o
  -4   0  24      29146.62      29832.01       975.71 o
  -2   0  24        187.51        595.40       467.43 o
   0   0  24      19730.84      18373.02       525.61 o
   2   0  24       3190.13       3154.71       651.24 o
   4   0  24      22844.42      22356.61       676.67 o
   6   0  24      12495.86      12741.52       647.02 o
   8   0  24      21157.37      21065.10      1208.65 o
 -23   1  24       1005.32       1386.84       420.86 o
 -21   1  24       1558.90       1655.55       327.63 o
 -19   1  24         83.06        295.43       288.47 o
 -17   1  24       2546.53       2874.81       362.01 o
 -15   1  24       4743.01       5260.94       300.24 o
 -13   1  24        239.84        532.80       303.49 o
 -11   1  24       3738.74       3949.36       315.28 o
  -9   1  24       1259.39       1506.64       322.09 o
  -7   1  24        632.15        867.08       398.14 o
  -5   1  24        772.46       1105.77       409.15 o
  -3   1  24       5633.80       6290.13       353.94 o
  -1   1  24        756.35        853.78       330.37 o
   1   1  24       1472.28       1540.37       464.66 o
   3   1  24       1922.21       2033.27       374.50 o
   5   1  24       1062.20        883.72       403.04 o
   7   1  24        130.57        104.36       398.51 o
   9   1  24       1183.56       1057.39       474.76 o
 -22   2  24       8971.29       9268.97       401.01 o
 -20   2  24      14529.22      14904.36       439.61 o
 -18   2  24      25110.09      25388.90       418.29 o
 -16   2  24      17466.74      17858.07       544.18 o
 -14   2  24      21882.97      22537.72       401.90 o
 -12   2  24      16992.65      17080.87       481.07 o
 -10   2  24       4744.73       4648.25       411.11 o
  -8   2  24      31254.47      30770.47      1163.12 o
  -6   2  24       2702.25       3049.92       354.40 o
  -4   2  24      49967.07      50346.97      2236.77 o
  -2   2  24       4403.62       4831.88       404.26 o
   0   2  24      54993.42      54417.76      2271.54 o
   2   2  24        797.61        886.06       420.11 o
   4   2  24      29911.18      29581.94       953.90 o
   6   2  24       3932.07       3737.51       370.26 o
   8   2  24       6207.00       5865.70       465.91 o
 -21   3  24        949.87        958.47       472.63 o
 -19   3  24        940.56       1163.39       394.79 o
 -17   3  24        972.05        984.25       383.87 o
 -15   3  24         36.14          7.38       367.66 o
 -13   3  24        657.44        778.77       419.57 o
 -11   3  24       1489.22       1583.20       446.26 o
  -9   3  24       1323.23       1305.54       352.38 o
  -7   3  24       1267.78       1238.73       360.18 o
  -5   3  24         23.09        102.39       362.32 o
  -3   3  24        597.83        555.19       418.99 o
  -1   3  24       1103.97       1189.28       379.43 o
   1   3  24        189.25        263.43       465.34 o
   3   3  24        794.56       1056.08       482.02 o
   5   3  24         14.99         96.07       572.71 o
   7   3  24         30.04        237.93       543.96 o
 -20   4  24       2757.01       2976.60       516.46 o
 -18   4  24       6041.09       6129.83       473.70 o
 -16   4  24      15762.52      15890.39       480.74 o
 -14   4  24       3614.06       4204.41       407.68 o
 -12   4  24      31396.51      33594.29      2023.35 o
 -10   4  24       2062.15       2160.94       473.45 o
  -8   4  24      24874.54      24883.12      1810.08 o
  -6   4  24       3183.23       3361.94       442.56 o
  -4   4  24      24137.75      28519.46      1642.11 o
  -2   4  24         26.22        231.95       561.11 o
   0   4  24      13483.36      13801.93       610.23 o
   2   4  24       3115.83       3621.03       652.95 o
   4   4  24      11142.70      11806.02       877.04 o
 -17   5  24        110.83         70.27       652.16 o
 -15   5  24        994.40        847.71       531.43 o
 -13   5  24        255.42        343.66       621.38 o
 -11   5  24        303.06        421.75       642.28 o
  -9   5  24        129.74        331.10       538.67 o
  -7   5  24       1771.37       1769.37       601.62 o
  -5   5  24         55.15          0.00       654.86 o
  -3   5  24        256.22        182.99       622.79 o
  -1   5  24        835.90        386.52       623.11 o
   1   5  24        383.07        295.03       588.65 o
   3   5  24         67.91        142.14      1909.96 o
 -12   6  24       8187.32       9037.54       799.45 o
 -10   6  24        513.53        634.74       707.16 o
  -8   6  24      12302.00      13098.42      1037.70 o
  -6   6  24       1033.31       1339.63       934.11 o
  -4   6  24      18284.57      18386.03       974.91 o
  -2   6  24         48.73        212.22      1891.20 o
 -23   1  25      10828.04      10509.85       399.34 o
 -21   1  25       5712.36       5629.61       337.89 o
 -19   1  25      18223.95      18320.76       538.26 o
 -17   1  25       9255.57       9224.29       343.26 o
 -15   1  25      18508.88      19188.97       448.34 o
 -13   1  25      19972.45      19936.17       470.28 o
 -11   1  25      10424.36      10457.69       339.89 o
  -9   1  25      32441.70      31709.04       430.62 o
  -7   1  25       5576.11       5567.20       401.31 o
  -5   1  25      43406.55      43885.18      1195.46 o
  -3   1  25         17.55        224.56       356.16 o
  -1   1  25      44392.51      45608.43       975.03 o
   1   1  25         11.81         57.99       399.53 o
   3   1  25      31142.84      29332.37       651.39 o
   5   1  25       2173.83       2359.98       400.59 o
   7   1  25      10819.89      10892.21       450.69 o
 -22   2  25         20.60        177.42       360.60 o
 -20   2  25        217.49        474.24       338.02 o
 -18   2  25       1237.23       1456.16       423.27 o
 -16   2  25        429.55        638.41       421.77 o
 -14   2  25        384.68        313.92       328.40 o
 -12   2  25         37.55        450.95       375.77 o
 -10   2  25       2780.36       2863.25       362.38 o
  -8   2  25        181.57        102.41       328.52 o
  -6   2  25       1574.23       1736.94       341.18 o
  -4   2  25       1640.52       1902.66       415.82 o
  -2   2  25        821.32       1067.19       495.45 o
   0   2  25         25.29         81.77       354.77 o
   2   2  25       1199.19       1283.70       374.90 o
   4   2  25        315.06        197.83       456.07 o
   6   2  25         32.43        583.03       558.89 o
 -21   3  25       1090.95       1130.14       389.28 o
 -19   3  25       6868.88       6450.42       404.27 o
 -17   3  25       9293.00      10381.81       464.25 o
 -15   3  25       7880.29       7894.92       422.29 o
 -13   3  25      35347.09      35765.78      1742.12 o
 -11   3  25       6048.98       6024.36       467.44 o
  -9   3  25      37705.02      40400.52      1781.16 o
  -7   3  25       4599.55       5323.99       526.57 o
  -5   3  25      16734.07      17244.05       880.18 o
  -3   3  25        124.46        176.73       406.22 o
  -1   3  25      16496.18      16807.92       457.67 o
   1   3  25       1972.42       2534.84       473.11 o
   3   3  25      17408.01      18319.42       676.30 o
   5   3  25       6427.60       6263.94       566.20 o
 -18   4  25        119.91        270.41       440.47 o
 -16   4  25       4366.16       4447.12       425.21 o
 -14   4  25        516.67        195.64       511.43 o
 -12   4  25       3434.55       3320.47       417.81 o
 -10   4  25       1431.09       1797.03       393.53 o
  -8   4  25         67.75        208.91       473.30 o
  -6   4  25       1511.98       1499.78       436.82 o
  -4   4  25       1147.71       1325.98       446.13 o
  -2   4  25        100.47         62.53       514.55 o
   0   4  25        321.89         83.32       630.65 o
   2   4  25       1381.81        982.18       605.38 o
   4   4  25        490.69        578.19       766.60 o
 -15   5  25      11623.79      12453.71       699.81 o
 -13   5  25       3465.70       3513.69       548.87 o
 -11   5  25       1400.93       1451.53       562.26 o
  -9   5  25       8684.84       9377.16       597.27 o
  -7   5  25        471.40        473.39       655.09 o
  -5   5  25      29844.16      34002.96      2255.01 o
  -3   5  25        143.31        103.08       680.55 o
  -1   5  25      24654.19      27855.78      1192.62 o
   1   5  25        559.80        638.79       922.84 o
  -8   6  25        386.06        697.14       848.14 o
 -22   0  26        385.57        805.02       651.35 o
 -20   0  26       8327.18       9054.39       528.10 o
 -18   0  26       7706.58       7790.50       452.60 o
 -16   0  26       5398.18       5850.78       462.61 o
 -14   0  26      31860.98      33476.62       768.43 o
 -12   0  26      31872.28      31749.15       695.44 o
 -10   0  26      25200.77      23950.04       531.04 o
  -8   0  26      36641.45      35285.83       647.78 o
  -6   0  26      26968.02      25545.08       629.69 o
  -4   0  26       6731.60       6946.47       867.62 o
  -2   0  26      18036.33      17636.62       516.11 o
   0   0  26       1038.03        950.28       500.69 o
   2   0  26      39298.94      37053.83      2059.50 o
   4   0  26       3012.89       3403.17       673.50 o
   6   0  26      22042.47      22048.88       728.94 o
 -23   1  26       2323.60       2605.84       718.58 o
 -21   1  26        204.35        125.07       338.42 o
 -19   1  26        524.41        538.23       391.90 o
 -17   1  26       2695.16       3011.55       299.46 o
 -15   1  26        506.99        441.57       370.06 o
 -13   1  26        433.57        488.72       354.24 o
 -11   1  26       2296.33       2512.15       365.85 o
  -9   1  26       1842.80       1762.63       320.49 o
  -7   1  26        187.40        415.16       359.04 o
  -5   1  26       1307.23       1526.35       426.85 o
  -3   1  26       2013.65       2887.95       353.41 o
  -1   1  26          0.42         50.42       449.22 o
   1   1  26        552.86        689.35       397.01 o
   3   1  26       3056.63       3308.18       441.17 o
   5   1  26        125.74        214.62       455.85 o
 -22   2  26       3957.01       4374.98       490.67 o
 -20   2  26      24693.82      24824.07       607.78 o
 -18   2  26       2497.15       2410.27       409.64 o
 -16   2  26      23143.68      23778.92       400.46 o
 -14   2  26       6313.38       5963.85       342.43 o
 -12   2  26       5723.04       6006.66       382.61 o
 -10   2  26      19401.10      20058.79       552.07 o
  -8   2  26       1258.27       1223.81       432.66 o
  -6   2  26      41269.50      43619.37      1092.81 o
  -4   2  26        559.65        726.61       481.55 o
  -2   2  26      37288.59      38626.57       968.08 o
   0   2  26        705.39        989.59       455.44 o
   2   2  26      19550.16      19496.84       565.60 o
   4   2  26        251.75        442.08       443.04 o
 -19   3  26       1252.57       1045.82       425.87 o
 -17   3  26         77.73        295.29       399.48 o
 -15   3  26          2.72          0.00       423.08 o
 -13   3  26        233.53        215.22       411.17 o
 -11   3  26       2451.35       2610.11       394.71 o
  -9   3  26       1871.70       1539.64       457.51 o
  -7   3  26         92.23        364.57       414.77 o
  -5   3  26       3296.00       3635.68       475.15 o
  -3   3  26       1159.05       1328.50       456.82 o
  -1   3  26         19.95        183.54       513.11 o
   1   3  26        179.23        117.99       571.23 o
   3   3  26        308.99        370.93       569.94 o
 -18   4  26       5555.90       5543.71       521.38 o
 -16   4  26      12328.14      12413.12       450.31 o
 -14   4  26      10627.80      10720.71       770.90 o
 -12   4  26       9029.68       9593.16       500.99 o
 -10   4  26      16330.95      16779.09       954.83 o
  -8   4  26       5735.74       6328.40       493.26 o
  -6   4  26      14284.98      15487.37      1480.83 o
  -4   4  26        738.50        983.73       519.37 o
  -2   4  26      18269.91      19285.64       921.64 o
   0   4  26        223.73        339.73       545.93 o
   2   4  26      16537.01      16151.75      1303.88 o
 -15   5  26        513.44        388.77       761.77 o
 -13   5  26        689.17       1016.41       608.37 o
 -11   5  26         74.31        175.16       555.70 o
  -9   5  26         68.81        105.09       510.41 o
  -7   5  26         10.09          0.00       740.69 o
  -5   5  26         27.56         65.98       665.21 o
  -3   5  26        165.52         36.45       663.08 o
 -21   1  27      17781.04      17894.58       455.62 o
 -19   1  27       1519.62       1580.47       384.18 o
 -17   1  27      15824.50      16720.51       441.46 o
 -15   1  27       4204.37       4069.72       341.19 o
 -13   1  27      15227.86      15747.91       739.28 o
 -11   1  27      14394.78      15143.92       460.20 o
  -9   1  27      12012.41      11820.29       643.11 o
  -7   1  27      28716.01      29263.36       722.75 o
  -5   1  27       7481.36       7523.08       358.72 o
  -3   1  27      26759.58      26550.32       775.77 o
  -1   1  27       1429.39       1532.76       399.17 o
   1   1  27      25491.71      24908.87       507.76 o
   3   1  27        331.41        440.28       378.97 o
   5   1  27      14739.79      12769.88       554.23 o
 -20   2  27        249.53        232.82       396.53 o
 -18   2  27         46.43        215.02       404.73 o
 -16   2  27          1.96        136.02       392.94 o
 -14   2  27        414.10        688.10       343.86 o
 -12   2  27        617.57        783.41       364.63 o
 -10   2  27       1564.00       1905.26       348.79 o
  -8   2  27         49.05         66.23       470.16 o
  -6   2  27       2279.34       2407.02       433.79 o
  -4   2  27        453.61        690.79       310.30 o
  -2   2  27          0.23        333.23       434.35 o
   0   2  27        920.58       1055.66       515.41 o
   2   2  27        224.72        102.07       404.47 o
   4   2  27         12.76        180.69       487.82 o
 -19   3  27       3995.88       3770.45       530.03 o
 -17   3  27      13486.76      13347.98       512.26 o
 -15   3  27      11225.50      12108.83       502.92 o
 -13   3  27      19332.43      20198.46       935.88 o
 -11   3  27      15076.12      16093.78       709.64 o
  -9   3  27      12972.19      13155.01      1015.24 o
  -7   3  27      12268.31      13068.55       501.48 o
  -5   3  27       3834.02       4364.38       540.03 o
  -3   3  27      15236.44      16811.07       561.21 o
  -1   3  27         20.47         75.25       426.45 o
   1   3  27      18709.35      20894.44       768.48 o
 -16   4  27       1428.04       1401.66       549.82 o
 -14   4  27       1258.74       1204.54       479.51 o
 -12   4  27       1575.83       1713.59       576.04 o
 -10   4  27        279.99        542.59       438.46 o
  -8   4  27         20.88        145.82       595.33 o
  -6   4  27        257.22        433.18       628.18 o
  -4   4  27       1173.29       1588.34       561.09 o
  -2   4  27        160.42         13.76       540.73 o
   0   4  27        712.41        676.88       672.20 o
 -11   5  27       7484.91       6976.92       706.59 o
  -9   5  27        939.18        780.18       598.57 o
  -7   5  27      15749.55      16614.05      1209.43 o
  -5   5  27       2367.48       2391.92       637.11 o
 -20   0  28       1258.83        712.04       531.12 o
 -18   0  28      14853.50      14958.72       550.12 o
 -16   0  28       6890.26       7050.82       652.23 o
 -14   0  28      33523.41      32667.23       597.17 o
 -12   0  28       8903.18       8485.43       446.15 o
 -10   0  28      28519.44      27519.40       702.29 o
  -8   0  28       4489.87       4373.11       508.72 o
  -6   0  28       9266.90      10041.91       636.37 o
  -4   0  28      13536.47      14865.43       649.30 o
  -2   0  28         77.77        252.25       570.97 o
   0   0  28      29553.60      28641.17       784.71 o
   2   0  28         10.12         73.41       704.05 o
 -21   1  28         16.40        173.94       323.96 o
 -19   1  28       1241.55       1122.07       385.50 o
 -17   1  28       2504.68       2575.21       346.62 o
 -15   1  28        104.18        102.90       378.50 o
 -13   1  28       2825.20       3265.60       348.09 o
 -11   1  28       1505.55       1803.30       426.61 o
  -9   1  28          1.21        140.58       348.21 o
  -7   1  28        589.07        219.16       405.59 o
  -5   1  28        707.49        797.33       367.17 o
  -3   1  28        983.61       1137.08       423.57 o
  -1   1  28          6.91        154.34       493.74 o
   1   1  28       1003.38        930.70       471.28 o
   3   1  28        402.78        306.62       459.65 o
 -20   2  28         17.22        252.69       442.86 o
 -18   2  28      17441.63      18089.88       475.44 o
 -16   2  28        604.58        323.41       470.21 o
 -14   2  28       8244.93       8069.80       415.82 o
 -12   2  28       9514.34      10168.65       479.93 o
 -10   2  28       7289.78       7061.94       426.30 o
  -8   2  28      23576.37      24646.26      1036.32 o
  -6   2  28      10481.98      11536.84       497.65 o
  -4   2  28      25898.78      28104.57      1893.42 o
  -2   2  28       9874.31      10528.97       478.10 o
   0   2  28      13382.47      13183.71       688.70 o
   2   2  28       2030.51       1714.00       476.04 o
 -17   3  28         71.65        271.71       491.79 o
 -15   3  28        454.06        577.06       445.26 o
 -13   3  28        174.64        485.54       472.81 o
 -11   3  28       1674.38       1285.82       546.61 o
  -9   3  28        222.91        176.07       457.01 o
  -7   3  28        526.90        339.86       464.25 o
  -5   3  28        819.22        833.86       460.56 o
  -3   3  28         19.63          0.00       555.16 o
  -1   3  28        269.06        363.32       539.53 o
 -14   4  28      15663.24      15684.39       923.49 o
 -12   4  28       5477.70       5457.41       495.83 o
 -10   4  28      11323.81      11849.93       717.62 o
  -8   4  28       5717.79       6264.56       655.11 o
  -6   4  28       4417.99       4568.94       702.83 o
  -4   4  28      13812.06      13957.76      1003.13 o
 -19   1  29      16171.99      15809.42       426.57 o
 -17   1  29        439.20        374.27       391.96 o
 -15   1  29      14476.44      14156.99       381.50 o
 -13   1  29       3595.03       3344.09       435.32 o
 -11   1  29      16150.30      16177.81       472.54 o
  -9   1  29      10168.08      11205.42       460.75 o
  -7   1  29      14110.07      14052.29       550.08 o
  -5   1  29      18341.04      20056.15       522.98 o
  -3   1  29       6829.62       6912.87       393.36 o
  -1   1  29      14977.55      14560.74       535.26 o
   1   1  29       1625.25       1454.91       454.89 o
 -18   2  29         36.25        128.19       412.33 o
 -16   2  29        109.95        199.07       431.96 o
 -14   2  29         43.90         96.51       423.06 o
 -12   2  29       1362.99       1249.50       419.46 o
 -10   2  29        768.17        949.08       514.33 o
  -8   2  29        138.47        416.29       517.02 o
  -6   2  29       1653.44       1863.94       392.91 o
  -4   2  29          3.58        264.45       425.08 o
  -2   2  29        299.20         45.74       547.06 o
   0   2  29        304.03        292.84       402.76 o
 -15   3  29      17632.28      17952.00       564.75 o
 -13   3  29       3195.90       3513.29       518.75 o
 -11   3  29      17156.87      17203.10       673.88 o
  -9   3  29       2843.76       2516.65       472.98 o
  -7   3  29       7037.52       7019.45       456.63 o
  -5   3  29       5977.65       6640.43       594.86 o
  -3   3  29       3548.10       3006.41       613.36 o
 -10   4  29         24.26         91.60       542.41 o
  -8   4  29         40.47          0.00       502.00 o
 -18   0  30        652.62        918.34       532.27 o
 -16   0  30      27432.07      27845.70      2069.37 o
 -14   0  30        214.63        193.67       527.44 o
 -12   0  30      30681.09      30244.08       731.02 o
 -10   0  30        438.55        531.56       668.56 o
  -8   0  30       7872.98       7485.48       568.35 o
  -6   0  30      10324.57      11318.30       701.26 o
  -4   0  30       1993.11       2026.69       561.67 o
  -2   0  30      22732.15      24645.38       833.57 o
 -17   1  30         97.86        106.16       370.96 o
 -15   1  30        474.78        233.48       400.11 o
 -13   1  30        598.56        582.64       417.25 o
 -11   1  30        104.92        223.02       364.50 o
  -9   1  30          1.43         53.40       439.77 o
  -7   1  30        481.94        697.77       391.20 o
  -5   1  30       1118.33       1585.48       395.59 o
  -3   1  30        142.99        511.27       480.71 o
  -1   1  30        307.51        618.98       414.50 o
 -16   2  30       5712.01       5407.22       431.95 o
 -14   2  30       3222.23       3305.21       446.32 o
 -12   2  30      12006.89      12012.01       436.99 o
 -10   2  30      10099.31      10611.15       468.67 o
  -8   2  30      18652.64      19225.19       800.11 o
  -6   2  30       5483.69       5972.11       490.93 o
  -4   2  30      13993.53      14971.77       531.27 o
  -2   2  30       6097.44       5108.03      1011.74 o
 -13   3  30        474.25        462.75       455.21 o
 -11   3  30        856.91        748.51       523.16 o
  -9   3  30        325.99        407.09       596.67 o
  -7   3  30       1783.47       1662.09       536.59 o
 -15   1  31        773.73        775.43       399.93 o
 -13   1  31      16037.77      15410.21       492.71 o
 -11   1  31       2804.40       2700.86       435.57 o
  -9   1  31      17823.05      18490.26       554.78 o
  -7   1  31       3877.77       3988.33       486.48 o
  -5   1  31      11363.52      11840.42       388.61 o
 -14   2  31        211.64        121.41       765.96 o
 -12   2  31        348.34        466.61       437.59 o
 -10   2  31        484.77        564.90       437.64 o
  -8   2  31        861.88        908.68       473.33 o
  -6   2  31         38.01         41.00       354.45 o
 -12   0  32         58.03         14.81       750.16 o
 -10   0  32       8489.91       7383.78       620.13 o
  -9   1  32        472.75        270.45       740.29 o
                                                
